# Supplementary material for: Deletion of Aurora kinase A prevents the development of polycystic kidney disease in mice
Source: Nat Commun. 2024 Jan 8;15:371. doi: 10.1038/s41467-023-44410-9 (PMC10774271; doi:10.1038/s41467-023-44410-9)
Supplement: Supplementary file 4 — Supplementary Dataset 1 [file 41467_2023_44410_MOESM4_ESM.xlsx]

## Sheet: Read Me
Naming Key
Tab Abbreviation	RNA sample Genotype
PKO	Pkd1 D/D
IKO	Inpp5e D/D
AKO	Aurka D/D
PAKO	Pkd1 D/D; Aurka D/D
IAKO	Inpp5e D/D; Aurka D/D
Cre	HoxB7-Cre

## Sheet: AKO v Cre
Probe	ID	Description	FDR	Fold Change Aurka∆/∆ v Cre	AKO	Cre	IKO	PKO	IAKO	PAKO	AKO-14	AKO-17	AKO-18	AKO-23	AKO-5	AKO-8	Cre-16	Cre-22	Cre-24	Cre-2	Cre-7	Cre-9	IKO-12	IKO-15	IKO-19	IKO-1	IKO-3	IKO-6	PKO-1	PKO-2	PKO-3	PKO-4	PKO-5	PKO-6	IAKO-10	IAKO-11	IAKO-13	IAKO-20	IAKO-21	IAKO-4	PAKO-1	PAKO-2	PAKO-3	PAKO-4	PAKO-5	PAKO-6
Cdh26	ENSMUSP00000104540	cadherin-like 26 [Source:MGI Symbol;Acc:MGI:2685856]	0.0264156	0.146552	-4.40754	-1.63703	-1.97487	-1.56904	-2.68535	-3.57265	-3.05561	-4.45959	-4.57409	-4.95814	-5.04827	-4.34955	-0.65411	-3.05133	-1.86358	-0.805076	-2.15045	-1.29763	-2.85775	-0.747407	-1.23235	-0.983176	-3.54799	-2.48054	-1.49083	-2.94094	-1.09904	-1.2337	-1.78084	-0.86889	-1.12607	-6.06051	-1.82841	-2.69241	-2.45218	-1.9525	-4.66829	-3.0946	-4.25983	-4.89138	-1.98066	-2.54117
Gm38034	ENSMUSP00000055308	forkhead box O1 [Source:MGI Symbol;Acc:MGI:1890077]	0.0190234	0.150761	-3.99821	-1.26855	-3.12377	-4.25975	-3.70391	-3.78999	-2.64057	-4.30759	-4.57409	-3.22118	-4.89627	-4.34955	-0.139537	-1.31436	-0.278622	-2.39004	-1.82852	-1.6602	-5.00975	-0.747407	-2.96932	-3.09865	-4.69999	-2.21751	-5.10226	-2.35598	-4.26896	-4.70763	-4.51781	-4.60586	-1.71103	-6.06051	-3.0508	-4.84442	-2.45218	-4.1045	-1.49836	-5.0946	-4.10783	-5.04338	-2.71763	-4.27814
Xlr4a	ENSMUSP00000077831	X-linked lymphocyte-regulated 4A [Source:MGI Symbol;Acc:MGI:3574098]	0.0485682	0.180423	-3.97287	-1.50233	-2.28556	-1.45907	-1.34996	-3.50348	-3.05561	-4.30759	-3.42209	-4.80614	-5.04827	-3.19755	-0.29154	0.0641505	-0.211508	-4.127	-0.980527	-3.46755	-5.00975	-1.28798	0.937574	-4.83562	-2.96303	-0.554544	-1.49083	-2.35598	-4.26896	0.573653	-0.665364	-0.546962	-3.12607	-2.44907	-0.828412	-0.991973	-0.0736682	-0.630574	-2.66829	-4.0946	-2.52286	-3.30642	-4.30259	-4.12613
Olfr78	ENSMUSP00000149274	olfactory receptor 78 [Source:MGI Symbol;Acc:MGI:2157548]	0.0199195	0.211278	-2.4094	-0.166616	-1.13482	-2.79235	-0.758864	-1.22082	-2.31864	-0.985659	-2.83713	-4.80614	-1.31131	-2.19755	-0.29154	-0.591895	0.235951	-0.653073	0.308979	-0.00812018	-1.68782	-0.840517	-0.85384	-0.983176	-2.54799	0.104419	-1.49083	-3.94094	-0.947035	-4.55563	-4.3658	-1.45385	-1.71103	-1.05052	-0.176336	-0.991973	-0.130252	-0.493071	-0.967846	-0.450742	-1.52286	-1.56945	-1.49524	-1.31878
Gm44694	ENSMUSP00000147237	A kinase (PRKA) anchor protein 13 [Source:MGI Symbol;Acc:MGI:2676556]	0.0265717	0.224557	-1.14115	1.0137	-0.162334	-1.25485	-0.281087	-1.73329	-0.733677	0.64661	-2.42209	-1.63621	-2.31131	-0.390196	1.76735	-0.0817003	2.57699	0.0249993	0.707529	1.08704	-0.272783	0.00748022	-1.09485	0.0712713	-0.740635	1.05551	-1.49083	-1.94094	-0.1815	-0.55563	-0.906372	-2.45385	-0.0105909	-2.20806	0.271123	-0.785522	-0.130252	1.17678	-3.08332	-3.0946	-0.200935	-1.72145	-1.98066	-0.318777
Gm38211	ENSMUSP00000083620	collagen, type V, alpha 2 [Source:MGI Symbol;Acc:MGI:88458]	0.0325092	0.281283	-1.78466	0.0452462	-0.467538	-2.91959	-1.08894	-3.09358	-2.05561	-0.307587	-1.83713	-2.22118	-2.08892	-2.19755	0.997967	-1.11273	1.41652	-0.515569	-0.691021	0.176304	-0.334183	-1.57748	0.445721	0.0168236	-0.641099	-0.715009	-1.95026	-4.09294	-2.684	-1.55563	-2.78084	-4.45385	-2.12607	-1.66058	-0.935328	-2.10745	-0.45218	0.747938	-4.66829	-1.63517	-2.10783	-3.89138	-1.98066	-4.27814
Gm44371	ENSMUSP00000107779	RAD9-HUS1-RAD1 interacting nuclear orphan 1 [Source:MGI Symbol;Acc:MGI:1915315]	0.00831366	0.306873	-1.45437	0.249914	-0.281871	-0.335809	-0.821749	-0.527862	-2.31864	-0.985659	-0.837129	-1.99878	-1.19583	-1.3902	0.9648	-0.828934	0.820913	0.194924	0.171476	0.176304	0.0964509	-0.162445	-0.85384	-0.876261	-0.378065	0.482931	-1.24982	0.306987	-0.268963	0.302351	0.026514	-1.13192	-0.623568	-0.954306	0.451695	-2.69241	0.0332471	-1.14515	-0.0244293	-1.0946	-0.0203629	-0.643452	0.156839	-1.54117
Gm36963			0.048573	0.316663	-1.45703	0.201949	-1.15397	-2.33929	-0.590213	-3.06092	-0.833213	-0.400696	-2.10016	-2.48421	-1.31131	-1.61259	0.70846	-0.682093	1.772	-0.515569	-0.0629895	-0.00812018	-1.85775	-1.04697	-1.09485	-0.983176	-1.22606	-0.715009	-3.3653	-3.94094	-0.809531	-0.855191	-0.458913	-4.60586	-0.126068	-1.73858	-0.0508049	-0.991973	-0.381791	-0.252063	-4.82029	-2.50964	-3.10783	-3.89138	-2.71763	-1.31878
Vwc2	ENSMUSP00000105303	von Willebrand factor C domain containing 2 [Source:MGI Symbol;Acc:MGI:2442987]	0.0194556	0.349377	-0.43207	1.08507	-0.151625	-0.0987881	0.475641	-0.382901	-1.18114	-0.985659	-0.837129	-0.282577	-0.19583	0.889912	0.786463	0.948673	0.416523	1.45126	1.30898	1.59854	0.665817	-0.747407	-0.647389	0.525837	-0.226062	-0.480543	0.137203	-1.35598	-0.0210354	0.44437	-0.0438753	0.246587	1.09632	-0.0756128	1.49352	-0.300096	0.132783	0.506929	-0.668285	-0.635167	-1.10783	0.0628164	-0.215129	0.266185
Dpt	ENSMUSP00000027861	dermatopontin [Source:MGI Symbol;Acc:MGI:1928392]	0.0190608	0.349512	0.382139	1.89872	1.63977	1.04672	0.588578	0.509518	0.568886	-0.722624	1.03734	-0.162283	-0.088915	1.66043	1.86046	1.90287	1.7041	2.11246	2.69504	1.11741	2.50858	1.98051	1.06043	3.10429	0.259365	0.925449	0.407292	0.644022	2.34575	1.05908	0.634197	1.19	2.60185	0.0222345	-0.828412	0.629515	0.810855	0.295425	0.916677	1.09523	1.47714	-0.643452	-0.0546647	0.266185
Gm19705			0.018411	0.380655	-1.37909	0.0143552	-0.554798	-0.996921	-0.364663	-0.688712	-1.18114	-0.848155	-1.83713	-1.48421	-1.31131	-1.61259	-0.213537	0.0361362	0.686612	-0.390038	0.43451	-0.467552	-0.68782	-0.747407	-0.466817	-1.09865	0.15245	-0.480543	-0.490828	-0.355978	-1.46161	-0.468168	-1.55845	-1.6465	-0.623568	-1.00161	-0.38784	-0.300096	0.270286	-0.145147	-1.34636	-1.77267	-0.200935	-0.19094	-0.495237	-0.126132
Ifi27l2a	ENSMUSP00000054698	interferon, alpha-inducible protein 27 like 2A [Source:MGI Symbol;Acc:MGI:1924183]	2.24441e-05	0.419021	1.66327	2.91818	1.52206	2.46706	2.18094	2.30841	2.11432	1.94034	1.66537	1.51579	1.01062	1.73319	3.03039	3.02905	3.37891	2.91982	2.9891	2.1618	0.786111	2.11057	2.44572	1.14927	1.33465	1.30605	2.41606	1.86641	2.62585	2.59412	2.27805	3.02188	1.97547	1.56723	2.00809	1.99409	3.08387	2.45689	1.97557	2.57783	1.62009	2.34702	2.32676	3.00315
Ifit3	ENSMUSP00000099889	interferon-induced protein with tetratricopeptide repeats 3 [Source:MGI Symbol;Acc:MGI:1101055]	0.000693035	0.443286	2.0506	3.22429	2.51643	2.21347	2.61127	2.32144	1.48872	2.01434	2.19262	2.06423	2.85862	1.68509	2.81466	3.07452	3.35697	3.37373	3.059	3.66687	3.17016	2.45227	2.2659	2.70009	2.41779	2.09235	2.20961	2.10345	2.2546	2.42165	2.44155	1.84993	2.87393	2.51356	2.7905	2.00803	2.92633	2.55529	2.33171	2.57074	2.33512	1.91598	2.1068	2.66828
R3hdml	ENSMUSP00000105043	R3H domain containing-like [Source:MGI Symbol;Acc:MGI:3650937]	2.66038e-07	0.449671	3.75806	4.91111	3.88696	3.76063	4.52523	3.73317	4.29607	3.4606	3.52628	3.99152	3.34213	3.93173	5.26816	5.01117	5.02429	4.76983	4.85798	4.53526	2.87018	4.39725	4.59293	3.34981	3.59667	4.51494	3.24941	3.71011	3.82907	3.82807	3.98734	3.95978	4.48864	4.14949	4.67938	4.89255	4.59003	4.35128	4.06303	3.49412	3.57165	3.09161	4.01934	4.15927
Tcerg1l	ENSMUSP00000124476	transcription elongation regulator 1-like [Source:MGI Symbol;Acc:MGI:1917821]	0.0278991	0.468604	-0.296869	0.796689	0.331227	0.338536	0.158966	0.267242	0.00328834	0.392853	-0.515201	-0.899249	-0.372708	-0.390196	1.21096	0.73875	0.914023	0.725439	0.37311	0.81785	0.464183	0.422518	0.838038	-0.160054	0.0958665	0.326812	0.219665	0.306987	0.431477	0.967932	0.389084	-0.283928	-0.903676	0.241244	0.318429	0.892549	0.270286	0.134961	-0.0833231	-0.187708	0.750155	0.72333	-0.602152	1.00315
H2-Q6	ENSMUSP00000134550	histocompatibility 2, Q region locus 6 [Source:MGI Symbol;Acc:MGI:95935]	0.00153322	0.477607	2.7776	3.8437	3.38269	3.11508	3.83343	2.95325	1.66321	2.6582	3.07775	3.14806	3.1261	2.99227	3.72836	4.04319	4.11042	3.62491	3.98397	3.57137	3.18117	3.54721	3.60559	3.31638	3.11735	3.52845	2.98638	3.4341	2.86032	2.64404	3.30662	3.45904	4.22855	3.90848	3.62162	4.09549	4.18009	2.96636	2.12613	3.08531	2.82291	2.99736	3.43887	3.24891
Mroh7	ENSMUSP00000102382	maestro heat-like repeat family member 7 [Source:MGI Symbol;Acc:MGI:2685873]	0.00445596	0.491669	1.47778	2.50202	1.62267	1.51489	2.18718	2.25194	0.75175	1.7585	1.95295	1.49764	1.81798	1.08785	2.63657	2.22169	2.75532	2.11246	2.56379	2.72227	2.15348	1.61014	1.00031	1.79212	1.89495	1.28499	1.00394	2.10345	1.05297	1.81941	1.54109	1.56852	2.31134	1.74971	2.44105	2.26178	2.91938	1.43982	2.07318	2.30628	2.38403	2.25837	2.31212	2.17765
Gm36266	ENSMUSP00000031732	F-box protein 24 [Source:MGI Symbol;Acc:MGI:1918426]	0.0131552	0.50371	0.418467	1.4078	1.23139	0.574433	1.10151	0.880277	0.403826	1.01434	0.278348	0.586178	0.10373	0.124377	1.5609	1.34099	1.85262	0.779887	1.52197	1.39043	2.07299	0.610145	0.937574	1.44567	1.53947	0.782491	0.541593	0.582622	0.94049	0.870634	1.15776	-0.646498	1.33336	1.0915	1.14559	0.951443	1.39582	0.691354	0.724032	0.428963	1.28449	0.278545	1.01934	1.54629
Cdhr1	ENSMUSP00000022337	cadherin-related family member 1 [Source:MGI Symbol;Acc:MGI:2157782]	0.00277114	0.511569	2.47352	3.44052	2.28871	3.0993	3.24039	2.46267	3.05987	2.21597	1.88169	2.65329	2.27366	2.75664	3.92224	3.03614	3.51394	3.45126	3.53605	3.1835	-0.102858	3.49577	3.59547	1.0443	2.2975	3.4021	3.50507	2.59822	3.62585	2.96007	2.90098	3.00558	3.08339	3.06878	3.30675	3.84286	3.42065	2.71992	3.2446	2.01393	2.43133	1.75248	3.28986	2.04379
Tmem54	ENSMUSP00000101679	transmembrane protein 54 [Source:MGI Symbol;Acc:MGI:1913510]	0.0123001	0.514399	1.82767	2.78671	2.22487	2.842	2.30222	1.78701	2.16679	2.32177	1.06976	1.90811	1.79023	1.70934	2.69841	3.26759	3.2657	2.23445	2.52197	2.73212	2.47317	2.7202	2.44572	1.60179	1.79186	2.31647	2.83764	2.74556	3.09736	2.85376	2.86302	2.65467	2.43872	2.17896	2.49352	2.66514	2.15663	1.88039	1.93163	1.38114	1.75016	1.35655	2.1068	2.1958
Tnfrsf25	ENSMUSP00000025706	tumor necrosis factor receptor superfamily, member 25 [Source:MGI Symbol;Acc:MGI:1934667]	0.0131552	0.522314	0.663525	1.60053	0.981412	0.372149	1.00413	0.937195	0.644834	1.04997	0.707191	0.685714	-0.038289	0.931732	1.82394	1.17107	1.85262	1.60996	1.68244	1.46319	1.68141	0.776155	-0.306352	1.72577	1.0066	1.00488	0.956631	1.18834	0.316	0.0293321	0.026514	-0.283928	1.07033	0.22078	1.64963	1.21448	1.65216	0.217423	0.916677	0.577827	1.2141	0.196083	1.67469	1.04379
4921504A21Rik	ENSMUSP00000142576	membrane associated guanylate kinase, WW and PDZ domain containing 2 [Source:MGI Symbol;Acc:MGI:1354953]	0.0340071	0.528801	0.147456	1.06666	0.535233	0.504081	0.96486	0.399451	-0.181136	0.336269	0.221764	-0.105699	0.563162	0.0503763	1.42118	1.18389	1.32906	0.832354	0.37311	1.26037	-0.334183	1.00748	0.615646	0.673936	1.0066	0.241923	0.541593	0.917041	-0.0210354	0.251725	0.541087	0.794075	1.09632	0.67646	1.70408	0.307587	1.31336	0.691354	0.946424	0.0346845	0.284492	0.430548	0.0193359	0.681223
Ntrk1	ENSMUSP00000029712	neurotrophic tyrosine kinase, receptor, type 1 [Source:MGI Symbol;Acc:MGI:97383]	0.0490736	0.535343	0.711353	1.61282	0.994594	0.538433	0.820901	1.17844	0.974142	0.336269	-0.100164	0.894301	1.19119	0.972374	1.44543	1.89509	1.59585	1.06939	2.11633	1.55482	1.27154	0.867303	0.905152	0.742649	1.66146	0.519457	0.857095	0.146523	0.94049	0.0293321	0.541087	0.716072	0.146951	0.763922	1.31843	0.699904	1.24826	0.747938	2.30899	0.712756	0.979637	1.25837	0.98281	0.828064
Ptprv	ENSMUSP00000141133	protein tyrosine phosphatase, non-receptor type 7 [Source:MGI Symbol;Acc:MGI:2156893]	0.0445535	0.544523	2.32564	3.20257	2.42616	2.92671	2.69054	2.41721	2.83517	2.70364	2.29215	2.0765	2.31318	1.73319	3.89609	2.60212	3.78849	2.99078	2.64396	3.294	1.63411	2.66198	2.63555	2.53555	2.47438	2.61538	3.07211	3.01326	3.27793	2.88731	2.6342	2.67543	2.00321	2.70252	3.52914	3.17795	2.66052	2.06987	2.70675	2.7063	2.33512	1.9288	2.252	2.57431
Xaf1	ENSMUSP00000121483	XIAP associated factor 1 [Source:MGI Symbol;Acc:MGI:3772572]	0.0204032	0.547546	1.97701	2.84596	2.37976	2.21145	2.2633	2.30085	2.5591	2.40666	1.35927	1.94875	2.05793	1.53037	3.08543	2.7731	2.95842	3.11246	2.69504	2.45131	1.91044	2.18333	3.06777	1.9746	2.48543	2.65696	2.50917	1.45138	2.17398	2.72049	2.12605	2.28761	2.07033	1.85968	2.22221	2.17795	2.89832	2.35128	2.0866	2.61276	2.10163	2.17471	2.35562	2.47378
Isg15	ENSMUSP00000082548	ISG15 ubiquitin-like modifier [Source:MGI Symbol;Acc:MGI:1855694]	0.00637683	0.548832	1.58981	2.45537	1.63494	2.06273	2.06537	1.90728	1.58825	2.15184	1.68643	1.28132	1.27365	1.55734	2.61535	2.467	2.54823	2.77989	2.44946	1.8723	0.142255	2.08548	2.45695	1.33875	1.75579	2.03042	1.98048	0.7595	2.22289	2.6923	2.29241	2.42879	2.13446	1.53444	2.22221	1.81538	2.52967	2.15602	1.65364	2.32325	1.84637	1.73798	1.96419	1.91826
Adamtsl5	ENSMUSP00000093097	ADAMTS-like 5 [Source:MGI Symbol;Acc:MGI:1913798]	0.042366	0.557527	1.53049	2.37337	2.31083	2.22707	0.842673	1.43832	1.88299	1.71478	1.80673	1.44179	1.62729	0.709339	2.86945	1.83944	2.40588	2.72544	2.56379	1.83623	3.38066	2.36112	0.615646	3.08457	3.15937	1.26362	2.33514	2.05906	2.93071	1.98353	2.20405	1.84993	0.961395	0.749709	1.24688	0.165568	1.49268	0.439815	1.00414	1.98222	1.67353	1.50094	1.42533	1.04379
Wdfy1	ENSMUSP00000109140	WD repeat and FYVE domain containing 1 [Source:MGI Symbol;Acc:MGI:1916618]	0.0194939	0.559158	3.93289	4.77157	4.10518	6.04164	4.29038	5.62388	3.71698	4.20021	3.84937	3.90122	4.16713	3.76245	4.57196	4.18389	5.04845	5.58151	3.91024	5.33335	4.29454	3.94608	3.98488	4.12052	4.00276	4.28234	6.16022	5.4916	6.05071	6.1396	6.19357	6.21415	4.45889	4.04278	4.41136	4.27048	4.57462	3.98414	5.40719	5.47999	5.6201	5.51376	6.14449	5.57777
Gm14597	ENSMUSP00000123472	predicted gene 14597 [Source:MGI Symbol;Acc:MGI:3711766]	0.0490736	0.56105	1.78964	2.62344	1.82666	1.61579	2.16271	1.37493	2.14079	1.84216	1.72766	1.51579	1.16982	2.34161	3.0621	2.60688	3.15561	2.09109	2.29249	2.53245	1.42766	2.29699	2.45695	1.42491	1.03697	2.31647	1.79121	1.41661	1.53839	1.83669	1.61148	1.50034	1.78082	1.87286	2.34151	2.15308	2.22589	2.60209	1.85528	1.28044	1.41574	1.0859	1.31212	1.30013
AC122860.2			0.0125493	0.574021	4.01694	4.81777	4.84501	4.55045	4.10435	4.09143	3.35379	4.08902	4.28527	4.42268	3.80417	4.14674	4.30341	4.67546	4.4428	5.33788	5.21587	4.93119	5.49761	4.61015	4.09677	5.4712	5.29593	4.0984	5.01408	4.5787	4.6499	4.85588	3.97849	4.22563	4.28897	3.79886	4.55406	4.06247	4.60743	3.31428	3.91668	4.427	4.2585	3.83313	4.11526	3.99799
Irf7	ENSMUSP00000101644	interferon regulatory factor 7 [Source:MGI Symbol;Acc:MGI:1859212]	1.79312e-05	0.575727	2.22951	3.02605	2.54299	2.07437	2.43426	2.43566	2.2298	2.27738	2.34609	2.27068	2.34213	1.91097	2.87839	2.97474	3.24792	3.27293	2.93701	2.84533	2.27154	2.54721	3.09677	2.48631	2.56053	2.29556	2.35352	1.67377	1.90096	2.38688	2.14199	1.98909	2.24317	2.24632	2.75655	2.43687	2.68532	2.23732	2.25058	2.51273	2.36791	2.64	2.38391	2.45883
Pdlim3	ENSMUSP00000034053	PDZ and LIM domain 3 [Source:MGI Symbol;Acc:MGI:1859274]	0.0490956	0.576856	4.20496	4.99868	4.31789	4.83257	4.48927	4.22032	4.66321	3.62905	4.37557	4.60537	3.31805	4.6385	5.20919	4.77734	5.02429	5.20987	5.02946	4.7419	3.47317	4.86546	4.45415	4.51114	4.25614	4.34728	4.76055	4.65525	4.72539	5.13262	4.77886	4.94275	4.49598	3.8279	4.2831	4.6045	5.1728	4.55132	4.42183	3.93331	4.45059	3.74524	4.31212	4.45883
2810433D01Rik			0.0274275	0.577948	0.360033	1.15102	0.747487	0.513481	0.505957	0.336856	0.488715	0.599304	0.332796	0.515789	-0.038289	0.26188	1.34589	1.15813	1.2117	0.93189	1.17148	1.08704	0.727217	0.867303	0.490115	0.673936	0.943863	0.782491	0.442058	1.05906	0.0529652	0.199257	0.389084	0.938465	0.288969	0.832964	0.271123	0.629515	0.717745	0.295425	0.501639	-0.702281	-0.107826	0.915975	0.452295	0.96133
Sgip1	ENSMUSP00000063712	SH3-domain GRB2-like (endophilin) interacting protein 1 [Source:MGI Symbol;Acc:MGI:1920344]	0.0261837	0.586803	2.18538	2.95443	2.45668	2.3567	2.7322	2.40304	2.53934	2.36484	2.30583	2.15964	1.83165	1.91097	3.33295	2.72126	3.63284	2.68321	2.64396	2.71236	1.81468	2.79175	3.14616	1.85554	2.22019	2.91177	2.27856	2.46845	2.38925	2.25172	2.26355	2.48866	2.04386	2.74971	2.80718	3.15308	2.90537	2.734	2.68044	2.1908	2.30157	2.02748	2.77422	2.44372
Snx32	ENSMUSP00000070915	sorting nexin 32 [Source:MGI Symbol;Acc:MGI:2444704]	1.83352e-05	0.589438	2.21319	2.97578	2.67574	2.4305	2.7805	2.64594	2.33671	2.1018	2.11707	2.35373	2.2636	2.10623	2.58293	3.04319	3.02255	3.08028	3.12567	3.00005	3.0249	2.66198	2.36458	2.74265	2.57095	2.68938	2.62717	2.77331	2.36039	2.01423	2.45438	2.3535	2.62882	2.59532	3.22221	2.92964	2.83322	2.47376	2.30899	2.58488	2.76254	2.48366	2.78487	2.95068
Hnf1aos1	ENSMUSP00000031535	HNF1 homeobox A [Source:MGI Symbol;Acc:MGI:98504]	0.00225131	0.590484	2.72543	3.48546	2.85197	2.72553	3.22095	3.04623	2.98879	2.64661	2.34609	2.71742	2.53836	3.11533	3.51008	3.60926	3.72138	3.16455	3.30898	3.59854	2.78611	3.24695	2.95351	3.22927	2.27219	2.62379	2.83764	2.84042	2.53839	2.62428	3.00052	2.51193	2.95431	2.95568	3.73055	3.35198	3.20889	3.12431	3.22046	2.83614	3.10163	3.31319	2.9548	2.85115
Gbp3	ENSMUSP00000142411	guanylate binding protein 3 [Source:MGI Symbol;Acc:MGI:1926263]	0.0069285	0.594315	1.94403	2.69473	1.92876	1.9124	2.29853	2.25671	1.83517	1.39285	2.16287	2.17114	1.77616	2.32601	2.34589	2.86356	2.79667	2.95574	2.80374	2.40281	1.88372	1.74445	2.13222	2.23525	2.02187	1.55508	2.07211	0.306987	2.05297	2.66354	2.27805	2.10074	2.17161	1.99236	2.43032	2.2501	2.83322	2.11359	1.94642	2.52011	2.15896	2.13099	2.51759	2.26619
Pi16	ENSMUSP00000110349	peptidase inhibitor 16 [Source:MGI Symbol;Acc:MGI:1921366]	0.043993	0.599625	1.42029	2.15816	1.98017	1.29229	1.4917	1.29904	1.75175	1.01434	1.68643	0.948748	1.56316	1.55734	2.44543	2.07107	2.2117	2.51685	2.17148	1.53245	2.33208	2.15948	1.65517	2.74265	0.911442	2.08017	1.02702	1.14652	2.1573	1.25172	0.84365	1.32751	1.96139	1.40438	0.918821	1.39505	1.41572	1.85485	1.48146	1.75089	1.75016	1.10862	0.784871	0.918262
Mfap5	ENSMUSP00000118521	microfibrillar associated protein 5 [Source:MGI Symbol;Acc:MGI:1354387]	0.0128317	0.603225	3.43027	4.1595	3.76381	3.71586	3.57046	3.37192	3.82296	3.01434	3.4234	3.50674	3.08101	3.73319	4.45142	3.70801	4.20864	4.41732	4.46426	3.70737	3.98461	3.94956	3.60054	4.23822	3.32238	3.48755	4.08591	3.22898	4.27793	3.58903	3.47969	3.63361	4.12186	3.20002	3.39766	3.47249	4.19456	3.03618	3.44546	3.30201	3.45442	2.94151	3.59223	3.49592
Dmpk	ENSMUSP00000032568	dystrophia myotonica-protein kinase [Source:MGI Symbol;Acc:MGI:94906]	0.00868049	0.610493	3.9085	4.62045	4.39462	4.35036	4.25521	4.21946	4.28127	3.91158	3.86793	4.3102	3.79373	3.28626	4.67296	4.31936	4.92897	4.57575	4.76543	4.46023	4.47093	4.41246	4.23036	4.53313	4.52615	4.19471	4.49476	4.50614	4.28563	4.44718	3.89158	4.47688	4.15316	3.89885	4.80302	4.34925	4.51129	3.81568	4.33171	3.95525	4.41965	4.1774	4.25965	4.17308
Cxx1c	ENSMUSP00000121594	predicted gene 14597 [Source:MGI Symbol;Acc:MGI:3711766]	0.000693035	0.611238	3.94199	4.65218	4.10587	4.03202	4.34634	3.80425	4.25122	3.71478	4.00417	4.06114	3.43016	4.19047	4.80298	4.59253	4.71492	4.54464	4.80374	4.45429	3.23501	4.51469	4.7699	3.69576	3.79186	4.62798	4.1816	3.73854	4.2702	4.12033	4.0179	3.86356	4.13446	4.26142	4.33002	4.45224	4.58564	4.31428	4.43762	3.63332	3.69307	3.4124	3.86231	3.78676
4933439C10Rik	ENSMUSP00000013262	zinc finger with KRAB and SCAN domains 17 [Source:MGI Symbol;Acc:MGI:2679270]	0.00861285	0.612832	3.83597	4.54241	4.2326	4.01874	4.23873	4.18981	3.76882	4.11027	3.50865	3.93869	4.11216	3.57724	4.39652	4.52736	5.09061	4.30577	4.35734	4.57684	4.68335	3.9565	4.04191	4.40914	4.23991	4.06481	4.00684	4.21388	3.92579	3.88731	4.07714	4.00147	4.14384	4.16028	4.49866	4.19937	4.44021	3.99001	4.06303	4.06779	4.36791	4.15574	4.4456	4.03877
Ddn	ENSMUSP00000074895	dendrin [Source:MGI Symbol;Acc:MGI:108101]	2.95623e-06	0.613331	4.99644	5.7017	5.3543	5.08586	5.64204	5.23946	4.84123	4.79045	5.10147	5.25185	5.0389	4.95473	5.52722	6.00396	5.76577	5.88298	5.68244	5.34783	5.17016	5.7038	5.50371	5.32901	5.26739	5.15172	5.04974	5.4406	4.78903	4.73439	5.08952	5.41188	5.15625	5.83339	5.77256	6.12617	5.81835	5.14553	5.16934	5.16279	5.23869	5.24176	5.27861	5.34554
Mapk15	ENSMUSP00000087098	mitogen-activated protein kinase 15 [Source:MGI Symbol;Acc:MGI:2652894]	0.0434315	0.619521	4.09683	4.78761	4.15996	3.90181	4.57565	4.18791	4.16356	4.34705	3.69165	4.23278	3.95548	4.19047	4.88947	4.90771	5.50274	3.95574	4.59101	4.87896	3.92689	4.34006	4.22051	4.08787	4.09947	4.28499	3.80463	3.9898	3.70258	3.93221	4.00924	3.97241	4.42596	4.2182	5.1554	4.61137	4.53195	4.51102	4.39241	3.9498	4.2141	3.9882	4.33403	4.24891
Cdkn1c	ENSMUSP00000128828	cyclin-dependent kinase inhibitor 1C (P57) [Source:MGI Symbol;Acc:MGI:104564]	0.00202579	0.620087	8.98552	9.67498	9.44132	9.36467	9.16804	8.86239	8.91702	8.90232	8.94245	9.33717	8.50514	9.309	9.63525	10.0951	9.46084	9.78686	9.61732	9.45448	9.57916	9.52632	9.31184	9.46192	9.43883	9.32987	9.18769	9.19813	9.2731	9.82294	9.22957	9.47661	9.42042	8.93591	9.22425	9.17264	9.40945	8.84557	9.15129	8.82427	8.74938	8.5884	8.86639	8.99459
Gm20163	ENSMUSP00000053766	exocyst complex component 3-like [Source:MGI Symbol;Acc:MGI:3041195]	0.037834	0.627257	2.13321	2.80608	2.35379	1.55869	2.23494	2.00554	2.45746	2.40666	2.05364	2.02675	1.51312	2.34161	2.80532	2.60688	3.09061	2.93189	2.63091	2.77085	2.00024	2.59244	2.45695	2.29366	2.2069	2.57257	1.44206	1.89195	1.28563	1.9201	1.74272	1.06971	1.85883	2.05728	2.65885	1.95144	2.28117	2.60209	2.04596	1.82426	2.47714	1.8768	1.82669	1.98239
Rtp4	ENSMUSP00000087327	mannan-binding lectin serine peptidase 1 [Source:MGI Symbol;Acc:MGI:88492]	0.0112393	0.628682	2.31133	2.98093	2.39382	2.70771	2.5824	2.60601	2.14079	2.47377	2.47273	2.41303	2.24328	2.12438	2.68828	3.17749	2.97292	3.52485	2.52197	3.00005	1.94961	2.67045	2.82076	2.3932	2.23337	2.29556	2.77766	2.12515	2.93071	3.28986	2.57671	2.54615	2.78882	2.23616	2.30675	2.44714	2.94014	2.77542	2.44024	2.66695	2.26721	2.38474	2.77422	3.10269
Ushbp1	ENSMUSP00000045668	USH1 protein network component harmonin binding protein 1 [Source:MGI Symbol;Acc:MGI:1922920]	0.00443098	0.632669	4.73436	5.39484	4.88528	4.23771	5.05416	4.70389	4.86326	5.07612	4.39809	4.79377	4.39835	4.87659	5.4288	5.33597	5.64986	5.53873	5.12334	5.29234	4.81114	5.02408	5.05305	4.75101	4.7351	4.93731	4.14777	4.26363	4.00716	4.41591	4.40898	4.18277	4.93823	4.90046	5.41408	4.93694	5.00561	5.12965	4.85919	4.28911	4.92284	4.46397	4.80593	4.8823
Mmp23	ENSMUSP00000030937	matrix metallopeptidase 23 [Source:MGI Symbol;Acc:MGI:1347361]	0.00167679	0.640127	4.66922	5.31279	5.13843	5.17234	4.92495	4.75183	4.70151	4.87729	4.35927	4.56018	4.50033	5.01677	5.35552	5.29593	5.53485	5.19492	5.33739	5.15816	5.32341	5.13524	5.02504	5.32901	4.99697	5.0209	5.3212	5.12245	5.26242	5.19926	5.04146	5.08724	4.76875	4.82366	5.15214	4.98178	4.95891	4.86448	4.90347	4.73036	4.9393	4.53489	4.62222	4.78076
Unc45b	ENSMUSP00000103795	unc-45 myosin chaperone B [Source:MGI Symbol;Acc:MGI:2443377]	0.0155351	0.644995	3.28622	3.91886	3.22509	2.71532	3.47654	3.08202	3.5193	3.6811	3.01254	3.19949	3.01062	3.2943	3.97316	3.78367	4.11696	4.21976	3.82109	3.59854	3.38066	3.64061	3.11815	3.28217	3.05192	2.87701	2.42478	2.53479	2.82907	3.36323	2.77375	2.36633	3.45388	3.41568	3.22842	3.27337	3.70567	3.78221	3.31471	3.00869	3.2585	2.84333	3.06373	3.00315
H2-T23	ENSMUSP00000099739	histocompatibility 2, T region locus 23 [Source:MGI Symbol;Acc:MGI:95957]	0.00443098	0.645937	3.65162	4.28215	3.9009	3.6575	3.917	3.80464	3.87118	3.30712	3.5321	3.60749	3.61943	3.97237	4.01021	4.5695	3.95477	4.3104	4.58426	4.26377	3.76796	3.78007	4.03068	3.97102	4.09587	3.75977	3.8311	3.35368	3.58902	3.65869	3.90566	3.60684	4.07033	3.78324	4.04371	3.85448	4.17134	3.57888	3.67601	3.59889	3.78699	4.11705	3.75269	3.89624
Rhbdl1	ENSMUSP00000026831	rhomboid, veinlet-like 1 (Drosophila) [Source:MGI Symbol;Acc:MGI:2384891]	0.00592808	0.647492	2.77673	3.40379	2.84766	2.65507	3.18574	2.72728	2.61682	2.89209	3.05364	2.90811	2.50461	2.68509	3.35232	3.467	3.74269	3.21482	3.53605	3.10988	2.94961	2.90364	2.76765	2.92371	2.77394	2.76738	2.36262	3.01326	2.45896	2.88731	2.80412	2.40413	3.17161	2.98024	3.51905	3.50234	3.13878	2.80239	2.72403	2.48283	2.75016	2.57623	3.12367	2.70676
Stac2	ENSMUSP00000017544	SH3 and cysteine rich domain 2 [Source:MGI Symbol;Acc:MGI:2144518]	0.0240531	0.654032	2.84668	3.45925	2.78082	3.06681	3.36045	2.41573	3.39286	2.69241	2.70719	3.00764	2.69619	2.58381	3.66266	3.49299	3.66445	3.27293	3.48617	3.1763	2.292	3.43747	3.36458	2.30507	2.34683	2.939	2.91393	2.81395	3.36766	3.0517	3.03508	3.21857	3.33882	2.92439	3.49866	3.77926	3.52967	3.09189	3.3204	1.82426	2.49209	2.10862	2.51759	2.23142
AC130831.1			0.00353548	0.660773	4.3852	4.98297	4.59431	4.36757	4.4133	4.15021	4.3078	4.60829	4.1248	4.31539	4.20702	4.74789	5.01629	5.01387	5.13642	4.99654	4.85798	4.87674	4.81997	4.52172	4.66731	4.48129	4.47715	4.59841	4.13985	4.19861	4.35675	4.97964	4.25991	4.27066	4.48373	4.22464	4.28011	4.12777	4.8607	4.50282	4.25058	4.03726	4.2141	4.22496	3.83696	4.33739
Lyl1	ENSMUSP00000046010	lymphoblastomic leukemia 1 [Source:MGI Symbol;Acc:MGI:96891]	0.0367887	0.6639	2.32342	2.91438	2.52948	2.16805	2.59421	1.98793	2.04593	2.55039	2.23612	2.03935	2.53836	2.53037	3.04633	2.66292	3.01556	3.00228	3.09748	2.66173	2.53457	2.91793	2.65517	2.2589	2.24643	2.56385	2.46759	2.4341	2.12335	2.04428	2.12605	1.81293	2.39749	2.50513	2.83997	2.30759	2.6096	2.90548	2.26245	1.84792	2.17758	1.79512	1.92623	1.91826
Abtb1	ENSMUSP00000032169	ankyrin repeat and BTB (POZ) domain containing 1 [Source:MGI Symbol;Acc:MGI:1933148]	0.00400729	0.664112	4.85047	5.44097	5.16256	4.91378	5.10076	4.96044	4.72357	5.10816	4.57791	4.95042	4.93187	4.81088	5.45889	5.39645	5.73527	5.14134	5.40414	5.50973	5.43458	5.21693	5.04563	5.27349	5.05564	4.94907	5.1212	4.72084	4.88332	4.94222	4.94026	4.87482	4.81253	4.94247	5.37825	5.19176	5.08232	5.19724	5.11635	4.78345	5.10892	4.9882	4.91173	4.85401
Smpd5	ENSMUSP00000134687	sphingomyelin phosphodiesterase 5 [Source:MGI Symbol;Acc:MGI:3709877]	0.0484746	0.669667	2.09223	2.67071	2.22412	2.12088	2.40071	1.93353	2.14079	2.21597	1.86331	1.92178	1.93662	2.47487	2.4089	2.56828	3.00854	2.72544	2.63091	2.6822	2.27154	1.99406	1.93757	2.41442	2.27219	2.45492	2.53356	2.39891	2.316	2.08823	2.14199	1.24659	2.37643	2.02223	2.72178	2.26178	2.43535	2.58666	2.45066	1.9054	2.30157	1.58435	1.78487	1.57431
Thy1	ENSMUSP00000110489	thymus cell antigen 1, theta [Source:MGI Symbol;Acc:MGI:98747]	0.0392367	0.669975	4.39038	4.9682	4.98963	5.21206	4.346	4.36029	4.05292	4.4606	4.21453	4.59474	4.43241	4.58708	4.50143	5.01297	4.48893	5.31732	5.17148	5.31708	5.16878	4.91259	4.48738	5.544	5.42786	4.3972	5.42587	5.29028	5.06866	5.4874	5.00488	4.9953	4.64652	3.98783	4.61926	4.11816	4.27302	4.4312	4.56773	4.58664	4.32263	4.17471	4.27861	4.23142
E230016M11Rik	ENSMUSP00000044034	growth arrest and DNA-damage-inducible 45 alpha [Source:MGI Symbol;Acc:MGI:107799]	3.47086e-05	0.674091	3.28972	3.85871	3.3723	3.39222	3.78393	3.48289	3.32522	3.16815	3.24324	3.37874	3.36112	3.26188	3.70344	3.98942	4.03296	3.91374	3.81533	3.69736	3.13094	3.6363	3.78557	3.22327	2.91144	3.54626	3.23956	2.95388	3.44528	3.67319	3.54109	3.50034	3.98594	3.68769	3.64036	3.87744	3.89478	3.61735	3.61712	3.36483	3.42356	3.37072	3.63992	3.4812
Atp2a3	ENSMUSP00000104126	ATPase, Ca++ transporting, ubiquitous [Source:MGI Symbol;Acc:MGI:1194503]	0.0229836	0.674478	4.33229	4.90045	4.94343	4.76266	4.48204	4.82689	3.96676	4.20417	4.45443	4.55141	4.50674	4.31024	4.61268	4.44985	4.88365	5.1517	5.29663	5.00818	5.27411	4.79949	4.61063	5.34705	4.99504	4.63424	5.23214	4.58262	4.8185	4.6193	4.51989	4.80354	4.38173	4.52508	4.79469	4.64966	4.31865	4.22242	4.77051	4.8884	4.99021	5.03788	4.57392	4.70042
Bst2	ENSMUSP00000051921	bone marrow stromal cell antigen 2 [Source:MGI Symbol;Acc:MGI:1916800]	0.0208949	0.676234	4.23288	4.79728	4.37763	4.29516	4.21271	4.22361	4.16679	4.50619	4.0167	4.13931	3.96171	4.60658	5.01629	4.60689	4.83685	4.91374	4.67291	4.73702	3.82525	4.76632	4.98682	4.09774	4.30999	4.27968	4.19695	3.91704	4.36403	4.56849	4.53808	4.18639	4.31964	4.10831	3.84401	4.17177	4.31335	4.51917	4.44546	4.22733	4.00592	4.06282	4.30843	4.29172
Rasa4	ENSMUSP00000037869	RAS p21 protein activator 4 [Source:MGI Symbol;Acc:MGI:1858600]	0.00944738	0.676872	3.61165	4.1747	3.96465	3.68448	3.90742	3.51231	3.99606	3.66969	3.44827	3.80119	3.3229	3.43181	4.26985	4.14507	4.35973	4.01368	4.13495	4.12491	4.24816	3.82624	3.95747	4.15559	3.79186	3.80855	3.97158	3.71011	3.76446	3.6193	3.54109	3.50034	3.33882	4.01334	4.40315	3.9075	3.8516	3.93014	3.6671	3.24525	3.66696	3.47931	3.50476	3.51049
Pde4c	ENSMUSP00000119312	phosphodiesterase 4C, cAMP specific [Source:MGI Symbol;Acc:MGI:99556]	2.68635e-08	0.679124	5.28509	5.84334	5.34071	5.17032	5.74631	5.54779	5.28127	5.283	5.19813	5.35373	5.40179	5.19262	5.84232	5.84904	5.87692	5.715	5.86496	5.91183	5.62203	5.35981	5.19055	5.42882	5.31774	5.12531	5.17902	5.32115	4.75618	5.01612	5.34844	5.40102	5.80959	5.57934	6.20344	5.91861	5.6225	5.34441	5.46228	5.56272	5.44868	5.53698	5.66751	5.60858
Gpsm3	ENSMUSP00000045911	G-protein signalling modulator 3 (AGS3-like, C. elegans) [Source:MGI Symbol;Acc:MGI:2146785]	0.0154073	0.680263	3.78726	4.34309	3.88903	3.53635	4.13068	3.5219	4.00689	3.94034	3.52628	3.69769	3.61548	3.93688	4.56367	4.42441	4.61908	4.23932	4.10221	4.10988	3.73471	4.2805	4.03444	3.86328	3.40038	4.0209	3.44206	3.54288	3.55759	3.52652	3.68404	3.46501	3.7484	3.93542	4.6169	4.06581	4.16547	4.25207	3.82357	3.36073	3.46203	3.74887	3.50476	3.23142
Kif12	ENSMUSP00000152690	kinesin family member 12 [Source:MGI Symbol;Acc:MGI:1098232]	9.69396e-05	0.680611	7.08218	7.63728	7.21333	7.21587	7.54258	7.2098	7.00193	7.2012	6.98836	7.30369	6.90947	7.08843	7.44166	7.8166	7.81489	7.56125	7.61483	7.57445	7.31687	7.20461	7.13485	7.31392	7.25695	7.05279	7.14184	7.36967	7.006	7.20301	7.32725	7.24745	7.43331	7.38597	8.11599	7.66459	7.48269	7.17291	7.31578	7.17394	7.19653	7.09553	7.28519	7.19185
Mxra8	ENSMUSP00000114929	matrix-remodelling associated 8 [Source:MGI Symbol;Acc:MGI:1922011]	0.0069285	0.682885	6.1889	6.73919	6.36051	6.05678	6.31302	6.38801	6.31581	5.99733	6.31516	6.10375	5.89326	6.50808	6.7172	6.43417	6.68606	7.06323	6.95284	6.58162	6.37047	6.49219	6.21638	6.59715	6.12444	6.36244	6.05957	5.72262	6.3785	6.04892	6.17239	5.95872	6.17008	6.16396	6.45963	6.61365	6.6031	5.86768	6.45195	6.37657	6.45155	6.24176	6.38741	6.41883
Rsrp1	ENSMUSP00000077226	arginine/serine rich protein 1 [Source:MGI Symbol;Acc:MGI:106498]	0.0430815	0.684557	7.65228	8.19904	7.88827	7.71159	7.8152	7.77932	7.24398	8.00359	7.33863	7.92348	7.84457	7.55942	8.01933	8.29093	8.38992	8.11643	8.10811	8.26948	8.09263	7.7482	7.73314	8.08022	7.91375	7.76168	7.7952	7.826	7.48091	7.63635	7.75281	7.77827	7.62185	7.63767	8.21891	7.99562	7.93605	7.48108	7.94458	7.5818	8.05078	7.51615	7.89216	7.69045
Mapt	ENSMUSP00000102605	microtubule-associated protein tau [Source:MGI Symbol;Acc:MGI:97180]	0.00687809	0.68473	4.76806	5.31445	4.93519	4.95199	5.2451	4.89993	4.60022	4.59026	4.67331	4.87861	4.67548	5.19047	5.22153	5.5039	5.45963	5.1517	5.4213	5.12864	4.79331	4.9634	5.06777	4.99234	4.80074	4.99357	4.8571	5.09523	4.89091	4.78199	4.99175	5.09497	5.41438	5.23743	5.30821	5.48625	5.37691	4.64741	4.95742	4.75089	4.79002	4.8768	5.10892	4.91553
Tap1	ENSMUSP00000128401	transporter 1, ATP-binding cassette, sub- family B (MDR/TAP) [Source:MGI Symbol;Acc:MGI:98483]	0.0195304	0.689476	3.478	4.01442	3.8218	3.78102	3.75839	3.55761	3.73447	3.5566	3.42966	3.65329	3.27366	3.2203	4.27663	3.83335	4.04674	4.01935	4.28	3.63048	3.39964	4.05025	3.74493	4.00638	3.80074	3.92885	3.79793	3.64402	4.07089	3.75725	3.88686	3.52914	3.74018	3.64609	3.70853	3.91121	3.91938	3.62493	3.5891	3.34003	3.5288	3.39864	3.54916	3.93996
Gja3	ENSMUSP00000059587	gap junction protein, alpha 3 [Source:MGI Symbol;Acc:MGI:95714]	0.0304173	0.690643	3.08064	3.61463	3.21013	3.22043	3.6731	3.04613	3.33098	2.87232	3.15534	3.47463	2.65832	2.99227	3.64182	3.73658	3.73845	3.59485	3.60444	3.37165	2.87018	3.75244	3.59547	2.7676	2.74663	3.52845	3.05537	3.12515	3.21485	3.10971	3.17336	3.64418	3.48864	3.76392	3.61216	4.00803	4.02031	3.14553	3.35962	3.01914	2.83469	2.90304	2.97353	3.18675
Trim12a	ENSMUSP00000102450	tripartite motif-containing 12A [Source:MGI Symbol;Acc:MGI:1923931]	0.0127027	0.696278	2.96526	3.48752	3.28934	2.87871	3.11129	2.89647	2.93686	2.99619	2.91776	3.1305	2.81798	2.99227	3.31332	3.5007	3.84081	3.68321	3.39644	3.19066	3.35171	3.48141	3.23362	3.22327	3.08864	3.3574	3.07765	2.73149	2.19047	3.27092	3.18879	2.81293	2.98941	2.90207	3.15214	3.06247	3.58344	2.97824	2.79115	2.65359	2.9256	2.96037	2.93581	3.11227
Klhdc8b	ENSMUSP00000142325	kelch domain containing 8B [Source:MGI Symbol;Acc:MGI:1925517]	0.0133987	0.697147	5.31311	5.83358	5.47087	5.14063	5.4745	5.3495	5.23134	5.54104	5.07775	5.52702	5.30463	5.19691	5.92008	5.69854	6.16116	5.62677	5.73829	5.85663	5.68915	5.43375	5.34054	5.57259	5.45342	5.3358	5.13985	5.28065	5.05297	5.229	5.14397	4.99736	5.11234	5.37863	5.81956	5.52312	5.61714	5.39623	5.42447	5.28694	5.43521	5.33984	5.21704	5.3935
Ptpro	ENSMUSP00000127112	protein tyrosine phosphatase, receptor type, O [Source:MGI Symbol;Acc:MGI:1097152]	0.0107694	0.69732	5.57779	6.0979	5.92555	5.77522	6.19281	5.72595	5.64252	5.27925	5.83883	5.84671	5.37753	5.48193	5.81815	6.11022	6.02863	6.42908	6.38579	5.81554	5.58623	6.17518	6.13047	5.75518	5.7293	6.17695	5.87549	5.88561	5.87442	5.49013	5.69759	5.82808	6.09552	6.41145	6.18202	6.69075	6.316	5.46113	5.84741	5.52379	5.56106	5.62432	5.90564	5.89346
Synpo	ENSMUSP00000095174	synaptopodin [Source:MGI Symbol;Acc:MGI:1099446]	0.0416768	0.715777	6.81272	7.29514	7.08713	7.2794	7.38285	7.11034	6.7263	6.51737	7.10587	7.16899	6.7946	6.56317	7.11171	7.4427	7.09144	7.64934	7.52639	6.94925	7.00489	7.13981	7.07644	7.14094	7.18587	6.97478	7.33022	7.44384	7.07755	7.11547	7.21775	7.49159	7.38503	7.4154	7.3911	7.72359	7.59385	6.78812	7.12572	7.10906	7.00266	6.9423	7.24815	7.23417
Sharpin	ENSMUSP00000023211	SHANK-associated RH domain interacting protein [Source:MGI Symbol;Acc:MGI:1913331]	0.0107694	0.719602	4.82734	5.30206	5.17823	4.97358	5.15531	4.99933	4.85928	5.01434	4.79223	4.8592	4.95704	4.48193	5.22328	5.3467	5.52996	5.11511	5.27371	5.32361	5.32713	5.13064	5.11461	5.25155	5.18841	5.05706	5.01408	5.12515	4.93805	5.07008	5.01358	4.68057	4.99633	5.00962	5.31697	5.19785	5.10854	5.30253	5.08827	4.93882	5.12579	5.0526	4.9595	4.83097
Exoc3l	ENSMUSP00000053766	exocyst complex component 3-like [Source:MGI Symbol;Acc:MGI:3041195]	0.0187615	0.719809	3.85784	4.33215	3.9836	3.56449	3.98784	3.85786	3.90246	3.9592	3.99997	3.92518	3.40294	3.95727	4.10839	4.31645	4.33188	4.57575	4.37311	4.28734	3.73844	4.15044	4.18043	3.73845	3.98339	4.11042	3.64593	3.69568	3.45214	3.59919	3.55306	3.44096	4.04051	3.97414	4.04019	3.88502	3.92286	4.06431	3.93534	3.63332	4.04192	3.83654	3.83183	3.86822
Nphs1	ENSMUSP00000116500	nephrosis 1, nephrin [Source:MGI Symbol;Acc:MGI:1859637]	0.00237927	0.7282	5.76295	6.22054	6.00841	5.923	6.32009	5.98828	5.66891	5.70224	5.82227	5.90467	5.74939	5.73023	6.0806	6.30329	6.07725	6.52185	6.46242	5.87785	5.87272	6.27912	6.16938	5.97905	5.85396	5.89623	5.82946	6.13186	5.69104	5.5542	6.0531	6.27831	6.26482	6.45207	6.32133	6.70847	6.44688	5.72698	5.90252	5.94295	5.83175	5.72425	6.23754	6.29066
Kank3	ENSMUSP00000040126	KN motif and ankyrin repeat domains 3 [Source:MGI Symbol;Acc:MGI:1098615]	0.0325092	0.729224	5.28456	5.74013	5.45576	5.03748	5.54267	5.36483	5.52434	5.58268	4.98942	5.38862	5.08672	5.1356	5.62732	5.872	5.67225	5.75801	5.73677	5.77443	5.30465	5.62219	5.44572	5.34429	5.5005	5.5172	5.03273	5.00743	5.11042	5.19424	5.08128	4.79881	5.38963	5.55451	5.66687	5.5448	5.51936	5.58083	5.56892	5.145	5.5032	5.16796	5.40649	5.39743
Gadd45a	ENSMUSP00000044034	growth arrest and DNA-damage-inducible 45 alpha [Source:MGI Symbol;Acc:MGI:107799]	0.0107239	0.731848	5.24543	5.69582	5.11118	5.198	5.66528	5.13296	5.412	5.25083	5.12673	5.20229	5.08957	5.39116	5.72465	5.90142	5.90743	5.58342	5.4716	5.58637	4.47093	5.51586	5.59547	4.87863	4.71175	5.49444	5.11986	5.01616	5.14889	5.35726	5.29062	5.25523	6.00493	5.65803	5.54538	5.54001	5.81648	5.42688	5.31043	4.95389	5.15662	4.98973	5.20718	5.17993
Speg	ENSMUSP00000084361	SPEG complex locus [Source:MGI Symbol;Acc:MGI:109282]	0.00237927	0.733577	5.53392	5.9809	5.63928	5.56263	5.87945	5.58431	5.51425	5.49169	5.64937	5.77034	5.45577	5.32209	5.98975	6.07753	6.0006	6.07349	6.13611	5.60793	5.49209	5.89825	5.65639	5.65846	5.58644	5.54404	5.55555	5.80221	5.45555	5.27726	5.53204	5.75316	5.81645	5.82112	6.18441	6.08895	5.99408	5.37168	5.72403	5.63757	5.57867	5.28853	5.68893	5.58811
Ankzf1	ENSMUSP00000136163	ankyrin repeat and zinc finger domain containing 1 [Source:MGI Symbol;Acc:MGI:1098746]	0.0164447	0.736577	5.22803	5.66912	5.43413	5.22383	5.52315	5.32821	4.92549	5.37716	5.24502	5.3141	5.28612	5.2203	5.66911	5.64042	5.96206	5.61746	5.58764	5.53807	5.65005	5.42127	5.31763	5.43143	5.51541	5.26899	5.17257	5.40779	5.16149	5.03496	5.36721	5.19899	5.54164	5.4496	5.78314	5.66843	5.59876	5.09735	5.40184	5.18036	5.41574	5.2647	5.2936	5.41303
Gpr137	ENSMUSP00000097362	G protein-coupled receptor 137 [Source:MGI Symbol;Acc:MGI:2147529]	0.000264201	0.736977	4.69175	5.13205	4.94001	4.73081	4.92503	4.59654	4.64715	4.78517	4.6413	4.68371	4.68681	4.70633	5.21449	5.23562	5.19325	4.99941	5.09748	5.05208	5.08916	4.9634	4.87617	5.05448	4.97753	4.67933	4.70438	4.91704	4.83432	4.64894	4.57671	4.70349	4.79279	4.76922	5.24382	4.93512	4.91938	4.88985	4.80947	4.51827	4.6201	4.45292	4.64285	4.53565
Iffo1	ENSMUSP00000113376	intermediate filament family orphan 1 [Source:MGI Symbol;Acc:MGI:2444516]	0.0459702	0.743923	3.9672	4.39397	3.90599	3.7358	3.99458	3.96655	3.74745	4.20417	3.93105	4.06114	3.77616	4.08322	4.44543	4.18229	4.53851	4.41732	4.41179	4.3685	3.81468	4.03395	3.98488	3.83208	3.93985	3.83052	3.70438	4.07029	3.6794	3.50507	3.60574	3.84993	3.6109	3.83465	4.37546	4.14679	4.34483	3.65483	4.02868	3.92777	4.20506	3.6439	4.05935	3.93456
Ttc12	ENSMUSP00000056378	tetratricopeptide repeat domain 12 [Source:MGI Symbol;Acc:MGI:2444588]	0.0483356	0.746372	3.32444	3.74647	3.5639	3.46689	3.58735	3.46142	3.52434	3.1018	3.24324	3.25995	3.40751	3.40978	3.50432	3.83539	3.84081	3.71849	3.60444	3.97539	3.72346	3.67466	3.50642	3.70009	3.29121	3.48755	3.41606	3.31645	3.29328	3.72514	3.39575	3.65467	3.47384	3.50724	3.60264	3.70847	3.54782	3.68412	3.78293	3.32325	3.45442	3.40783	3.34126	3.45883
Slc4a9	ENSMUSP00000073910	solute carrier family 4, sodium bicarbonate cotransporter, member 9 [Source:MGI Symbol;Acc:MGI:2443384]	0.00273252	0.747375	5.95925	6.37934	6.20864	5.39546	6.24298	6.18462	5.93875	6.0053	5.967	6.00283	6.17653	5.66509	6.28421	6.30219	6.42709	6.48852	6.48254	6.2915	6.39374	6.29357	5.95054	6.5861	6.24073	5.78718	5.20456	5.80389	4.92579	5.40147	5.53958	5.49743	5.99028	6.1961	6.44505	6.21823	6.43534	6.17291	6.15747	6.36586	6.30474	6.18811	5.9805	6.11108
Sphk1	ENSMUSP00000101996	sphingosine kinase 1 [Source:MGI Symbol;Acc:MGI:1316649]	0.0166951	0.755116	3.67528	4.08051	4.16109	3.93361	3.74172	3.50981	3.89859	3.63493	3.72766	3.60749	3.75119	3.43181	3.95216	4.19976	3.96931	4.0857	4.28834	3.98778	4.46643	3.92502	3.89693	4.45338	4.3619	3.86286	4.1816	3.58262	4.05297	4.12736	3.86782	3.78932	3.58359	3.63839	3.69066	3.68697	4.12374	3.72698	3.52154	3.58136	3.62009	3.66321	3.03726	3.63542
Npepl1	ENSMUSP00000042808	aminopeptidase-like 1 [Source:MGI Symbol;Acc:MGI:2448523]	0.0240531	0.759657	5.91727	6.31385	6.03849	6.04282	6.04506	5.89428	5.84928	5.98473	5.67988	5.99718	5.86029	6.13225	6.24934	6.41899	6.42972	6.10582	6.3819	6.29732	6.10732	6.09416	5.98391	6.21347	5.92977	5.9023	5.98858	6.13052	6.01297	6.05262	6.03721	6.03499	5.86545	6.02371	6.37546	6.16246	5.9949	5.8484	5.98187	5.88411	5.9393	5.83484	5.93581	5.78975
Phf1	ENSMUSP00000073402	PHD finger protein 1 [Source:MGI Symbol;Acc:MGI:98647]	0.042366	0.760594	4.44499	4.83979	4.63135	4.27892	4.49298	4.44549	4.31653	4.56586	4.44209	4.32314	4.37753	4.6448	4.74066	4.79207	5.10549	4.79979	4.77139	4.82936	5.04915	4.50998	4.37053	4.77582	4.58129	4.50131	4.33514	4.31173	4.21485	4.38395	4.27805	4.14977	4.27196	4.37805	4.99541	4.47751	4.51129	4.32362	4.51411	4.26075	4.62349	4.60248	4.3804	4.29172
Ramp3	ENSMUSP00000047518	receptor (calcitonin) activity modifying protein 3 [Source:MGI Symbol;Acc:MGI:1860292]	0.0100151	0.761375	4.16666	4.55998	4.23043	4.168	4.03722	3.86811	4.22052	4.26227	4.10147	4.0826	4.14265	4.19047	4.54696	4.83335	4.42972	4.52085	4.48254	4.54647	4.35414	4.53568	4.28807	4.16187	4.11735	3.92545	4.29767	3.93558	4.23883	4.18246	4.24891	4.10457	4.22266	3.83296	3.75225	3.90004	3.98412	4.53131	4.06981	3.69656	3.84637	3.93834	3.6804	3.97716
Irf9	ENSMUSP00000019443	ring finger protein 31 [Source:MGI Symbol;Acc:MGI:1934704]	0.0218529	0.762084	4.63149	5.02347	4.92446	4.80949	4.76412	4.71941	4.45483	4.83962	4.51749	4.69769	4.74217	4.53716	5.04435	4.98668	5.14444	5.11246	4.96068	4.8922	4.86335	4.82055	4.98875	5.00288	5.0066	4.86464	4.99225	4.48951	5.1039	5.08099	4.56197	4.6283	4.36043	4.67081	4.8819	4.7526	4.98578	4.93319	4.76217	4.83614	4.4958	4.67658	4.68609	4.85971
Syne4	ENSMUSP00000055874	spectrin repeat containing, nuclear envelope family member 4 [Source:MGI Symbol;Acc:MGI:2141950]	0.042366	0.762308	4.56929	4.96085	4.78263	4.74403	4.93756	4.83864	4.31363	4.76388	4.63048	4.74653	4.52579	4.43544	4.91575	5.23485	4.87209	4.88298	4.94758	4.91183	5.09936	4.73641	4.44854	4.95663	4.75351	4.70135	4.5947	4.9325	4.25851	4.71583	5.00924	4.95341	4.76673	4.77537	5.42087	5.17487	4.97241	4.5151	4.85724	4.90117	4.85218	4.61641	5.06373	4.74115
H2-T22	ENSMUSP00000056041	histocompatibility 2, T region locus 22 [Source:MGI Symbol;Acc:MGI:95956]	0.000693035	0.775057	4.60649	4.97412	4.67497	4.61731	4.72317	4.61119	4.67232	4.66969	4.53791	4.60113	4.53209	4.62582	4.92008	4.99307	4.95659	5.03062	4.96068	4.98366	4.65203	4.76039	4.66731	4.55956	4.60936	4.80115	4.48645	4.6993	4.56709	4.858	4.51071	4.58232	4.86072	4.45891	4.82366	4.57203	4.83137	4.79233	4.65139	4.55466	4.5288	4.57826	4.51439	4.83965
Arl4a	ENSMUSP00000122987	ADP-ribosylation factor-like 4A [Source:MGI Symbol;Acc:MGI:99437]	0.0424657	0.782012	5.93839	6.29313	6.16489	6.46791	5.82228	5.93131	6.15709	5.75311	5.88966	6.07038	5.73126	6.02886	6.06894	6.46765	6.14043	6.51685	6.36623	6.19867	6.22972	6.27218	6.10572	6.25007	6.30844	5.82324	6.37167	6.34562	6.33652	6.85747	6.30839	6.58781	6.06128	5.6774	5.69851	5.66734	6.10394	5.72522	6.15985	5.6711	5.9393	5.87598	5.80332	6.13831
Coro2b	ENSMUSP00000041826	coronin, actin binding protein, 2B [Source:MGI Symbol;Acc:MGI:2444283]	0.042366	0.78248	5.09292	5.44679	5.39976	5.21069	5.44365	5.28601	5.09245	5.05874	5.23612	5.26398	5.05938	4.84684	5.43789	5.25625	5.56268	5.67246	5.52903	5.22245	5.12382	5.56548	5.63555	5.32481	5.23173	5.5172	5.11314	5.32115	5.40169	5.24365	4.96063	5.22387	5.19436	5.36121	5.61808	5.57671	5.80332	5.10819	5.34713	5.33481	5.24753	5.23919	5.28986	5.25757
Hdac10	ENSMUSP00000080832	histone deacetylase 10 [Source:MGI Symbol;Acc:MGI:2158340]	0.0345632	0.786571	3.87465	4.221	3.98048	3.78561	3.98632	3.96457	3.79822	3.84723	3.9133	3.81591	3.98331	3.88991	4.33943	4.25853	4.33749	4.17982	4.03442	4.1763	3.92689	4.13524	3.94158	4.31074	4.09947	3.46899	3.93544	3.60595	3.92579	3.79752	3.64542	3.80354	3.72776	3.88429	4.33002	3.86983	4.08698	4.01904	4.04939	4.11972	3.84054	3.93834	4.07679	3.76261
Pla2g6	ENSMUSP00000134672	phospholipase A2, group VI [Source:MGI Symbol;Acc:MGI:1859152]	0.0293258	0.798873	3.94824	4.2722	4.22022	4.0865	4.15616	4.22906	3.92929	3.78517	3.97879	3.94875	4.09525	3.9522	4.06992	4.36512	4.27743	4.36485	4.36525	4.19066	4.5238	4.15647	3.81641	4.43792	4.29436	4.09235	4.33745	4.14121	4.19456	4.04428	3.9334	3.86808	4.36043	4.1263	4.12578	4.33273	4.11768	3.87405	4.05623	4.38316	4.396	4.30091	4.1068	4.13126
Gm4524	ENSMUSP00000038056	prolyl 3-hydroxylase 2 [Source:MGI Symbol;Acc:MGI:2146663]	0.00981828	0.799912	5.52621	5.8483	5.79794	5.52751	5.82716	5.72386	5.44689	5.42543	5.50272	5.76467	5.44692	5.57063	5.73575	5.89265	5.82292	6.00371	5.90754	5.7272	5.89212	5.99322	5.67454	5.88149	5.69756	5.64874	5.57134	5.57279	5.58435	5.52785	5.49838	5.41033	5.85407	5.99576	5.9169	5.93967	5.89389	5.36265	5.62404	5.69575	5.87231	5.70388	5.61478	5.83242
Parp12	ENSMUSP00000039704	poly (ADP-ribose) polymerase family, member 12 [Source:MGI Symbol;Acc:MGI:2143990]	0.0264811	0.802218	4.57649	4.89443	4.63304	4.61898	4.61619	4.72239	4.72357	4.49008	4.5408	4.61171	4.64289	4.44991	4.90704	4.77204	4.93824	5.05567	4.97625	4.71732	4.44604	4.68305	4.82076	4.6629	4.6043	4.58123	4.79793	4.34908	4.86803	4.6193	4.55901	4.52056	4.64432	4.5334	4.48835	4.6541	4.99408	4.38289	4.77051	4.77268	4.68984	4.68416	4.7554	4.66177
Myl9	ENSMUSP00000085913	myosin, light polypeptide 9, regulatory [Source:MGI Symbol;Acc:MGI:2138915]	0.0325092	0.805906	7.58102	7.89234	7.76916	8.29393	7.56385	7.37619	7.578	7.55931	7.54261	7.64327	7.35136	7.81158	7.87671	7.84828	7.92851	7.96971	7.89257	7.83823	7.61925	7.82719	7.74292	7.93935	7.86061	7.62563	8.35281	8.30639	8.16619	8.55844	8.15433	8.22541	7.58388	7.19101	7.56789	7.38206	7.79456	7.86368	7.62691	7.33088	7.35007	7.20072	7.33991	7.40866
Prkd2	ENSMUSP00000131192	protein kinase D2 [Source:MGI Symbol;Acc:MGI:2141917]	0.0278991	0.806954	4.71974	5.02919	5.00455	4.68476	4.90477	4.95397	4.91402	4.51896	4.7149	4.77506	4.74759	4.64794	4.95005	5.00124	4.88365	5.22712	5.08077	5.03229	4.97673	4.96168	4.93557	5.11405	5.01997	5.0193	4.86992	4.74556	4.8317	4.57365	4.62572	4.46203	4.64872	5.06088	5.03489	4.94058	4.84428	4.89925	5.08158	4.73195	5.2298	4.85681	4.93581	4.88789
Nsmf	ENSMUSP00000097908	NMDA receptor synaptonuclear signaling and neuronal migration factor [Source:MGI Symbol;Acc:MGI:1861755]	0.0179993	0.811247	6.05872	6.36051	6.21105	6.02961	6.17714	6.0398	6.21352	6.12704	6.03939	6.0826	5.95548	5.93431	6.33132	6.38365	6.47436	6.30345	6.35238	6.3179	6.32154	6.28877	6.07325	6.39186	6.22762	5.96323	6.00321	6.10209	5.98488	6.03963	6.18206	5.86582	5.98158	6.07057	6.40178	6.25887	6.10164	6.2484	6.17092	5.9054	6.22868	5.98897	6.05276	5.89207
Plekhg5	ENSMUSP00000112707	pleckstrin homology domain containing, family G (with RhoGef domain) member 5 [Source:MGI Symbol;Acc:MGI:2652860]	0.0220917	0.813647	5.55289	5.85041	5.63835	5.42203	5.67879	5.73226	5.53561	5.5426	5.59611	5.67364	5.51947	5.44991	5.71595	5.80042	5.96568	5.87206	5.80229	5.94608	5.64608	5.57452	5.68532	5.64394	5.7351	5.54515	5.37054	5.45566	5.29137	5.51851	5.39575	5.50034	5.33746	5.67081	6.13655	5.86792	5.66156	5.39844	5.69585	5.74775	5.78851	5.72792	5.79149	5.64205
Deaf1	ENSMUSP00000079395	deformed epidermal autoregulatory factor 1 (Drosophila) [Source:MGI Symbol;Acc:MGI:1858496]	0.0168624	0.836442	5.88396	6.14163	5.83963	5.75448	5.96146	5.82398	5.84928	5.78649	5.91441	5.92008	5.89408	5.93944	6.02033	6.19897	6.2367	6.14134	6.11633	6.13607	5.85392	5.92855	5.82185	5.88053	5.7188	5.83415	5.7441	5.84859	5.74226	5.72166	5.87975	5.59054	5.93373	5.91765	6.19791	6.08977	5.86794	5.76174	6.0408	5.90046	5.68171	5.796	5.73221	5.79273
Dhx15	ENSMUSP00000031061	DEAH (Asp-Glu-Ala-His) box polypeptide 15 [Source:MGI Symbol;Acc:MGI:1099786]	0.042056	1.19375	7.48736	7.23186	7.3771	7.53112	7.35391	7.57616	7.54833	7.28767	7.62844	7.49821	7.45688	7.50462	7.21669	7.13231	7.14644	7.34354	7.32882	7.22332	7.11344	7.33174	7.50743	7.17475	7.48061	7.65465	7.56001	7.59579	7.52748	7.57494	7.4879	7.44059	7.2865	7.618	7.2109	7.35812	7.45651	7.19343	7.52277	7.58949	7.59694	7.59395	7.54525	7.60858
Lrrc59	ENSMUSP00000021239	leucine rich repeat containing 59 [Source:MGI Symbol;Acc:MGI:2138133]	0.0295973	1.20259	7.27943	7.01328	7.2528	7.55381	7.16616	7.21087	7.29386	7.11448	7.42457	7.37439	7.31866	7.15062	7.04979	7.0548	6.8294	7.07417	7.0951	6.97643	7.00528	7.35326	7.39299	7.23674	7.26258	7.26597	7.48931	7.74337	7.6458	7.59855	7.36084	7.48499	7.07279	7.32227	7.1349	7.23054	7.23187	7.0046	7.36514	7.31532	7.12099	7.28136	7.02776	7.15464
Supt16	ENSMUSP00000042283	suppressor of Ty 16 [Source:MGI Symbol;Acc:MGI:1890948]	0.0119968	1.20826	7.22174	6.94882	7.20742	7.32724	7.01209	7.22086	7.28647	7.07989	7.29986	7.20474	7.28799	7.1715	6.87838	6.85381	6.96568	7.0536	7.04922	6.8922	6.994	7.17146	7.31724	7.09938	7.27139	7.39105	7.36828	7.39054	7.51199	7.36584	7.22992	7.09689	6.89953	7.201	6.98628	7.12617	6.97994	6.8796	7.204	7.272	7.31739	7.34643	7.12786	7.0575
Ptcd3	ENSMUSP00000080743	pentatricopeptide repeat domain 3 [Source:MGI Symbol;Acc:MGI:1917206]	0.0173449	1.2198	5.58377	5.29713	5.45203	5.52189	5.33771	5.56332	5.67345	5.59026	5.5765	5.57216	5.58048	5.50981	5.30837	5.41288	5.28034	5.37594	5.22893	5.1763	5.30213	5.38316	5.60307	5.30932	5.49913	5.61538	5.45062	5.59628	5.46744	5.628	5.50918	5.47984	5.28615	5.45563	5.32857	5.51704	5.26207	5.17678	5.61596	5.63502	5.47337	5.43729	5.56469	5.65359
Gart	ENSMUSP00000023684	phosphoribosylglycinamide formyltransferase [Source:MGI Symbol;Acc:MGI:95654]	0.0271591	1.22167	6.39592	6.10706	6.37723	6.51911	6.28517	6.3747	6.50282	6.39545	6.41711	6.32829	6.36524	6.3666	6.1514	6.08908	5.88461	6.21852	6.22132	6.07741	6.02643	6.52639	6.44642	6.37099	6.33312	6.56002	6.45329	6.66176	6.73104	6.52319	6.40403	6.34138	6.13994	6.47169	6.21286	6.33342	6.21102	6.34212	6.42249	6.54745	6.36182	6.45458	6.24815	6.21372
Atad1	ENSMUSP00000069962	ATPase family, AAA domain containing 1 [Source:MGI Symbol;Acc:MGI:1915229]	0.0205118	1.23197	6.53843	6.23746	6.37936	6.43712	6.31209	6.55814	6.58464	6.24604	6.68382	6.58725	6.511	6.61783	6.21713	6.18149	6.17847	6.30693	6.31307	6.22768	6.23038	6.35391	6.54966	6.15164	6.33465	6.65594	6.38401	6.43952	6.33374	6.58584	6.43186	6.44777	6.58703	6.62653	6.03134	6.42977	6.30804	5.88985	6.54239	6.53385	6.56548	6.59344	6.42363	6.69005
Msh6	ENSMUSP00000005503	mutS homolog 6 [Source:MGI Symbol;Acc:MGI:1343961]	0.043302	1.23566	5.96103	5.65574	6.09356	6.11076	5.81614	6.06527	6.19706	5.84343	6.01254	5.90896	5.91028	5.89388	5.69714	5.556	5.61908	5.64888	5.82969	5.58366	5.97356	6.02408	6.06777	6.08291	6.25695	6.15608	6.24388	6.21641	6.36585	6.02745	6.02759	5.78336	5.70998	6.13521	5.67143	5.9075	5.74749	5.72522	5.90631	6.26789	6.22868	6.29473	5.91779	5.77624
Tmem33	ENSMUSP00000042852	transmembrane protein 33 [Source:MGI Symbol;Acc:MGI:1915128]	0.0339927	1.23591	6.39557	6.09	6.29513	6.20893	6.19624	6.44115	6.53186	6.21401	6.52773	6.4406	6.30218	6.35704	5.9794	6.11567	5.98191	6.2953	6.24079	5.92691	6.12596	6.28464	6.40789	6.21347	6.25936	6.47946	6.29885	6.18318	6.07977	6.24689	6.16655	6.27831	6.47012	6.55808	5.93409	6.22197	6.31997	5.67321	6.29244	6.45326	6.36588	6.41639	6.49101	6.62792
Ddx21	ENSMUSP00000042691	DEAD (Asp-Glu-Ala-Asp) box polypeptide 21 [Source:MGI Symbol;Acc:MGI:1860494]	0.0225357	1.23868	6.62601	6.31721	6.62355	6.77135	6.42458	6.64506	6.63904	6.41095	6.81213	6.68019	6.66311	6.55064	6.4035	6.21233	6.25239	6.48648	6.33135	6.2172	6.2901	6.59966	6.66125	6.63267	6.76716	6.79045	6.79877	6.84941	6.91405	6.75214	6.68744	6.6263	6.40011	6.65398	6.25069	6.55076	6.41201	6.27992	6.57131	6.77731	6.74704	6.85765	6.48286	6.4342
Crk	ENSMUSP00000017920	v-crk avian sarcoma virus CT10 oncogene homolog [Source:MGI Symbol;Acc:MGI:88508]	0.0155351	1.241	7.67471	7.3632	7.54108	7.65434	7.4361	7.76248	7.7547	7.49008	7.84528	7.71251	7.66764	7.57806	7.28757	7.32245	7.24681	7.60101	7.37556	7.34583	7.41343	7.52084	7.66034	7.37031	7.56119	7.72036	7.68092	7.55841	7.53517	7.7547	7.62643	7.77045	7.54695	7.74053	7.19673	7.51765	7.6626	6.95213	7.61335	7.77075	7.75945	7.82929	7.74658	7.85543
B230219D22Rik	ENSMUSP00000055271	RIKEN cDNA B230219D22 gene [Source:MGI Symbol;Acc:MGI:1925771]	0.0165112	1.25247	7.31379	6.98902	7.28065	7.40831	7.10243	7.39602	7.36014	7.08473	7.49901	7.38646	7.32108	7.23133	6.98148	6.94421	6.96251	7.20987	7.04738	6.78866	7.06224	7.24907	7.41762	7.09815	7.37273	7.48409	7.52547	7.38886	7.3888	7.33995	7.36127	7.4455	7.13171	7.39071	6.83997	7.11615	7.43839	6.69765	7.24871	7.33324	7.4458	7.40611	7.4232	7.51908
Cse1l	ENSMUSP00000002790	chromosome segregation 1-like (S. cerevisiae) [Source:MGI Symbol;Acc:MGI:1339951]	0.0069285	1.25303	6.69347	6.36805	6.62499	6.7227	6.47136	6.7401	6.84677	6.61277	6.79101	6.69918	6.62484	6.58627	6.47517	6.31427	6.27524	6.3548	6.38677	6.40204	6.46756	6.63035	6.66549	6.37302	6.69875	6.91478	6.79079	6.81812	6.85386	6.77024	6.58621	6.51697	6.33541	6.74859	6.31843	6.51704	6.51245	6.39623	6.75009	6.8265	6.72901	6.74751	6.68467	6.7028
Cenpc1	ENSMUSP00000031170	centromere protein C1 [Source:MGI Symbol;Acc:MGI:99700]	0.0337592	1.25415	4.9819	4.65519	4.9129	5.00907	4.67929	4.96982	5.15871	4.69523	5.09951	4.9996	4.94608	4.99227	4.71844	4.63634	4.57461	4.72197	4.60777	4.672	4.558	4.95477	5.03631	4.83798	4.86352	5.22682	5.16738	5.00157	5.09954	5.10971	4.82402	4.85221	4.59047	4.85305	4.67029	4.66514	4.74945	4.54734	4.99527	4.8884	5.10649	5.02599	4.85475	4.94801
Stag2	ENSMUSP00000110725	stromal antigen 2 [Source:MGI Symbol;Acc:MGI:1098583]	0.00844277	1.26596	7.17248	6.83225	7.16378	7.13795	6.94264	7.24899	7.25387	7.01209	7.27531	7.21865	7.24008	7.03487	6.73329	6.69351	6.74797	6.96898	6.9769	6.87285	7.08587	6.98094	7.2798	6.9795	7.25816	7.39843	7.30742	7.12246	7.17139	7.35314	6.97126	6.90205	7.02241	7.27047	6.7311	6.85737	7.20639	6.56812	7.02477	7.25579	7.38503	7.4124	7.11947	7.29646
Nupl1	ENSMUSP00000119395	ATPase, aminophospholipid transporter-like, class I, type 8A, member 2 [Source:MGI Symbol;Acc:MGI:1354710]	0.00944738	1.26629	6.11062	5.77002	6.05414	6.12021	5.81244	6.13406	6.27082	6.07504	6.13441	6.11421	6.09312	5.97613	5.72217	5.67943	5.81086	5.99223	5.71683	5.69861	5.84356	6.01829	6.17194	5.87481	6.28648	6.12974	6.17838	6.14387	6.07755	6.24041	5.99285	6.08821	5.82813	6.01779	5.70185	5.79543	6.09163	5.43982	6.05623	6.08157	6.24422	6.1537	6.05825	6.21037
Msl3	ENSMUSP00000033725	male-specific lethal 3 homolog (Drosophila) [Source:MGI Symbol;Acc:MGI:1341851]	0.0274026	1.2677	5.45563	5.11342	5.30402	5.41556	5.31129	5.46302	5.60022	5.24316	5.39809	5.49421	5.4458	5.55232	4.99181	5.2092	4.92338	5.25141	5.10694	5.19778	5.25339	5.254	5.28492	5.21574	5.37534	5.4407	5.54159	5.36967	5.40699	5.31781	5.42699	5.43032	5.23148	5.57531	5.16675	5.31181	5.41077	5.17162	5.44546	5.37097	5.50504	5.38939	5.49992	5.56735
Nbn	ENSMUSP00000029879	nibrin [Source:MGI Symbol;Acc:MGI:1351625]	0.023956	1.26857	4.94721	4.60401	4.90488	4.95377	4.74606	4.90057	5.08224	4.76655	4.9486	4.91154	4.93345	5.04085	4.66782	4.71906	4.60518	4.66162	4.61773	4.35263	4.86677	4.81865	5.04191	4.90135	4.95385	4.84678	4.91393	4.86641	4.90096	5.27884	4.82402	4.93846	4.66401	4.99914	4.54165	4.75467	4.87694	4.63995	4.84938	5.03468	4.84054	4.96971	4.85223	4.85686
Suz12	ENSMUSP00000017692	suppressor of zeste 12 homolog (Drosophila) [Source:MGI Symbol;Acc:MGI:1261758]	0.00629315	1.27212	6.56388	6.21664	6.41074	6.42872	6.26274	6.52631	6.5548	6.54962	6.6413	6.54866	6.61844	6.47045	6.14679	6.10518	6.37891	6.25502	6.2956	6.11835	6.3203	6.14438	6.52654	6.3325	6.52012	6.62064	6.35751	6.43952	6.44957	6.61805	6.32943	6.37825	6.33131	6.48837	6.06207	6.30053	6.37944	6.01472	6.44806	6.55241	6.51514	6.75877	6.44644	6.43706
Ctps	ENSMUSP00000030381	cytidine 5'-triphosphate synthase [Source:MGI Symbol;Acc:MGI:1858304]	0.00376518	1.2746	5.57541	5.22537	5.47455	6.04457	5.23973	5.58586	5.53685	5.5978	5.60858	5.58939	5.6135	5.50635	5.36349	5.14998	5.24195	5.21976	5.23541	5.14163	5.13094	5.40361	5.55946	5.52584	5.60049	5.62693	6.08729	6.13588	6.08859	6.07099	6.02114	5.86356	5.10755	5.43912	5.06641	5.26759	5.40953	5.14816	5.62404	5.69575	5.69953	5.62432	5.39958	5.47192
Smchd1	ENSMUSP00000121835	SMC hinge domain containing 1 [Source:MGI Symbol;Acc:MGI:1921605]	0.0367887	1.28191	6.21562	5.85732	6.27832	6.18341	5.96972	6.28425	6.18121	6.00416	6.3261	6.3225	6.41888	6.04085	5.85708	5.76832	5.93083	6.06392	5.7013	5.82247	6.24489	6.02243	6.28177	6.17359	6.44141	6.50587	6.35865	6.28065	6.26923	6.26853	5.94367	5.97973	5.88143	6.2542	5.96786	6.06831	6.03486	5.61165	6.20439	6.39123	6.41181	6.41923	6.10574	6.17308
Mcm6	ENSMUSP00000027601	minichromosome maintenance complex component 6 [Source:MGI Symbol;Acc:MGI:1298227]	0.0119968	1.28872	7.26717	6.90123	7.18953	7.41881	7.05416	7.33023	7.44524	7.05983	7.24724	7.21762	7.35136	7.28172	6.89609	7.01072	6.62998	6.90688	7.00183	6.96185	6.92893	7.19254	7.27742	7.22215	7.1654	7.35076	7.39182	7.53985	7.59367	7.29221	7.42169	7.27364	7.01774	7.27947	6.93361	7.17409	6.87963	7.04044	7.36066	7.34003	7.33252	7.36983	7.3052	7.27315
Cyp51	ENSMUSP00000001507	cytochrome P450, family 51 [Source:MGI Symbol;Acc:MGI:106040]	0.00139859	1.28902	6.38514	6.01887	5.95664	6.40743	6.26142	6.35414	6.32666	6.30528	6.59611	6.42688	6.25728	6.39864	5.94686	6.06111	5.94653	6.08434	6.1647	5.90966	5.07447	6.10122	6.16596	5.93935	6.16196	6.29688	6.28755	6.5599	6.41315	6.47228	6.39242	6.31929	6.53274	6.56622	6.19078	6.47814	6.06667	5.734	6.49851	6.55466	6.17295	6.41582	6.15991	6.32302
Smarca5	ENSMUSP00000044361	SWI/SNF related, matrix associated, actin dependent regulator of chromatin, subfamily a, member 5 [Source:MGI Symbol;Acc:MGI:1935129]	0.0117718	1.29193	7.1215	6.75196	7.00866	7.14561	6.82387	7.07654	7.23825	7.01321	7.18985	7.0864	7.03631	7.16494	6.92547	6.60002	6.79003	6.90688	6.74361	6.54577	6.81689	6.80718	7.17577	6.86038	7.00131	7.39044	7.20361	7.09317	7.30468	7.41914	6.95048	6.9026	6.88096	7.11716	6.52158	6.86935	6.92546	6.6287	6.94642	7.13121	7.16888	7.25009	6.92262	7.04003
Mex3c	ENSMUSP00000089463	mex3 RNA binding family member C [Source:MGI Symbol;Acc:MGI:2652843]	0.0498311	1.29226	6.11667	5.74677	6.05443	6.16248	5.93729	6.14016	5.99606	5.84343	6.25475	6.40575	6.15562	6.04443	5.61535	5.66863	5.6374	5.98645	5.94494	5.62785	5.81556	5.87098	6.08053	6.0696	6.03321	6.45668	6.33341	6.16889	6.20474	6.04335	6.14792	6.07655	5.84643	6.1892	5.76937	6.0541	6.08775	5.67685	6.16855	5.91803	6.40984	6.11214	6.06045	6.17193
Nup133	ENSMUSP00000118564	predicted gene 20388 [Source:MGI Symbol;Acc:MGI:5141853]	0.00239487	1.29232	5.61826	5.24829	5.68702	5.64978	5.37368	5.64376	5.825	5.52688	5.67726	5.57432	5.57744	5.52867	5.23724	5.28183	5.07053	5.37594	5.27581	5.24841	5.58312	5.68618	5.70546	5.64056	5.63068	5.87613	5.83274	5.55492	5.93316	5.59412	5.57964	5.40413	5.24025	5.56266	5.26661	5.47124	5.35001	5.35128	5.62748	5.69085	5.8594	5.69827	5.4456	5.54098
Pspc1	ENSMUSP00000022507	paraspeckle protein 1 [Source:MGI Symbol;Acc:MGI:1913895]	0.0152187	1.2924	5.56002	5.18996	5.50953	5.50975	5.26048	5.37101	5.64945	5.57963	5.60581	5.52478	5.56316	5.43726	5.33295	5.16865	5.24045	4.9821	5.22676	5.18887	5.19754	5.51586	5.79113	5.30932	5.73972	5.50359	5.45595	5.44708	5.53678	5.61304	5.43024	5.57543	5.28191	5.36646	4.99904	5.30053	5.4511	5.16384	5.41519	5.32852	5.2409	5.53803	5.36806	5.33535
Igf2bp2	ENSMUSP00000097629	insulin-like growth factor 2 mRNA binding protein 2 [Source:MGI Symbol;Acc:MGI:1890358]	0.0454064	1.29275	5.66383	5.29338	5.88021	5.74133	5.31481	5.78098	5.43892	5.62167	5.86908	5.75419	5.83844	5.46066	5.3362	5.14753	5.31916	5.37373	5.45132	5.13236	6.1066	5.43001	5.77552	6.09117	6.05471	5.82324	5.76055	5.88402	5.8317	5.75498	5.54259	5.67414	5.11711	5.76569	5.36845	5.34101	5.29198	5.0046	5.77673	5.93607	5.91315	6.02525	5.6043	5.43037
Pkia	ENSMUSP00000142120	protein kinase inhibitor, alpha [Source:MGI Symbol;Acc:MGI:104747]	0.04554	1.29414	5.23521	4.86321	5.00218	5.35924	4.93477	5.21252	5.3467	5.07612	5.39329	5.24779	5.2343	5.11306	4.84232	4.63867	5.08895	4.86735	4.87192	4.87007	4.70831	4.94434	5.18887	4.86135	4.99117	5.31906	5.35238	5.20881	5.28754	5.51851	5.38407	5.40413	5.04886	5.03254	4.75009	5.03381	5.12977	4.61355	5.03562	5.22958	5.17526	5.33864	5.25583	5.24019
Nup205	ENSMUSP00000144126	nucleoporin 205 [Source:MGI Symbol;Acc:MGI:2141625]	0.0351589	1.29451	6.20935	5.83695	6.26201	6.32449	5.98712	6.31302	6.40041	6.06528	6.38123	6.22384	6.1529	6.03247	5.8274	5.64216	5.68551	6.12435	5.9489	5.79337	6.03328	6.20023	6.30836	6.13975	6.39086	6.4996	6.57673	6.53682	6.48091	6.22819	6.08128	6.043	5.7748	6.33586	5.91882	6.15072	6.07295	5.66955	6.25801	6.38367	6.54681	6.31441	6.22293	6.15232
Zdhhc2	ENSMUSP00000041727	zinc finger, DHHC domain containing 2 [Source:MGI Symbol;Acc:MGI:1923452]	0.0256412	1.30164	4.35475	3.97441	4.15729	4.46544	4.1392	4.49134	4.37345	4.12287	4.52919	4.26532	4.49605	4.34161	3.99797	3.87151	4.09061	3.97337	3.98397	3.92905	3.76064	4.38958	4.3735	3.75101	3.95186	4.71716	4.44635	4.16235	4.5124	4.41304	4.61434	4.64418	4.33609	4.34653	3.82776	4.12777	4.27302	3.92401	4.42975	4.46382	4.60985	4.52858	4.44224	4.47378
Ipo7	ENSMUSP00000081782	importin 7 [Source:MGI Symbol;Acc:MGI:2152414]	0.00868049	1.30357	7.23388	6.85142	7.21587	7.32155	6.95857	7.35135	7.38941	7.00018	7.33488	7.34329	7.26864	7.06689	6.70156	6.79782	6.76577	7.05773	7.05106	6.73457	7.12667	7.13676	7.23525	7.07211	7.25896	7.46549	7.43452	7.37308	7.34298	7.39857	7.17044	7.20971	7.0501	7.33363	6.77256	7.01322	7.24096	6.34097	7.22426	7.38594	7.41965	7.38823	7.35517	7.33483
Etaa1	ENSMUSP00000075957	Ewing tumor-associated antigen 1 [Source:MGI Symbol;Acc:MGI:1915395]	0.0365648	1.30461	4.77256	4.38893	4.6553	4.66319	4.47481	4.75705	4.86921	4.81135	4.72257	4.65329	4.77084	4.80807	4.46038	4.33525	4.42182	4.64705	4.14876	4.32035	4.5474	4.53568	4.74034	4.78399	4.57613	4.74828	4.65337	4.45566	4.84998	4.88524	4.7401	4.39477	4.34154	4.66987	4.22221	4.64744	4.50666	4.46113	4.70458	4.62991	5.09919	4.79687	4.58615	4.72562
Ermp1	ENSMUSP00000124881	endoplasmic reticulum metallopeptidase 1 [Source:MGI Symbol;Acc:MGI:106250]	0.0204032	1.30463	6.83768	6.45404	6.98954	6.66447	6.56875	6.88232	6.91498	6.6582	7.07476	6.91581	6.82226	6.64008	6.26049	6.50454	6.41586	6.57478	6.7176	6.25098	7.2254	6.86914	6.7744	7.07918	7.22267	6.76643	6.78233	6.68294	6.89028	6.84418	6.33029	6.45679	6.76572	6.8926	6.31114	6.8684	6.72624	5.8484	6.65758	7.03275	6.91801	6.95646	6.85033	6.87879
Lin9	ENSMUSP00000141331	lin-9 homolog (C. elegans) [Source:MGI Symbol;Acc:MGI:1919818]	0.023956	1.30659	3.94476	3.55896	3.8604	3.91672	3.73052	3.97968	3.92929	3.86234	3.97451	3.89083	4.0046	4.00702	3.78171	3.51092	3.49397	3.52485	3.59101	3.45131	3.82525	3.69554	3.78557	3.77991	3.76489	4.31127	4.10231	3.81395	3.99782	4.21916	3.80412	3.56296	3.52259	4.0384	3.62633	3.6385	3.74159	3.81568	3.77466	3.89692	4.2409	3.9256	3.86231	4.17765
Nedd1	ENSMUSP00000020163	neural precursor cell expressed, developmentally down-regulated gene 1 [Source:MGI Symbol;Acc:MGI:97293]	0.000907134	1.30875	5.34286	4.95466	5.29535	5.28812	5.01063	5.3098	5.43357	5.31995	5.45443	5.27335	5.39835	5.17749	4.90267	4.88531	4.95842	5.0529	4.97625	4.95241	5.29454	5.09337	5.30059	5.25155	5.32392	5.50814	5.39515	5.27581	5.38567	5.41304	5.12605	5.13299	4.93283	5.3155	4.92647	4.95864	5.18589	4.74446	5.29172	5.22281	5.41181	5.31441	5.27861	5.33943
Uba6	ENSMUSP00000035328	ubiquitin-like modifier activating enzyme 6 [Source:MGI Symbol;Acc:MGI:1913894]	0.0302155	1.31034	4.82464	4.4347	4.82464	4.77791	4.66128	4.95086	4.67684	4.66108	5.03734	4.91667	4.81454	4.84137	4.4394	4.25245	4.60983	4.52485	4.50776	4.27391	4.7159	4.55865	4.71718	4.83208	4.92369	5.20034	5.00829	4.74205	4.90346	4.90789	4.57378	4.53199	4.7236	4.8851	4.43837	4.72965	4.9487	4.24225	4.73046	5.00869	5.07208	5.0482	4.91658	4.92915
Mcm4	ENSMUSP00000023353	minichromosome maintenance complex component 4 [Source:MGI Symbol;Acc:MGI:103199]	0.0120437	1.31151	6.45536	6.06414	6.41629	6.55754	6.15412	6.43848	6.57739	6.37979	6.47575	6.38677	6.52316	6.38929	6.25364	5.81955	6.11288	6.11246	6.03814	6.04815	6.0544	6.36177	6.63431	6.13975	6.53682	6.7707	6.55853	6.68659	6.66768	6.64281	6.46788	6.32176	6.17238	6.4075	5.92648	6.11172	6.13504	6.17162	6.44676	6.50066	6.46298	6.63316	6.35919	6.22812
Carnmt1	ENSMUSP00000025632	carnosine N-methyltransferase 1 [Source:MGI Symbol;Acc:MGI:1914633]	0.0225357	1.31729	4.57339	4.17582	4.41373	4.57681	4.3522	4.54575	4.7815	4.45728	4.64669	4.59047	4.39375	4.57063	4.10078	4.34955	3.95111	4.29179	4.3454	4.01626	4.21372	4.29151	4.51986	4.48631	4.33465	4.63632	4.50507	4.69568	4.50911	4.66596	4.55306	4.53199	4.30856	4.55808	4.14231	4.56025	4.53651	4.0075	4.68707	4.64518	4.51056	4.55156	4.32676	4.55335
Gtse1	ENSMUSP00000128759	G two S phase expressed protein 1 [Source:MGI Symbol;Acc:MGI:1352755]	0.0265212	1.31859	3.99746	3.59847	4.00536	3.98239	3.79641	4.09648	4.08053	3.69241	4.04551	4.03306	4.07814	4.05511	3.61	3.45117	3.67779	3.55638	3.77436	3.52113	3.72346	4.01746	4.13572	3.88624	3.83571	4.43354	4.29053	4.19349	4.07533	3.87063	3.79407	3.67027	3.77279	4.10552	3.61216	4.08895	3.64374	3.55529	4.07318	3.99286	4.36791	4.15301	4.1068	3.8851
Mcm2	ENSMUSP00000061923	minichromosome maintenance complex component 2 [Source:MGI Symbol;Acc:MGI:105380]	0.000616977	1.32123	6.67779	6.2759	6.64473	6.83499	6.43412	6.69298	6.81373	6.5094	6.73019	6.65636	6.77571	6.58135	6.41275	6.21624	6.25016	6.2953	6.37017	6.11082	6.30528	6.75692	6.79611	6.45657	6.7094	6.84409	6.91044	6.9809	7.11959	6.72862	6.69151	6.57888	6.15856	6.7804	6.34294	6.44906	6.28321	6.59053	6.85233	6.73631	6.79606	6.73661	6.62741	6.40914
Pik3c2a	ENSMUSP00000126092	phosphatidylinositol-4-phosphate 3-kinase catalytic subunit type 2 alpha [Source:MGI Symbol;Acc:MGI:1203729]	0.0341786	1.32339	6.40276	5.99852	6.38851	6.31242	6.10186	6.40367	6.22903	6.37716	6.78003	6.50049	6.43968	6.09016	5.80298	6.07753	6.04674	6.08974	6.05045	5.92369	6.6326	6.1527	6.24176	6.26256	6.65963	6.38178	6.56001	6.30699	6.17709	6.46327	6.13105	6.23614	6.24171	6.39642	6.05248	6.20089	6.27982	5.43982	6.26909	6.45037	6.40491	6.47985	6.36274	6.45507
Wee1	ENSMUSP00000033326	WEE 1 homolog 1 (S. pombe) [Source:MGI Symbol;Acc:MGI:103075]	0.00470678	1.32753	5.22997	4.82122	5.23705	5.37692	4.89677	5.29884	5.29165	4.92843	5.31937	5.29977	5.39605	5.14452	4.69335	4.80146	4.82491	4.98789	4.95284	4.66687	4.90878	5.15948	5.28492	5.21423	5.33771	5.5172	5.48957	5.43192	5.5222	5.21586	5.33983	5.26211	4.79478	5.2633	4.71517	4.93147	5.07764	4.59824	5.1487	5.39123	5.43327	5.36601	5.22684	5.22701
Spred1	ENSMUSP00000028829	sprouty protein with EVH-1 domain 1, related sequence [Source:MGI Symbol;Acc:MGI:2150016]	0.004697	1.3308	6.67091	6.25862	6.61228	6.57219	6.46167	6.81606	6.67684	6.51339	6.77513	6.71005	6.81712	6.53292	6.40427	6.02504	6.29701	6.36374	6.30898	6.15267	6.40963	6.50821	6.62439	6.50188	6.58772	7.04184	6.7687	6.59919	6.55838	6.82915	6.32419	6.3535	6.39684	6.80402	6.24152	6.51643	6.71524	6.09598	6.65983	6.85887	6.92146	6.97009	6.70233	6.78376
Mpp6	ENSMUSP00000125880	membrane protein, palmitoylated 6 (MAGUK p55 subfamily member 6) [Source:MGI Symbol;Acc:MGI:1927340]	0.00844277	1.334	6.19441	5.77865	5.84914	6.06564	5.86442	6.13318	6.09752	6.0053	6.28268	6.11645	6.31805	6.34645	5.9648	5.7784	5.61446	5.68856	5.80665	5.81901	5.7588	5.81388	5.92247	5.6629	5.9247	6.01211	6.01408	6.11705	6.06643	6.07008	6.03508	6.09111	5.91833	6.05331	5.79155	5.91584	5.75435	5.75313	6.06981	6.18036	6.12938	6.23339	6.09187	6.09425
Abcb7	ENSMUSP00000033695	ATP-binding cassette, sub-family B (MDR/TAP), member 7 [Source:MGI Symbol;Acc:MGI:109533]	0.0134196	1.34114	5.41658	4.99312	5.24543	5.23365	5.21625	5.44569	5.50918	5.10816	5.59332	5.51804	5.38334	5.38741	4.7912	4.91926	5.04674	5.30112	5.06872	4.83166	4.96562	5.24695	5.4429	4.94938	5.31929	5.54847	5.3212	5.28547	5.23883	5.23064	5.21163	5.1141	5.3564	5.54271	4.79259	5.45987	5.34354	4.80239	5.30899	5.45037	5.45059	5.4804	5.43042	5.55335
Phf6	ENSMUSP00000077971	PHD finger protein 6 [Source:MGI Symbol;Acc:MGI:1918248]	0.000455956	1.34984	5.80837	5.37558	5.85544	5.80511	5.46372	5.80455	5.93969	5.72721	5.92442	5.89776	5.79547	5.56566	5.38246	5.45382	5.35697	5.43227	5.23756	5.39043	5.79689	5.76237	5.99358	5.62813	5.87302	6.07864	5.88579	5.80893	5.93561	5.96597	5.63701	5.59736	5.44758	5.76082	5.09555	5.41872	5.69248	5.36717	5.60318	5.81154	5.77329	6.01626	5.76619	5.85686
Pola1	ENSMUSP00000006856	polymerase (DNA directed), alpha 1 [Source:MGI Symbol;Acc:MGI:99660]	0.0362012	1.34994	5.20359	4.7707	5.19378	5.42911	4.91858	5.23942	5.39972	5.06092	5.31262	5.07038	5.26486	5.11306	4.84915	4.46043	4.7987	5.10715	4.72913	4.67965	5.02184	4.90185	5.3616	5.01509	5.33159	5.53068	5.56445	5.28788	5.78496	5.5788	5.28883	5.06971	4.88516	5.25137	4.50634	4.91677	4.80897	5.14289	5.15508	5.22846	5.38001	5.45292	5.11737	5.10269
Hspa13	ENSMUSP00000048817	heat shock protein 70 family, member 13 [Source:MGI Symbol;Acc:MGI:1309463]	0.0187615	1.35695	5.93828	5.49792	5.90936	5.92175	5.63168	5.96513	6.08905	5.7957	6.02912	5.92263	5.8359	5.95727	5.49418	5.26307	5.47244	5.81453	5.72606	5.2172	5.7159	5.89645	6.01463	5.7194	5.84754	6.26227	6.037	5.91859	5.92825	5.94222	5.8845	5.81994	5.83875	5.93267	5.36141	5.6385	5.97408	5.04468	5.70022	5.93193	5.95826	6.04967	5.95715	6.19354
Mcm5	ENSMUSP00000126135	minichromosome maintenance complex component 5 [Source:MGI Symbol;Acc:MGI:103197]	0.00994719	1.36918	6.69692	6.24361	6.64799	6.89753	6.41198	6.65713	6.94815	6.71547	6.52335	6.60007	6.71245	6.68203	6.54065	6.15121	6.08144	6.26936	6.24722	6.17179	6.27989	6.71663	6.84125	6.55	6.64307	6.85708	6.93238	7.07099	7.15992	6.71174	6.79847	6.71168	6.2974	6.70229	6.11494	6.47312	6.29265	6.5915	6.73419	6.74657	6.76485	6.67086	6.70022	6.32611
Mcm3	ENSMUSP00000059192	minichromosome maintenance complex component 3 [Source:MGI Symbol;Acc:MGI:101845]	0.00300678	1.37731	6.6394	6.17754	6.62856	6.833	6.36395	6.56974	6.83314	6.58571	6.64937	6.57703	6.70132	6.48982	6.45591	6.07624	6.10137	6.06803	6.19828	6.16544	6.1667	6.67518	6.82672	6.56134	6.68922	6.85216	6.80337	7.00743	7.10172	6.8816	6.72033	6.48352	6.23002	6.5988	6.15946	6.46304	6.18009	6.55232	6.7024	6.64223	6.7219	6.71364	6.39264	6.24564
Zfp800	ENSMUSP00000110975	zinc finger protein 800 [Source:MGI Symbol;Acc:MGI:1889334]	0.0158171	1.37968	3.79077	3.32644	3.68779	3.76365	3.68656	3.85682	3.83111	3.64661	4.12094	3.73302	3.66215	3.75082	3.26646	3.15487	3.25387	3.42588	3.55691	3.30063	3.49098	3.56548	3.93356	3.59715	3.8908	3.64874	4.08866	3.66639	3.48592	3.94422	3.77375	3.62296	3.78082	3.77625	3.6169	3.7588	3.77279	3.41382	3.87861	3.87119	3.86945	3.8867	3.87233	3.76261
Sqle	ENSMUSP00000022977	squalene epoxidase [Source:MGI Symbol;Acc:MGI:109296]	0.00517937	1.38222	6.18396	5.71697	5.8154	6.15437	5.90601	6.14912	6.07797	5.87481	6.44596	6.3531	6.1529	6.19905	5.53713	5.76832	5.56985	5.92888	5.92903	5.56862	5.29707	6.01082	5.85935	5.65401	6.16368	5.90747	6.03984	6.50718	6.12228	5.99992	6.141	6.116	5.93102	6.22945	5.78209	5.96936	5.94528	5.57888	6.35616	6.30628	6.0163	6.18276	5.90198	6.13126
Topbp1	ENSMUSP00000035164	topoisomerase (DNA) II binding protein 1 [Source:MGI Symbol;Acc:MGI:1920018]	0.00129326	1.38498	6.53716	6.0673	6.46376	6.7253	6.10882	6.62468	6.49834	6.52055	6.65472	6.51297	6.70643	6.32993	6.2656	5.89558	6.11288	6.06666	6.07837	5.98469	6.31218	6.37348	6.47086	6.37302	6.51877	6.73426	6.80421	6.80557	6.86867	6.75043	6.64752	6.47541	5.96845	6.4452	6.17561	6.14285	6.15737	5.76346	6.62576	6.65401	6.73452	6.72471	6.54368	6.46539
Ide	ENSMUSP00000121358	insulin degrading enzyme [Source:MGI Symbol;Acc:MGI:96412]	0.00353548	1.3863	7.14092	6.66968	6.73567	6.53771	7.05483	6.67039	7.17161	6.91219	7.33821	7.3014	7.23816	6.88393	6.49491	6.57408	6.87547	6.75462	6.75794	6.56104	6.14718	6.80382	7.2587	6.66456	6.2849	7.25484	6.83151	6.40113	6.42016	6.69585	6.22945	6.64812	7.0015	7.25829	7.05641	7.22197	7.03767	6.75313	6.99171	6.91977	6.22421	6.36188	6.73427	6.79049
Msmo1	ENSMUSP00000034015	methylsterol monoxygenase 1 [Source:MGI Symbol;Acc:MGI:1913484]	0.0278991	1.38707	5.61725	5.14521	5.07796	5.55165	5.3012	5.46233	5.28869	5.68959	5.98518	5.66757	5.36465	5.70784	5.07769	5.31208	5.12834	5.22957	5.27371	4.84986	4.30213	5.57902	5.09856	4.91444	5.39452	5.1791	5.14646	5.7403	5.42452	5.57751	5.82649	5.59463	5.33882	5.5652	5.30528	5.41872	5.02841	5.15079	5.85037	5.7063	5.09185	5.38474	5.25583	5.48489
Ccnd1	ENSMUSP00000146778	oral cancer overexpressed 1 [Source:MGI Symbol;Acc:MGI:1919534]	0.0340071	1.38966	9.1587	8.68397	9.08941	9.14206	8.69067	9.26685	9.27932	9.1945	9.15108	8.9987	9.2742	9.05438	8.88033	8.37764	9.01238	8.60691	8.62783	8.59871	8.95894	8.92734	9.03958	9.0744	9.26829	9.2679	9.24711	9.33765	9.25839	9.21224	8.88479	8.9122	8.50935	9.04678	8.64428	8.63976	8.67349	8.63035	8.99594	9.3739	9.63743	9.67776	9.02524	8.89085
Prc1	ENSMUSP00000129675	protein regulator of cytokinesis 1 [Source:MGI Symbol;Acc:MGI:1858961]	0.00277103	1.39148	6.06051	5.58389	6.04956	6.21728	5.83283	6.19507	6.13833	5.95098	6.07176	5.88473	6.23751	6.07974	5.7971	5.39231	5.6611	5.56027	5.58426	5.5083	5.97514	5.98815	6.22215	5.80221	5.7874	6.52227	6.51989	6.29866	6.32909	6.20592	5.96623	5.9839	5.74327	6.17995	5.61808	5.71804	5.84152	5.89612	6.06049	6.09461	6.51606	6.15847	6.13828	6.20254
Pax2	ENSMUSP00000134661	paired box 2 [Source:MGI Symbol;Acc:MGI:97486]	0.0348998	1.39298	7.06729	6.58911	7.37852	6.9015	6.58507	7.14488	7.07839	7.2145	7.22941	7.10787	7.2724	6.50115	6.68828	6.7731	6.68	6.41194	6.55863	6.42271	7.88751	7.03682	7.03771	7.52614	7.58258	7.20034	6.99811	6.98239	7.08914	6.9903	6.64682	6.70223	6.13289	6.7941	6.78577	6.56497	6.48387	6.7488	6.85233	7.397	7.36232	7.62259	6.89462	6.74037
Ncapd2	ENSMUSP00000042260	non-SMC condensin I complex, subunit D2 [Source:MGI Symbol;Acc:MGI:1915548]	0.00270784	1.39914	7.26402	6.77948	7.25249	7.27576	7.00341	7.3362	7.4272	7.10286	7.25739	7.174	7.51815	7.10452	6.97056	6.61223	6.79972	6.72977	6.90483	6.6598	7.1798	7.16548	7.27703	7.13656	7.19768	7.55838	7.49009	7.44708	7.51526	7.08054	7.0967	7.02492	6.76217	7.22865	6.99268	7.07163	6.84703	7.11829	7.22388	7.42209	7.57121	7.45735	7.35115	6.99151
B4galt6	ENSMUSP00000066515	UDP-Gal:betaGlcNAc beta 1,4- galactosyltransferase, polypeptide 6 [Source:MGI Symbol;Acc:MGI:1928380]	0.0205234	1.39937	5.50857	5.02379	5.68283	5.38122	5.09698	5.45729	5.17961	5.5842	5.7665	5.72134	5.59859	5.20119	5.03639	5.00215	5.14764	5.00228	5.20269	4.75162	6.09135	5.33341	5.21059	5.8002	5.90836	5.75308	5.30831	5.5469	5.37489	5.55941	5.25991	5.23789	5.34154	5.23807	5.12744	4.98531	5.05085	4.83866	5.3513	5.53476	5.54143	5.47385	5.40821	5.4342
Rbl1	ENSMUSP00000029170	retinoblastoma-like 1 (p107) [Source:MGI Symbol;Acc:MGI:103300]	0.0218529	1.40222	5.36174	4.87402	5.33517	5.29172	4.9722	5.4359	5.56889	5.28674	5.48179	5.20788	5.51206	5.11306	4.89828	4.57924	5.16353	4.91982	4.86078	4.82247	5.06855	5.29288	5.56984	5.12052	5.25291	5.70631	5.44098	5.25628	5.39637	5.40002	4.90799	5.34866	4.96493	5.23169	4.70408	5.15151	5.05403	4.72698	5.40719	5.46191	5.43907	5.39633	5.45396	5.45695
Ncaph	ENSMUSP00000106017	non-SMC condensin I complex, subunit H [Source:MGI Symbol;Acc:MGI:2444777]	0.0225357	1.40331	5.55976	5.07093	5.53045	5.53624	5.28195	5.57478	5.8127	5.44228	5.49379	5.37626	5.64483	5.58872	5.24762	4.93452	5.28616	4.93189	4.86357	5.1618	5.39728	5.52872	5.78557	5.24268	5.41346	5.815	5.64313	5.61173	5.7836	5.67559	5.37229	5.13111	5.17771	5.51146	5.19078	5.17177	5.30937	5.33059	5.62978	5.59802	5.70756	5.64195	5.45062	5.42076
Exo1	ENSMUSP00000039376	exonuclease 1 [Source:MGI Symbol;Acc:MGI:1349427]	0.0325092	1.40522	4.24977	3.75898	4.21869	4.3522	3.69593	4.44205	4.12098	4.19226	4.3261	4.09473	4.43465	4.32993	4.01021	3.47485	3.76785	3.75971	4.01445	3.5268	3.73844	4.30788	4.42586	4.06122	4.32853	4.45019	4.38959	4.59044	4.64093	4.19591	4.10993	4.18639	3.36043	4.13726	3.54911	3.87744	3.66468	3.58666	4.34574	4.30415	4.73138	4.67848	4.40131	4.19128
Hmgcr	ENSMUSP00000022176	3-hydroxy-3-methylglutaryl-Coenzyme A reductase [Source:MGI Symbol;Acc:MGI:96159]	0.043302	1.41026	6.23938	5.74342	6.0064	6.23077	5.93997	6.25054	6.12679	6.14362	6.64534	6.44475	6.18721	5.88858	5.6392	5.5007	5.5935	6.09914	6.00942	5.61858	5.44832	6.19144	6.15135	5.80221	6.26098	6.18408	6.15696	6.4503	6.38029	6.23309	6.11398	6.04997	5.94718	6.21917	6.04107	6.13731	5.78813	5.50693	6.34224	6.51919	6.08323	6.26912	6.12786	6.16158
Lrrn1	ENSMUSP00000037096	leucine rich repeat protein 1, neuronal [Source:MGI Symbol;Acc:MGI:106038]	0.00664871	1.41574	3.91143	3.40987	3.94753	3.61595	3.40831	3.94079	3.99606	3.80094	4.08966	4.12755	3.63511	3.81926	3.49854	3.2736	3.28906	3.39132	3.59774	3.40896	4.02184	3.80718	3.9732	3.87097	4.14201	3.86995	3.86352	3.18834	3.75894	3.91198	3.70566	3.26725	3.28897	3.68021	3.44638	3.73804	3.3908	2.90548	3.60318	3.91103	3.98493	4.13099	3.83696	4.17765
Plch1	ENSMUSP00000047693	phospholipase C, eta 1 [Source:MGI Symbol;Acc:MGI:2683547]	0.0436454	1.41819	4.62171	4.11766	4.64207	4.66609	4.23715	4.78065	4.89081	4.44396	4.79223	4.60113	4.83335	4.16877	4.17878	3.92977	4.22993	3.85155	4.32528	4.19066	4.32465	4.74445	4.79445	4.18366	4.80516	5.00005	5.02416	4.7244	4.8185	4.76404	4.2154	4.45003	4.00665	4.59035	4.28607	4.40825	4.44021	3.69135	4.60551	4.78192	4.91176	5.08303	4.73083	4.57083
Sgo2a	ENSMUSP00000027202	shugoshin 2A [Source:MGI Symbol;Acc:MGI:1098767]	0.0325092	1.42057	4.49844	3.99197	4.35116	4.42431	4.14116	4.4141	4.60498	4.4672	4.42653	4.37874	4.65255	4.46066	4.31661	3.73003	4.2117	3.96164	4.02946	3.70237	4.07003	4.15647	4.68413	4.09446	4.1901	4.91177	4.63282	4.56289	4.48926	4.20592	4.41883	4.23614	4.18984	4.42241	3.92647	4.0321	4.21741	4.05872	4.04252	4.48472	4.79002	4.44624	4.52078	4.2003
Lmnb1	ENSMUSP00000025486	lamin B1 [Source:MGI Symbol;Acc:MGI:96795]	3.35544e-05	1.42375	7.63874	7.12905	7.58003	7.73804	7.33384	7.65745	7.83719	7.46432	7.70332	7.58645	7.65448	7.58667	7.32848	6.99033	7.04802	7.15943	7.25256	6.99546	7.11595	7.63441	7.81232	7.38281	7.55825	7.97643	7.87211	7.80137	7.89374	7.8609	7.54409	7.45604	7.25331	7.61812	7.11284	7.35812	7.37055	7.29008	7.69037	7.67792	7.81624	7.75495	7.55111	7.45413
Atad2	ENSMUSP00000043691	ATPase family, AAA domain containing 2 [Source:MGI Symbol;Acc:MGI:1917722]	0.0205118	1.42566	5.58368	5.07205	5.54761	5.59192	5.2354	5.63151	5.55542	5.511	5.60166	5.47115	5.8308	5.53207	5.18239	4.78472	5.23595	4.80308	5.16922	5.25696	5.40904	5.41246	5.55816	5.27639	5.60556	6.02408	5.88737	5.80557	5.79308	5.45699	5.3706	5.23789	5.29459	5.55451	5.11745	5.18103	5.28659	4.97823	5.47382	5.584	5.73766	5.68132	5.64724	5.66503
Nek2	ENSMUSP00000027931	NIMA (never in mitosis gene a)-related expressed kinase 2 [Source:MGI Symbol;Acc:MGI:109359]	0.0256412	1.42617	5.26705	4.75491	5.03924	5.10238	4.94219	5.13708	5.22207	5.02333	5.42809	5.10375	5.43577	5.38929	5.01832	4.43517	4.94745	4.62119	4.76543	4.7419	4.80225	4.98561	5.23362	4.82418	4.99504	5.39475	5.34206	5.14387	5.27986	5.02557	4.99833	4.8246	5.28474	5.25326	4.70853	4.97824	4.68737	4.74098	5.28154	5.2126	5.28019	5.09019	5.1068	4.85115
Dlgap5	ENSMUSP00000040416	discs, large (Drosophila) homolog-associated protein 5 [Source:MGI Symbol;Acc:MGI:2183453]	0.00687809	1.42813	4.92913	4.415	4.82254	4.99847	4.60652	5.05076	5.15059	4.80094	4.92664	4.7135	5.06951	4.91358	4.68574	4.16299	4.33188	4.49667	4.45688	4.35582	4.67558	4.59021	5.08235	4.50868	4.62943	5.44901	5.27615	5.15709	5.13192	4.84525	4.78394	4.79645	4.45136	4.93385	4.46226	4.58836	4.52281	4.68049	4.96834	5.06653	5.30368	5.10721	5.03948	4.81931
Me2	ENSMUSP00000025439	malic enzyme 2, NAD(+)-dependent, mitochondrial [Source:MGI Symbol;Acc:MGI:2147351]	0.0365648	1.43276	4.66398	4.14518	4.69399	4.84535	4.37461	4.65135	4.60736	4.45064	4.84469	4.53148	4.72212	4.82759	4.01021	4.4217	3.64194	4.27766	4.16696	4.35263	4.76614	4.57902	4.65029	4.63831	4.80516	4.72501	4.82288	4.74556	5.00716	4.87063	4.84852	4.77737	4.47632	4.51146	4.2651	4.48001	4.29735	4.21742	4.62863	4.57429	4.71554	4.67467	4.7581	4.55686
Kif18b	ENSMUSP00000021311	kinesin family member 18B [Source:MGI Symbol;Acc:MGI:2446979]	0.0107894	1.44093	4.6302	4.1032	4.62882	4.67278	4.29764	4.68659	4.76882	4.43388	4.63319	4.61171	4.73673	4.59686	4.51867	3.89119	4.00149	4.22467	4.02447	3.95871	4.43917	4.62328	4.7878	4.39853	4.48268	5.04145	4.99518	4.81395	4.82643	4.5424	4.48282	4.37587	4.16855	4.60226	4.16836	4.38173	4.17426	4.29067	4.60551	4.76338	4.79606	4.7178	4.8007	4.43611
Kitl	ENSMUSP00000100920	kit ligand [Source:MGI Symbol;Acc:MGI:96974]	0.00237927	1.44737	5.96301	5.42958	5.82546	5.37921	5.68026	5.98788	6.19232	5.93201	6.00417	5.91239	6.01287	5.72429	5.61268	5.11358	5.54702	5.55638	5.43075	5.31708	5.44489	5.81579	6.00223	5.48881	5.8614	6.33964	5.39515	5.19605	5.52545	5.59157	5.34672	5.22034	5.88329	5.98214	5.19396	5.76291	6.00232	5.25695	5.82957	5.91942	6.12219	6.08375	6.01369	5.95868
Enc1	ENSMUSP00000038783	ectodermal-neural cortex 1 [Source:MGI Symbol;Acc:MGI:109610]	0.0265212	1.45282	5.86368	5.32482	6.04301	6.22197	5.42372	6.15036	5.80652	5.70224	5.9222	6.0212	6.20636	5.52355	5.43487	4.84652	5.47499	5.46794	5.36722	5.35741	5.84702	5.84318	5.80986	6.02374	6.34075	6.39352	6.67179	6.39557	6.36676	6.09183	5.92882	5.87706	4.97547	5.90247	5.24688	5.5424	5.41818	5.45689	5.99082	6.22168	6.52789	6.40152	5.95715	5.80313
Kpna2	ENSMUSP00000018506	karyopherin (importin) alpha 2 [Source:MGI Symbol;Acc:MGI:103561]	0.000245827	1.45653	6.6989	6.15636	6.52277	6.65975	6.24018	6.6018	6.85279	6.6261	6.71362	6.55361	6.654	6.79326	6.37853	6.20842	5.84673	6.12829	6.17485	6.20133	6.1667	6.49279	6.80821	6.26694	6.36565	7.03634	6.7657	6.80893	6.77816	6.66837	6.48282	6.45454	6.34425	6.56698	5.86706	6.15386	6.17718	6.33174	6.59967	6.59278	6.87873	6.5396	6.46972	6.53029
Ckap2	ENSMUSP00000039518	cytoskeleton associated protein 2 [Source:MGI Symbol;Acc:MGI:1931797]	0.0286462	1.4568	4.80546	4.26266	4.55844	4.67405	4.31618	4.68888	4.98331	4.95216	4.61683	4.50674	4.78145	4.99227	4.58838	4.04319	4.42709	4.15428	4.24186	4.12116	4.35657	4.36112	4.84446	4.20208	4.39452	5.19188	4.8311	4.88243	4.62888	4.69467	4.46392	4.54333	4.37643	4.47304	3.97894	4.06581	4.36288	4.63995	4.61249	4.70306	4.72506	4.70853	4.63992	4.74423
Bub1b	ENSMUSP00000037126	BUB1B, mitotic checkpoint serine/threonine kinase [Source:MGI Symbol;Acc:MGI:1333889]	0.0135182	1.45977	6.09512	5.54938	6.10558	6.04424	5.84249	6.17808	6.39972	6.01434	5.96915	5.97931	6.25094	5.95727	5.95639	5.32588	5.58998	5.46379	5.57917	5.38107	5.95684	5.97027	6.27147	5.84484	5.99697	6.59306	6.3478	6.15709	6.30658	6.00183	5.80662	5.6455	5.67914	6.18425	5.60741	5.83702	5.73962	6.0075	6.09907	6.20232	6.35978	6.22301	6.21901	5.9653
Rrm1	ENSMUSP00000033283	ribonucleotide reductase M1 [Source:MGI Symbol;Acc:MGI:98180]	1.11499e-05	1.46405	7.06071	6.51074	6.96791	7.19399	6.72096	6.97883	7.23057	6.95274	7.0167	6.95375	7.11286	7.09764	6.63525	6.29556	6.42116	6.53774	6.61856	6.5562	6.61545	6.92855	7.18212	6.80272	6.99165	7.28698	7.23956	7.22082	7.40567	7.18794	7.20073	6.90919	6.72932	6.9582	6.51271	6.73175	6.66156	6.73225	6.98411	7.06937	7.09858	7.06209	6.86608	6.79273
AI506816			0.000455956	1.4678	6.45436	5.90071	6.48534	6.68667	6.21705	6.44685	6.70373	6.2012	6.49155	6.46999	6.55443	6.30528	5.99899	5.6991	5.81086	6.01226	6.16696	5.71608	6.08624	6.48381	6.65334	6.28865	6.59284	6.80717	6.79163	6.71459	6.88459	6.70352	6.669	6.35672	6.16702	6.53884	6.11661	6.373	6.08775	6.01904	6.45713	6.46239	6.63027	6.34882	6.39785	6.38463
Pde3b	ENSMUSP00000032909	phosphodiesterase 3B, cGMP-inhibited [Source:MGI Symbol;Acc:MGI:1333863]	0.00723711	1.47206	4.58017	4.02233	4.59888	4.60526	4.04304	4.56394	4.57618	4.64078	4.67857	4.5022	4.76907	4.3142	4.11596	3.98942	4.32341	3.85789	4.13495	3.71236	4.82349	4.46691	4.62314	4.49131	4.57095	4.61749	4.86832	4.66639	4.50253	4.87691	4.46392	4.25351	4.28897	4.36413	3.53916	4.19328	4.20317	3.66955	4.30038	4.54745	4.68659	4.78634	4.39785	4.66503
Rrm2	ENSMUSP00000020980	ribonucleotide reductase M2 [Source:MGI Symbol;Acc:MGI:98181]	0.0439325	1.47611	6.71781	6.156	6.34431	6.58519	6.23808	6.57651	6.74906	6.69312	6.59402	6.49479	6.99399	6.78187	6.50792	6.05065	6.36798	5.88609	5.81533	6.30806	6.02566	6.26102	6.55424	6.0887	6.34531	6.79092	6.48072	6.7403	6.65362	6.54569	6.57818	6.51265	6.38437	6.48328	5.91209	6.11333	6.07217	6.46324	6.78138	6.64434	6.45251	6.54741	6.62814	6.40525
Fignl1	ENSMUSP00000036932	fidgetin-like 1 [Source:MGI Symbol;Acc:MGI:1890648]	0.0158033	1.47628	4.85728	4.2953	4.65544	4.86625	4.37404	4.79898	5.1684	4.7719	5.03939	4.61382	4.77616	4.77399	4.60462	4.08993	4.48641	4.28239	4.3414	3.96708	4.23501	4.65347	4.92954	4.29366	4.6736	5.14736	4.95212	4.92634	4.95986	4.94621	4.7401	4.67285	4.37378	4.80144	3.93788	4.25595	4.30804	4.56713	4.67156	4.90399	4.81995	4.9079	4.81894	4.67153
Hells	ENSMUSP00000025965	helicase, lymphoid specific [Source:MGI Symbol;Acc:MGI:106209]	0.0490736	1.47655	5.27927	4.71704	5.05567	5.3509	4.76338	5.25998	5.21274	5.43725	5.10147	5.29846	5.42453	5.20119	5.12912	4.46962	4.92711	4.43014	4.50776	4.83851	4.43688	5.00748	5.2595	4.84971	5.17993	5.60054	5.39625	5.52054	5.41403	5.23879	5.30662	5.22914	4.75657	5.16564	4.4168	4.78129	4.80143	4.65852	5.11143	5.28694	5.31213	5.12404	5.35562	5.36972
Ccnb1	ENSMUSP00000071989	cyclin B1 [Source:MGI Symbol;Acc:MGI:88302]	0.0194556	1.48328	6.03877	5.46997	5.82647	5.93795	5.5768	6.03082	6.26933	6.04225	5.99892	5.75132	6.13233	6.03846	5.84346	5.22091	5.6921	5.22957	5.46057	5.37323	5.44604	5.84692	6.21225	5.35118	5.63812	6.46432	6.16413	6.15841	5.91591	5.91706	5.7814	5.69081	5.51056	5.96032	5.24535	5.50357	5.70163	5.53935	5.97557	6.01719	6.27696	6.0125	5.89953	6.00315
Arhgap19	ENSMUSP00000134829	Rho GTPase activating protein 19 [Source:MGI Symbol;Acc:MGI:1918335]	0.000907134	1.48992	5.20591	4.63068	5.12596	5.1856	4.79375	5.23512	5.42417	5.08473	5.18893	5.30108	5.35994	4.87659	4.78883	4.37773	4.6932	4.68678	4.77139	4.46614	4.99868	4.99406	5.15135	5.01335	5.03885	5.55947	5.56445	5.25135	5.39815	5.18584	4.91265	4.80118	4.89445	5.09712	4.66801	4.95144	4.91414	4.23732	5.0408	5.24525	5.45632	5.19741	5.31396	5.15696
Tgfa	ENSMUSP00000032066	transforming growth factor alpha [Source:MGI Symbol;Acc:MGI:98724]	0.0069285	1.49083	4.66365	4.08753	4.91271	4.66404	4.11317	4.79281	4.87907	4.58116	4.78003	4.70364	4.78848	4.24953	4.32644	3.91446	4.30347	3.91374	4.12101	3.94608	5.0833	4.89103	4.77215	4.90322	5.06488	4.76168	4.94607	4.69205	4.75618	4.64404	4.42536	4.52056	3.70682	4.70713	3.98628	4.31881	4.11159	3.8484	4.6446	4.94295	5.082	5.14754	4.58615	4.35365
Brca1	ENSMUSP00000017290	breast cancer 1, early onset [Source:MGI Symbol;Acc:MGI:104537]	0.00760621	1.49164	4.67747	4.10057	4.63327	4.68685	4.27041	4.7307	4.97414	4.64952	4.66802	4.67768	4.84182	4.25366	4.20387	3.72565	4.15878	4.20491	4.13032	4.17991	4.502	4.18333	4.76313	4.34705	5.00083	5.00327	4.98196	4.80389	5.07533	4.49422	4.40898	4.35672	4.15006	4.61702	4.28904	4.36287	4.23712	3.96636	4.49913	4.99154	4.92284	4.9882	4.65741	4.32508
Kntc1	ENSMUSP00000031366	kinetochore associated 1 [Source:MGI Symbol;Acc:MGI:2673709]	0.00637683	1.49455	4.74526	4.16555	4.75729	4.8576	4.31926	4.86649	4.96861	4.63786	4.84235	4.56455	4.99399	4.46423	4.43032	3.94679	4.28326	4.06392	4.09272	4.1763	4.66385	4.54031	4.77888	4.55717	5.04447	4.95908	5.11044	4.9957	5.24081	4.82807	4.58839	4.3822	4.13446	4.62969	4.1748	4.39505	4.33442	4.24717	4.76007	4.8683	5.01888	5.0526	4.84715	4.65194
Plk4	ENSMUSP00000026858	polo-like kinase 4 [Source:MGI Symbol;Acc:MGI:101783]	0.00140605	1.49554	5.13014	4.54947	4.93084	5.09147	4.681	5.15758	5.17161	5.18427	5.12094	4.99799	5.33615	4.96987	4.82625	4.2974	4.62368	4.61371	4.42319	4.51259	4.68529	4.70997	5.14443	4.627	4.94587	5.47249	5.21966	5.12245	5.18431	5.10258	4.95161	4.96821	4.58359	5.03986	4.29792	4.76291	4.84244	4.55925	5.20362	5.06779	5.3557	5.19343	5.01029	5.11466
Brip1	ENSMUSP00000043108	BRCA1 interacting protein C-terminal helicase 1 [Source:MGI Symbol;Acc:MGI:2442836]	0.0265717	1.49646	3.67247	3.09092	3.56123	3.61257	3.31493	3.59118	3.7857	3.62905	3.80673	3.76372	3.68493	3.36469	3.5609	2.84753	3.2178	3.08028	2.87192	2.96708	3.33208	3.7038	3.74034	3.31638	3.37682	3.89797	3.6936	3.80725	3.8185	3.73899	3.44155	3.1755	3.39226	3.48167	3.00809	3.27913	3.35001	3.37841	3.49159	3.5884	3.64037	3.67086	3.56777	3.58811
Utp14b	ENSMUSP00000052149	UTP14B small subunit processome component [Source:MGI Symbol;Acc:MGI:2445092]	0.00768597	1.49839	3.75794	3.17453	3.61912	3.63096	3.58714	3.80289	3.88691	3.63493	3.89079	3.93195	3.8007	3.40236	3.26646	2.96362	3.2117	3.57959	3.16243	2.86337	3.07889	3.50998	3.66489	3.6064	3.91553	3.939	3.6347	3.62892	3.87059	3.72977	3.37566	3.54615	3.5369	3.73896	3.40863	3.81934	3.58784	3.4312	3.75378	3.90822	3.85218	3.91275	3.79544	3.59497
Kif11	ENSMUSP00000012587	kinesin family member 11 [Source:MGI Symbol;Acc:MGI:1098231]	0.0069285	1.49995	6.23846	5.65355	6.1224	6.22534	5.8746	6.32824	6.58765	5.98933	6.21272	6.15965	6.32471	6.1567	5.8366	5.28183	5.92711	5.59675	5.66172	5.61726	5.87357	6.00581	6.38457	5.61788	6.15071	6.70185	6.48801	6.27823	6.39904	6.31165	6.00706	5.86808	5.8184	6.25389	5.57003	5.82132	5.97492	5.80905	6.11225	6.38063	6.50228	6.47221	6.24237	6.25973
Megf9	ENSMUSP00000102982	multiple EGF-like-domains 9 [Source:MGI Symbol;Acc:MGI:1918264]	0.00962614	1.50079	5.79983	5.21411	6.08461	5.54045	5.43441	5.87276	5.73339	5.62167	6.20544	5.95458	6.01587	5.26802	5.18779	5.43718	5.06038	5.40221	5.30488	4.8922	6.6311	5.86914	5.80547	5.94483	6.3131	5.94404	5.65522	5.45138	5.74784	5.6379	5.30485	5.4455	5.61315	5.89966	5.13407	5.675	5.56463	4.71992	5.57845	6.02175	5.79906	5.97048	5.83055	6.03626
Pcdh7	ENSMUSP00000142319	protocadherin 7 [Source:MGI Symbol;Acc:MGI:1860487]	0.00237927	1.50144	5.20656	4.62021	5.43433	5.29027	4.85152	5.15497	5.21741	4.90187	5.67067	5.3128	5.18188	4.95473	4.42118	4.64796	4.59585	4.82266	4.81244	4.42119	5.81468	5.12296	5.11815	5.4674	5.85182	5.23095	5.41278	5.33052	5.51894	5.40002	5.03934	5.04	4.90184	5.06806	4.71517	5.1101	4.82766	4.48629	4.93163	5.40325	5.28878	5.43168	4.94534	4.92915
Abcc4	ENSMUSP00000042186	ATP-binding cassette, sub-family C (CFTR/MRP), member 4 [Source:MGI Symbol;Acc:MGI:2443111]	0.0144113	1.50567	5.38893	4.79853	5.76772	5.73757	4.95232	5.41366	5.5193	5.21989	5.72384	5.48157	5.56419	4.82482	4.93085	4.90964	4.84476	4.92587	4.8994	4.28064	6.20025	5.61234	5.62065	5.87289	5.91656	5.38364	6.03416	5.78357	5.93805	5.81506	5.43348	5.42113	4.87205	5.26142	4.89756	5.13095	4.84977	4.70213	5.20516	5.6418	5.70596	5.77839	5.05276	5.09787
Hmmr	ENSMUSP00000020579	hyaluronan mediated motility receptor (RHAMM) [Source:MGI Symbol;Acc:MGI:104667]	0.00900976	1.50776	5.18361	4.5912	4.98128	5.06141	4.8506	5.17019	5.35802	4.9498	5.17782	4.98176	5.23559	5.39864	4.93085	4.19818	4.65099	4.74268	4.56722	4.45726	4.94154	4.95303	5.08235	4.59483	4.71645	5.59947	5.2677	5.1728	5.24871	5.01802	4.90566	4.7556	5.13759	5.28441	4.38937	4.83115	4.73764	4.72345	5.07149	5.21032	5.39799	5.0859	5.03503	5.22038
Lipg	ENSMUSP00000066536	lipase, endothelial [Source:MGI Symbol;Acc:MGI:1341803]	0.0142191	1.51078	3.55678	2.96149	3.64343	4.14663	3.17807	3.59344	3.5786	3.55039	3.66006	3.7561	3.51736	3.27818	3.33295	2.74309	2.65099	3.25382	2.87192	2.91615	3.56852	3.76039	3.62065	3.29938	3.88664	3.72501	4.14514	4.14652	4.2702	4.49422	4.13802	3.6857	3.10275	3.49876	3.46226	3.35744	2.81835	2.82886	3.57489	3.75089	3.63364	3.75967	3.26726	3.57431
Top2a	ENSMUSP00000068896	topoisomerase (DNA) II alpha [Source:MGI Symbol;Acc:MGI:98790]	0.00937538	1.51118	7.88824	7.29256	7.78841	7.86861	7.50163	7.8362	8.16013	7.80908	7.82939	7.74989	7.99836	7.78259	7.6336	6.9281	7.54581	7.16455	7.21149	7.27181	7.55058	7.69294	8.01463	7.47183	7.74289	8.25755	8.10078	8.06012	8.09435	7.93472	7.5811	7.44059	7.42051	7.86216	7.30748	7.52221	7.41324	7.48421	7.71218	7.88929	8.10649	8.05352	7.68751	7.56823
Dck	ENSMUSP00000031311	deoxycytidine kinase [Source:MGI Symbol;Acc:MGI:102726]	0.0136878	1.51311	4.87688	4.27937	4.54012	4.83041	4.37804	4.71657	5.13751	4.5963	4.89306	4.75992	5.06083	4.81368	4.58838	3.9821	4.45318	4.05842	4.17598	4.41814	4.14507	4.48861	4.76765	4.23822	4.53947	5.06172	4.90928	4.6213	4.98843	4.91604	4.87975	4.66768	4.57437	4.80832	4.06467	4.09222	4.53651	4.19216	4.65364	4.71437	4.79002	4.74887	4.68893	4.70359
Slc16a1	ENSMUSP00000045216	solute carrier family 16 (monocarboxylic acid transporters), member 1 [Source:MGI Symbol;Acc:MGI:106013]	0.00410301	1.51806	5.74158	5.13935	5.56542	5.8136	5.18417	5.72962	5.30048	5.49654	6.00207	5.89603	5.83165	5.92269	5.35392	5.01924	4.89702	5.37151	5.20049	4.99393	5.55377	5.25681	5.42443	5.77684	5.77055	5.6101	5.62906	5.85022	5.8317	5.76742	5.99614	5.80707	5.78082	5.57632	4.98445	5.45733	4.82394	4.48213	5.57845	6.13242	5.57867	5.87515	5.63699	5.57604
Kif4	ENSMUSP00000048383	kinesin family member 4 [Source:MGI Symbol;Acc:MGI:108389]	2.24441e-05	1.51861	5.40231	4.79956	5.31554	5.5101	5.12788	5.37398	5.64368	5.31447	5.4234	5.35877	5.49175	5.18183	4.93514	4.61756	4.78644	4.70799	4.93701	4.81322	5.18665	5.23843	5.42157	4.91071	5.3857	5.7502	5.68999	5.65338	5.68814	5.50911	5.35359	5.16637	5.02706	5.33942	5.00628	5.13889	5.25103	5.0046	5.32465	5.40425	5.52335	5.46066	5.29732	5.23362
Alms1	ENSMUSP00000071904	ALMS1, centrosome and basal body associated [Source:MGI Symbol;Acc:MGI:1934606]	0.0304137	1.51993	3.94594	3.34193	4.19311	3.92878	3.73133	4.01938	4.18598	3.93082	4.3494	4.06423	4.06663	3.07857	3.36508	3.36089	3.14284	3.27293	3.38871	3.52113	4.24554	4.0405	4.20061	3.99234	4.435	4.24465	4.43128	4.0306	4.34942	3.80192	3.29953	3.65989	3.16549	3.96955	3.87599	3.91492	3.82208	3.63995	3.82357	4.09028	4.0671	4.21453	3.9595	3.96133
Ncapg2	ENSMUSP00000081889	non-SMC condensin II complex, subunit G2 [Source:MGI Symbol;Acc:MGI:1923294]	0.00454769	1.52474	5.33075	4.72219	5.19685	5.21127	4.72733	5.31117	5.35943	5.30528	5.26441	5.35751	5.62631	5.07158	4.933	4.34385	4.95294	4.64338	4.82683	4.63311	4.90878	5.02738	5.43298	4.88814	5.38865	5.53515	5.42369	5.33286	5.35126	5.12385	5.02221	5.01375	4.60638	5.16162	4.52158	4.88123	4.75337	4.43982	5.17564	5.31054	5.44292	5.34463	5.41337	5.17993
Diaph3	ENSMUSP00000022599	diaphanous related formin 3 [Source:MGI Symbol;Acc:MGI:1927222]	0.000470348	1.52664	4.07817	3.46781	4.0013	4.65599	3.72883	4.07533	4.24513	3.66396	4.28181	4.0826	4.24839	3.94711	3.56644	3.36653	3.34029	3.69034	3.4716	3.37165	3.78611	3.91793	4.01558	3.95663	3.97165	4.35992	4.76399	4.78016	4.86803	4.63913	4.42861	4.45604	3.95785	3.9634	3.30675	3.7588	3.79954	3.58666	3.98277	4.10016	4.17758	3.99736	4.14035	4.05378
E2f7	ENSMUSP00000133801	E2F transcription factor 7 [Source:MGI Symbol;Acc:MGI:1289147]	0.0168624	1.53338	4.17106	3.55434	4.14815	4.32969	3.69854	4.41233	4.10427	4.19624	4.27488	4.18821	4.52369	3.73909	3.4869	3.1966	3.83289	3.50881	3.84955	3.45131	3.76431	4.11057	4.32836	3.86713	4.19684	4.62169	4.49061	4.57081	4.70258	3.97185	3.97849	4.26382	3.40791	4.02371	3.75225	3.70847	3.79195	3.50693	4.29461	4.34835	4.69953	4.43055	4.42192	4.27901
Anln	ENSMUSP00000045873	anillin, actin binding protein [Source:MGI Symbol;Acc:MGI:1920174]	0.000907134	1.5345	5.71971	5.10194	5.67268	5.8965	5.31242	5.81217	5.83921	5.58268	5.86562	5.5926	5.90947	5.52867	5.34911	4.71244	5.17768	5.17728	5.18494	5.01021	5.59758	5.63953	5.77888	5.3972	5.52749	6.09537	6.19504	6.13721	5.82115	5.98159	5.69083	5.55317	5.2974	5.68208	5.1554	5.37637	5.35001	5.01328	5.77983	5.82426	6.01888	5.77751	5.71143	5.76109
Ect2	ENSMUSP00000103935	ect2 oncogene [Source:MGI Symbol;Acc:MGI:95281]	0.00129326	1.54284	5.67849	5.0529	5.52371	5.69762	5.36025	5.76685	5.99243	5.30159	5.71233	5.48848	5.86528	5.71084	5.20742	4.80042	5.21323	4.9821	5.13264	4.9816	5.34683	5.46326	5.72417	5.18212	5.3634	6.06249	5.9147	5.88243	5.84738	5.65747	5.49838	5.38535	5.4298	5.77098	5.05423	5.27481	5.50202	5.12965	5.6446	5.77731	5.92835	5.86601	5.62073	5.76413
E2f8	ENSMUSP00000056778	E2F transcription factor 8 [Source:MGI Symbol;Acc:MGI:1922038]	0.00300678	1.54632	4.70607	4.07723	4.59548	4.79471	4.1722	4.85708	4.7323	4.51578	4.65205	4.74268	5.06663	4.52696	4.24244	3.86156	4.38434	3.96164	3.9891	4.0243	4.28436	4.6298	4.76313	4.30507	4.68563	4.90489	4.73799	4.79377	5.10825	4.78422	4.68676	4.65728	3.8926	4.5209	3.90339	4.19328	4.23712	4.2859	4.82757	4.8625	5.05205	4.9759	4.89953	4.52492
Gm7008	ENSMUSP00000001672	interferon-related developmental regulator 1 [Source:MGI Symbol;Acc:MGI:1316717]	0.0365648	1.54882	2.71026	2.07909	2.51187	3.01514	2.27185	2.79554	3.06679	2.1018	2.78736	2.8592	2.81109	2.63534	2.04633	2.06415	1.55788	2.36485	2.30898	2.13236	2.292	2.26382	2.81204	2.58317	2.87828	2.24192	2.83764	2.90455	3.23883	3.02933	2.9196	3.16086	2.50814	2.55502	2.59305	2.17795	2.22589	1.57106	2.76634	3.09523	3.03173	3.02151	2.36983	2.48858
Capn6	ENSMUSP00000084573	calpain 6 [Source:MGI Symbol;Acc:MGI:1100850]	0.0327457	1.55199	6.21922	5.5851	6.16075	5.84309	5.90586	6.41735	6.44092	6.25275	6.36091	6.18751	6.3564	5.71683	6.04236	5.18867	5.83884	5.43651	5.40029	5.60391	5.65992	6.26592	6.45695	5.82319	6.19852	6.56002	6.13122	5.83878	6.11798	5.85482	5.67174	5.44399	5.56974	6.22945	5.72398	6.02526	5.92633	5.96039	6.24086	6.65569	6.70114	6.58537	6.19925	6.12179
Gm45774	ENSMUSP00000034214	metallothionein 2 [Source:MGI Symbol;Acc:MGI:97172]	0.0177109	1.55557	6.32584	5.6884	5.51916	5.0483	6.48186	6.57658	6.29091	5.96037	6.21453	6.21623	6.79285	6.48017	5.43184	6.098	5.45447	5.61559	5.56551	5.96499	5.11523	5.65986	5.41583	6.11323	5.0482	5.76263	5.07488	4.80725	4.31224	5.33463	5.35359	5.40723	6.22928	7.0139	6.36916	6.24423	6.28321	6.7514	6.50227	6.95048	6.97099	7.0482	6.25104	5.73651
Kdm2b	ENSMUSP00000114052	lysine (K)-specific demethylase 2B [Source:MGI Symbol;Acc:MGI:1354737]	0.0188307	1.56144	6.89003	6.24715	6.89425	6.59131	6.43247	7.08641	7.12513	6.8262	6.99997	6.73351	7.08637	6.56898	6.61602	5.79259	6.58645	6.0857	6.25682	6.14532	6.80892	6.60077	6.8305	6.85942	7.1846	7.08132	6.87629	6.80557	6.83104	6.54897	6.27715	6.20882	6.01007	6.83843	6.29497	6.42393	6.34872	6.67867	6.80085	7.2953	7.43617	7.47084	6.7928	6.72249
C530008M17Rik	ENSMUSP00000084125	RIKEN cDNA C530008M17 gene [Source:MGI Symbol;Acc:MGI:2444817]	0.00475696	1.56403	4.72177	4.0765	4.67461	4.75645	4.35988	4.83189	4.85529	4.38938	5.10147	4.77318	4.86195	4.34934	4.08157	3.74309	4.32058	4.04181	4.28418	3.98778	4.14788	4.72833	4.88035	4.28505	4.85289	5.15318	5.04692	4.93864	5.1039	4.38101	4.58839	4.47984	3.97196	4.74792	4.26208	4.53881	4.3526	4.2859	4.59616	4.97954	5.20051	4.85513	4.78222	4.57777
Btc	ENSMUSP00000112765	betacellulin, epidermal growth factor family member [Source:MGI Symbol;Acc:MGI:99439]	0.000175928	1.58227	4.79737	4.13537	5.45025	6.06651	4.63479	4.65732	4.93497	4.7957	4.83294	4.80489	4.71844	4.69727	4.31989	3.75817	4.2509	4.36039	3.99421	4.12864	5.94719	5.01082	5.18043	5.52706	5.37087	5.66513	6.05607	6.21261	6.03824	6.3407	5.97405	5.77737	4.86262	4.82621	4.05772	4.3924	5.05244	4.61735	4.13261	4.69494	4.66366	4.66513	4.63992	5.14766
Blm	ENSMUSP00000146062	Bloom syndrome, RecQ helicase-like [Source:MGI Symbol;Acc:MGI:1328362]	0.00353548	1.58577	4.41874	3.75356	4.32417	4.34869	3.87858	4.3396	4.64715	4.42033	4.46055	4.268	4.51736	4.19905	4.01427	3.54611	3.96931	4.03062	3.41179	3.54926	3.85993	4.15044	4.61063	3.95301	4.57354	4.79744	4.54959	4.23399	4.61978	4.4556	4.10587	4.12735	3.61989	3.95568	3.72178	4.13414	3.94699	3.89299	4.28008	4.35042	4.59953	4.53069	4.26346	4.01342
Mt2	ENSMUSP00000034214	metallothionein 2 [Source:MGI Symbol;Acc:MGI:97172]	0.0069285	1.58722	6.92229	6.25579	6.06	5.53915	7.05506	7.12517	6.91402	6.54806	6.7898	6.80903	7.33945	7.13337	6.09504	6.59103	6.06884	6.12171	6.09153	6.56656	5.68625	6.2547	5.94656	6.62586	5.53016	6.31647	5.59952	5.25135	4.73947	5.81397	5.8582	5.97241	6.80467	7.54322	6.87648	6.83164	6.85616	7.41819	7.04037	7.47644	7.5101	7.61468	6.81245	6.29698
Slc27a6	ENSMUSP00000025500	solute carrier family 27 (fatty acid transporter), member 6 [Source:MGI Symbol;Acc:MGI:3036230]	0.0155351	1.59183	4.09393	3.42325	3.98946	4.12395	3.7678	4.03289	4.50154	4.24316	4.12094	3.92178	4.06083	3.71534	3.68319	3.01117	3.52873	3.77319	3.38871	3.1545	3.53886	4.18923	4.22708	3.75933	3.80074	4.42153	4.29053	4.06468	4.46913	4.21586	4.04359	3.65989	3.53214	4.2182	3.5834	3.92597	3.93325	3.41382	3.91668	3.99021	4.2186	4.0744	4.1068	3.89068
Robo1	ENSMUSP00000023600	roundabout guidance receptor 1 [Source:MGI Symbol;Acc:MGI:1274781]	0.0481958	1.59203	6.71194	6.04108	6.76033	6.73266	6.35421	6.91715	7.04023	6.29882	7.08917	6.81957	6.89611	6.12775	6.01123	5.48589	5.98191	6.59296	6.29663	5.87785	6.25925	6.83568	6.99117	6.43013	6.90167	7.14407	7.13853	6.62226	7.12121	6.67919	6.49993	6.33487	5.81155	6.77361	6.25829	6.64521	6.63634	6.00024	6.6953	7.06496	7.09123	7.14135	6.79149	6.71857
D16Ertd472e	ENSMUSP00000109858	DNA segment, Chr 16, ERATO Doi 472, expressed [Source:MGI Symbol;Acc:MGI:1196400]	0.0367887	1.60717	2.50672	1.82219	2.33873	2.2902	2.05579	2.52937	2.71698	2.11868	2.94423	2.61171	2.37052	2.27818	1.9648	1.67659	1.2598	2.17475	2.13495	1.72227	1.71211	1.99406	2.66489	2.33875	2.69042	2.63216	2.46759	2.38099	2.45896	2.14481	2.21916	2.06971	1.85883	2.16296	1.83997	1.9223	2.31336	2.23732	2.25058	2.36483	2.71235	2.62432	2.5429	2.68122
Aspm	ENSMUSP00000142880	asp (abnormal spindle)-like, microcephaly associated (Drosophila) [Source:MGI Symbol;Acc:MGI:1334448]	0.00872434	1.61654	5.45411	4.7612	5.47499	5.38969	5.12232	5.56246	5.71368	5.43219	5.73273	5.30239	5.6564	4.88726	4.93728	4.24635	4.95659	4.79979	4.75042	4.87674	5.32216	5.40107	5.5942	5.13177	5.44919	5.95158	5.95362	5.45566	5.68523	5.49694	4.78902	4.95766	4.79279	5.5256	4.98262	5.26178	5.02031	5.15079	5.40719	5.63077	5.7794	5.83228	5.45896	5.26619
Gas2l3	ENSMUSP00000151240	growth arrest-specific 2 like 3 [Source:MGI Symbol;Acc:MGI:1918780]	0.000693035	1.61657	4.1162	3.42326	4.00033	3.94659	3.75776	4.15166	4.28424	3.9592	4.2109	3.88386	4.43241	3.92657	3.31332	3.08822	3.51394	3.57959	3.52903	3.51544	3.63009	3.9634	3.95351	3.79616	4.23009	4.42875	4.45062	4.03634	4.12764	3.86222	3.6342	3.56851	3.62436	4.10272	3.44105	3.7914	3.72574	3.86128	3.74957	4.23856	4.37599	4.30091	4.18122	4.06369
Pin4	ENSMUSP00000109257	protein (peptidyl-prolyl cis/trans isomerase) NIMA-interacting, 4 (parvulin) [Source:MGI Symbol;Acc:MGI:1916963]	0.0220587	1.63538	3.91649	3.20686	2.7044	3.64788	3.60084	3.74123	3.87118	3.93559	3.94423	3.74845	3.99247	4.00702	3.31332	3.62345	3.29484	2.93189	3.59101	2.48664	2.77888	2.9108	2.88035	2.67394	2.5181	2.46432	3.5889	3.58262	3.92579	3.93622	2.70029	4.15348	3.14072	3.85637	3.72618	3.62952	2.98078	4.2715	4.17406	3.64011	3.72506	3.65165	3.90686	3.3496
Amer2	ENSMUSP00000153031	APC membrane recruitment 2 [Source:MGI Symbol;Acc:MGI:1919375]	0.0387306	1.64548	2.73661	2.01811	2.61102	2.56087	2.14153	2.83207	2.90633	2.84216	2.65472	2.62849	2.80417	2.58381	2.46927	1.56338	2.39515	1.75292	1.87192	2.05601	2.25078	2.27496	2.87199	2.12374	2.97557	3.16907	2.65707	2.55091	2.62585	3.0218	2.00924	2.50034	2.09632	2.27141	1.82366	2.19023	2.37564	2.09189	2.47127	2.97149	3.26721	3.14204	2.58005	2.56037
Prr11	ENSMUSP00000060803	proline rich 11 [Source:MGI Symbol;Acc:MGI:2444496]	0.00153322	1.64933	4.437	3.71511	4.30864	4.3578	4.01408	4.52112	4.53934	4.49977	4.52042	4.44889	4.63121	3.98236	3.83774	3.35523	3.87595	4.06392	3.78619	3.37165	4.06112	4.20096	4.7586	3.94938	4.10306	4.77873	4.60816	4.55492	4.46575	4.33007	4.12605	4.06185	3.65529	4.44244	3.80302	4.10849	4.06194	4.01328	4.34014	4.59715	4.81402	4.62037	4.37336	4.38166
Lrp4	ENSMUSP00000028689	low density lipoprotein receptor-related protein 4 [Source:MGI Symbol;Acc:MGI:2442252]	0.00734857	1.68988	5.9976	5.24068	6.18436	5.6667	5.22302	6.17948	5.8771	6.2537	6.17317	5.90896	6.31379	5.45887	5.55395	4.85657	5.64081	5.1722	5.19828	5.0223	6.63561	5.72934	5.63431	6.32201	6.67299	6.11191	6.02344	5.96595	5.98607	5.72398	5.11801	5.18277	4.78082	5.70759	5.45699	5.24275	4.893	5.25695	5.50414	6.51366	6.67435	6.83526	5.92743	5.62206
Gm26563	ENSMUSP00000017692	suppressor of zeste 12 homolog (Drosophila) [Source:MGI Symbol;Acc:MGI:1261758]	0.0120437	1.6914	2.22598	1.46777	2.05932	2.16078	1.48762	2.20251	2.26632	1.7585	2.54369	2.47926	2.46128	1.84684	1.39652	1.51346	1.39515	1.41732	1.93701	1.14716	1.87018	1.61014	2.27861	2.09774	2.50729	1.99194	2.34436	2.30699	2.23883	1.98353	1.90098	2.19	1.47879	1.72812	1.49352	1.9075	1.81085	0.506929	1.91668	2.30628	2.12099	2.46617	2.34126	2.06369
Cdh2	ENSMUSP00000025166	cadherin 2 [Source:MGI Symbol;Acc:MGI:88355]	0.0069285	1.70657	4.55098	3.77988	4.39834	4.31468	3.99418	4.68984	4.95189	4.41351	4.47575	4.48157	4.57337	4.40978	4.07769	3.18389	4.11696	3.60996	4.03937	3.65139	3.83574	4.41246	4.54375	4.06122	4.57613	4.96074	4.53356	4.33518	4.63492	4.4528	3.94254	3.98909	3.7928	4.57632	3.74794	4.24423	3.99408	3.60974	4.21741	4.82277	4.90619	5.08876	4.56469	4.5392
Bub1	ENSMUSP00000028858	BUB1, mitotic checkpoint serine/threonine kinase [Source:MGI Symbol;Acc:MGI:1100510]	1.47397e-07	1.71133	5.10442	4.3293	4.95823	5.08992	4.70488	5.18959	5.39148	5.09542	4.97665	4.99152	5.16443	5.00702	4.51867	4.14014	4.37345	4.29646	4.25043	4.39663	4.61799	4.85436	5.1075	4.7044	4.8614	5.60373	5.17386	5.11976	5.23287	5.23064	4.77886	5.00353	4.64432	4.89644	4.41951	4.6045	4.74356	4.92094	4.87087	5.28261	5.32889	5.32658	5.20916	5.11942
A730089K16Rik	ENSMUSP00000084125	RIKEN cDNA C530008M17 gene [Source:MGI Symbol;Acc:MGI:2444817]	0.0493017	1.71416	1.62209	0.844582	1.65798	1.73979	1.26959	1.57578	1.75175	1.55039	1.80673	1.90811	1.70364	1.0119	1.34589	0.73875	0.852622	0.832354	0.37311	0.924766	0.949609	1.62763	1.93757	1.62016	1.4964	2.31647	1.95663	1.67377	1.61368	1.42165	2.07714	1.69589	1.33336	1.62288	0.534158	1.84675	0.840602	1.43982	1.85528	1.64687	1.84637	1.79512	1.5303	0.780758
Peg10	ENSMUSP00000134963	paternally expressed 10 [Source:MGI Symbol;Acc:MGI:2157785]	0.00844277	1.72551	3.53536	2.74834	3.81242	3.29086	2.78267	3.73955	3.28424	3.88717	3.84	3.50674	3.77262	2.92139	3.13845	2.56338	2.87595	2.80636	2.79206	2.31381	3.5852	3.22987	3.55946	3.65623	3.80074	5.04302	3.34436	3.10345	3.2702	3.48329	3.37566	3.1682	2.73191	3.02223	1.97894	2.97292	3.21458	2.77542	3.05964	3.80928	4.082	4.08876	3.76887	3.62875
Idi1	ENSMUSP00000132780	isopentenyl-diphosphate delta isomerase [Source:MGI Symbol;Acc:MGI:2442264]	0.000756639	1.72673	4.41086	3.62282	3.8927	4.52722	3.98178	4.41565	4.33957	4.15184	4.74282	4.558	4.4234	4.24953	3.25278	3.95243	3.18704	3.99654	3.6111	3.73702	3.1138	3.92148	4.10393	3.71299	4.25936	4.24465	4.25186	4.69568	4.48592	4.53448	4.50456	4.69081	3.8664	4.41004	3.95295	4.2024	4.01053	3.44838	4.58438	4.6418	4.2409	4.29844	4.32312	4.40525
Ctnnd2	ENSMUSP00000080427	catenin (cadherin associated protein), delta 2 [Source:MGI Symbol;Acc:MGI:1195966]	0.0371439	1.72949	2.42411	1.63377	2.72586	3.30571	1.84676	2.67833	2.77728	2.18427	2.11707	2.53371	2.52999	2.40236	1.70846	2.00034	2.0295	1.11246	1.17148	1.78038	2.78611	2.80718	2.54375	2.49629	3.08137	2.64047	3.80128	3.16758	3.71972	3.18584	3.10993	2.84993	1.41825	1.85968	1.66801	2.04905	2.08387	2.00169	2.51162	2.83614	2.91454	2.89652	2.28237	2.62875
Srp54a	ENSMUSP00000106336	signal recognition particle 54A [Source:MGI Symbol;Acc:MGI:1346087]	0.0486156	1.73232	2.12946	1.33676	2.30502	2.21538	2.06253	2.24	2.1009	1.5253	2.16287	2.18255	2.75478	2.05038	1.78646	1.38608	0.883649	0.979196	1.52197	1.46319	2.82173	1.89645	2.00031	2.63831	2.09587	2.37744	2.50095	1.73149	2.17398	2.33919	2.21916	2.32751	2.36579	2.12492	2.07848	2.03551	2.36544	1.40505	2.51162	1.97149	2.31844	2.4215	2.17314	2.04379
Gm10031	ENSMUSP00000140515	predicted pseudogene 10031 [Source:MGI Symbol;Acc:MGI:3704198]	0.00637683	1.74491	3.24593	2.44278	2.99386	3.14866	2.89487	3.42078	3.15385	2.6582	3.67594	3.46532	3.29355	3.22871	2.07769	2.51346	1.94377	2.81941	2.68244	2.61991	2.84961	2.78397	2.93757	2.71726	3.32238	3.35235	3.476	2.92942	2.80785	3.32089	3.21916	3.1386	2.82035	3.2564	2.74794	3.0423	2.81085	2.69135	3.34294	3.42504	3.31003	3.47931	3.47877	3.48858
Knl1	ENSMUSP00000118646	kinetochore scaffold 1 [Source:MGI Symbol;Acc:MGI:1923714]	0.00484397	1.75113	4.5118	3.70351	4.42074	4.4231	3.99716	4.68298	4.66777	4.36837	4.94641	4.27068	4.68869	4.12888	3.81466	3.04671	3.78027	3.91374	3.66973	3.99597	4.10804	4.29972	4.51718	4.02029	4.53149	5.04772	4.96263	4.81395	4.4725	4.35426	3.87737	4.0579	3.95785	4.63839	3.75225	3.80344	4.05562	3.77542	4.20516	4.83614	4.97964	4.71039	4.61925	4.74731
Depdc1a	ENSMUSP00000113216	DEP domain containing 1a [Source:MGI Symbol;Acc:MGI:1923381]	0.000807464	1.82098	4.16494	3.30022	3.74004	3.95268	3.63035	4.07282	4.45219	3.95451	4.04551	4.01084	4.24839	4.27818	3.76735	3.07107	3.49899	3.50881	2.81533	3.13978	3.57688	3.57452	4.12168	3.56905	3.44636	4.15172	4.04126	3.83385	3.79173	4.23879	3.96511	3.84536	3.7443	3.95878	3.3866	3.00803	3.95041	3.734	3.93905	4.15095	4.34338	3.99432	3.94058	4.06862
Mycn	ENSMUSP00000045993	v-myc avian myelocytomatosis viral related oncogene, neuroblastoma derived [Source:MGI Symbol;Acc:MGI:97357]	0.00105605	1.85205	5.61541	4.72629	5.51984	5.21058	4.86465	5.61391	5.86921	5.74226	5.22716	5.32829	5.89815	5.62741	5.0912	4.28257	5.07725	4.44706	4.79791	4.66173	5.57375	5.29699	5.40572	5.49878	5.57354	5.77023	5.62906	5.36284	5.38746	5.0517	5.15187	4.68057	4.33336	5.43413	4.63102	4.79744	4.68942	5.30253	5.62173	5.52745	6.16714	5.96427	5.16705	5.23581
Emilin2	ENSMUSP00000024849	elastin microfibril interfacer 2 [Source:MGI Symbol;Acc:MGI:2389136]	0.0198358	1.90039	2.24751	1.32122	2.05231	2.1999	1.32849	2.1256	2.98879	2.06745	2.20727	1.79377	2.71844	1.70934	1.46927	1.1319	1.43758	1.83235	1.27581	0.780376	2.55165	1.31868	1.55425	2.96744	2.05192	1.86995	2.27856	2.502	2.49922	1.6923	2.17336	2.05394	1.07033	1.62288	0.887795	1.64744	1.56574	1.17678	1.90157	2.6933	1.91454	2.59244	1.62815	2.02361
Kif24	ENSMUSP00000103690	kinesin family member 24 [Source:MGI Symbol;Acc:MGI:1918345]	7.3057e-05	1.91197	2.81708	1.88201	2.71184	2.95989	2.3921	2.88719	2.70816	2.5253	3.06172	3.14806	2.99855	2.46066	1.58293	1.6305	1.88365	2.13352	2.2071	1.85438	2.75696	2.56548	2.7586	2.6473	3.01425	2.52845	3.34895	3.178	3.19864	2.70176	2.65656	2.67543	1.64652	2.96186	2.39766	2.6999	2.25931	2.38735	2.98993	3.24525	2.67353	2.97281	2.69741	2.74423
Kif5c	ENSMUSP00000028102	kinesin family member 5C [Source:MGI Symbol;Acc:MGI:1098269]	0.0150912	1.92955	3.41907	2.4708	3.49598	3.01031	2.44301	3.49719	3.24818	3.71478	3.46665	3.14223	3.98025	2.96232	2.86945	2.46174	3.00149	2.025	2.63091	1.83623	4.0249	3.29151	2.87199	3.36078	3.57095	3.85574	3.36715	2.9417	3.45214	3.06642	2.71101	2.52343	2.21971	2.99236	2.43032	2.41611	2.52967	2.06987	3.06642	3.7911	3.93657	4.10862	3.17314	2.90729
Gm340	ENSMUSP00000128083	predicted gene 340 [Source:MGI Symbol;Acc:MGI:2685186]	0.0365648	1.94465	1.89105	0.931539	1.93216	1.87916	1.90775	2.10053	1.71698	1.21598	2.19262	2.06423	2.49605	1.66043	0.445426	0.871506	0.32906	1.48443	1.01947	1.43934	2.28181	1.59244	1.73112	1.94574	1.84433	2.19753	2.50095	1.01326	2.23883	1.6923	2.09363	1.73597	1.82813	2.07449	1.7905	2.32995	1.8841	1.53935	1.85528	2.46764	2.24973	2.26849	2.1068	1.65523
B4galnt2	ENSMUSP00000037239	beta-1,4-N-acetyl-galactosaminyl transferase 2 [Source:MGI Symbol;Acc:MGI:1342058]	0.0490736	1.9628	1.23457	0.261661	1.43144	2.47253	0.600372	1.27031	1.33671	0.821696	1.95295	1.42268	1.61152	0.26188	0.396516	-0.176858	0.32906	0.93189	0.0974752	-0.00812018	1.91044	1.67886	1.575	1.12374	1.5181	0.782491	2.98048	2.53479	2.67355	2.42165	2.09363	2.13111	0.748401	1.20002	0.171588	0.477512	0.869748	0.134961	0.886303	1.15333	1.89217	1.43055	1.34126	0.918262
Hcn2	ENSMUSP00000097113	hyperpolarization-activated, cyclic nucleotide-gated K+ 2 [Source:MGI Symbol;Acc:MGI:1298210]	0.0115308	1.96683	2.64204	1.66616	2.61507	2.34246	1.65241	2.87168	2.26632	3.01434	2.27835	2.52478	2.87852	2.88991	2.35871	1.15813	1.72138	1.51685	1.82683	1.41509	2.60986	2.57452	2.52254	2.79212	2.5181	2.67326	2.24941	2.86641	2.52545	2.23879	1.95612	2.21857	1.69836	1.55093	0.856086	1.95144	1.70163	2.15602	2.33171	3.03983	3.04192	3.68227	2.75269	2.38166
Bmper	ENSMUSP00000071872	BMP-binding endothelial regulator [Source:MGI Symbol;Acc:MGI:1920480]	0.0179993	2.08749	3.41026	2.34849	3.173	2.57111	2.48466	3.23568	3.49898	3.91158	3.37881	2.82322	3.60358	3.24539	2.98975	1.55354	2.95111	2.09109	2.37311	2.13236	3.57271	2.50998	3.19391	3.23525	3.02944	3.49674	2.50095	2.92942	2.316	2.97575	2.52901	2.1755	2.78082	2.74613	2.18441	2.37368	1.99408	2.82886	2.387	3.16279	3.73766	3.7881	3.27484	3.06369
Bmp2	ENSMUSP00000028836	bone morphogenetic protein 2 [Source:MGI Symbol;Acc:MGI:88177]	0.0371439	2.10773	4.44189	3.3662	4.1701	3.77243	3.40722	4.23545	4.62622	4.71478	4.10929	4.10375	4.85192	4.24539	3.98975	3.12193	4.26864	2.56416	2.97883	3.27392	4.32216	3.97369	3.8928	4.12052	4.42643	4.28499	3.76742	3.76642	3.82379	4.21916	3.62288	3.43489	3.16549	3.85637	3.00809	3.26178	3.53423	3.61735	3.97917	4.49036	4.66696	4.69546	3.75269	3.82806
Cyp2j13	ENSMUSP00000121962	cytochrome P450, family 2, subfamily j, polypeptide 13 [Source:MGI Symbol;Acc:MGI:2385197]	0.0337592	2.16259	2.47122	1.35846	1.49358	1.20549	2.14395	2.17575	2.08735	1.5993	2.4234	1.96205	3.99855	2.75664	0.860463	1.1966	0.94377	1.9792	1.70753	1.46319	2.2612	1.80718	1.14616	1.58317	0.943863	1.2199	0.573302	1.55091	0.86032	0.903801	2.04359	1.30103	2.50814	2.12492	2.06467	2.30759	2.22589	1.63246	1.48146	2.84204	1.31844	2.47494	2.47877	2.45883
Gucy1a2	ENSMUSP00000111398	guanylate cyclase 1, soluble, alpha 2 [Source:MGI Symbol;Acc:MGI:2660877]	0.000693035	2.20606	1.73791	0.596441	1.43205	1.42837	1.30018	1.64973	1.66321	1.80094	1.82584	2.10075	1.98637	1.05038	0.930852	0.0916313	0.373454	0.668855	0.93701	0.576842	0.81468	1.42252	1.49011	1.01682	1.75579	2.09235	1.80463	1.58262	1.90096	1.53183	0.882124	0.868075	1.07033	1.3299	0.721785	1.45733	1.92633	1.29543	1.3978	1.87119	1.91454	1.55156	1.67469	1.48858
Anapc1	ENSMUSP00000014499	anaphase promoting complex subunit 1 [Source:MGI Symbol;Acc:MGI:103097]	7.52786e-20	2.21461	8.13117	6.98412	7.26045	7.2119	7.92032	8.12803	8.19824	7.95304	8.43472	8.31086	8.16291	7.72726	6.99232	6.85356	6.8299	7.20304	7.10221	6.92369	7.09427	7.19144	7.28098	7.21612	7.42032	7.35961	7.46865	7.37591	7.45981	7.16675	6.87856	6.92173	7.77631	8.20613	7.98124	8.15151	7.60229	7.80447	8.22236	8.29544	8.40319	8.33292	7.78983	7.72445
Trim9	ENSMUSP00000106151	tripartite motif-containing 9 [Source:MGI Symbol;Acc:MGI:2137354]	0.0278991	2.33822	3.11783	1.89242	2.99666	2.47606	2.30097	3.26836	3.2603	3.28487	3.18524	2.72524	3.48311	2.76823	2.73821	1.15813	2.7041	1.3104	1.3414	2.1023	3.16462	2.61014	2.56466	3.26475	3.25937	3.11639	3.09413	2.77331	2.97896	2.17229	2.20405	1.63361	1.71523	2.61897	2.19712	2.23832	1.86975	3.16644	3.0252	3.6093	3.91454	3.80211	2.87732	2.38166
4932441J04Rik	ENSMUSP00000142319	protocadherin 7 [Source:MGI Symbol;Acc:MGI:1860487]	0.0484746	2.34637	3.14134	1.91092	3.55834	3.34969	2.71031	3.47248	3.15385	2.47377	3.92664	3.46532	3.53418	2.2943	1.34589	2.47224	0.538514	2.32878	2.83823	1.94184	4.15906	3.14134	3.01558	3.71299	4.3162	3.00488	3.66813	3.52667	3.73666	2.75725	3.22665	3.18277	2.28897	3.46218	2.67712	3.35198	2.62677	1.85485	3.15189	3.7911	3.31844	3.67467	3.54916	3.3496
Gm16000	ENSMUSP00000029652	platelet-derived growth factor, C polypeptide [Source:MGI Symbol;Acc:MGI:1859631]	0.042366	2.36841	0.734575	-0.509344	0.918681	0.961731	0.409324	0.941573	1.00329	-0.607147	1.19262	0.808571	1.25348	0.756645	-1.29154	-0.314361	-1.34901	0.0249993	0.171476	-0.297627	0.186649	1.08548	0.905152	1.33875	1.40621	0.589846	1.04974	1.58262	1.2546	0.903801	0.389084	0.590541	-0.623568	0.872857	0.887795	1.41611	0.270286	-0.36754	0.419177	0.949796	1.2141	0.991263	1.15684	0.918262
Cyp26b1	ENSMUSP00000144836	cytochrome P450, family 26, subfamily b, polypeptide 1 [Source:MGI Symbol;Acc:MGI:2176159]	6.91863e-09	2.93014	4.46647	2.9155	3.97873	3.59288	3.00715	3.33262	4.82704	4.79308	4.45135	4.35877	4.34213	4.02645	3.66782	2.4081	2.89892	3.04737	2.76841	2.70237	3.80759	3.74043	3.9174	4.15559	4.37087	3.88052	2.82453	3.54288	3.8757	3.25815	4.16558	3.89044	2.24317	3.57733	3.02244	3.07577	2.60093	3.52323	3.83554	3.1908	3.34339	3.80211	2.91658	2.90729
Ret	ENSMUSP00000032201	ret proto-oncogene [Source:MGI Symbol;Acc:MGI:97902]	1.11499e-05	3.28074	3.32813	1.61411	3.27663	2.5442	1.71974	3.5493	3.3818	3.9498	3.41711	2.54259	4.18854	2.48895	2.30672	1.53364	1.88365	1.06939	1.57747	1.31381	4.51076	2.12296	2.88035	3.69142	3.50186	2.95242	2.6196	2.67377	2.95021	2.70176	2.18879	2.13111	1.47879	2.4752	1.09215	1.68263	1.45471	2.13496	2.57964	4.11729	4.14956	4.58233	3.09829	2.76869
Cass4	ENSMUSP00000096660	Cas scaffolding protein family member 4 [Source:MGI Symbol;Acc:MGI:2444482]	0.0270942	3.96022	-0.452673	-2.43826	-1.77188	-1.25597	-0.577586	-0.788137	-0.470643	-1.13766	-0.422092	-0.346707	-0.141382	-0.197551	-1.8765	-2.31436	-4.82294	-2.39004	-1.3431	-1.88259	-2.85775	-2.16244	-0.55428	-1.51369	-2.54799	-0.995116	-1.3653	-1.35598	-0.947035	-0.855191	-1.55845	-1.45385	-1.2516	-0.954306	0.0646724	-0.522488	-0.0192204	-0.782577	-0.967846	-1.0946	-3.10783	-0.0840249	-0.302592	0.828064
Gm15489	ENSMUSP00000033156	dynactin 5 [Source:MGI Symbol;Acc:MGI:1891689]	0.0356629	4.9662	-1.16617	-3.47831	-1.74789	-2.19622	-2.51191	-2.51945	-1.18114	-1.98566	-1.25217	-0.806139	-0.89627	-0.875623	-3.46147	-3.31436	-4.67094	-2.975	-4.30246	-2.14562	-2.27278	-2.74741	-1.38435	-1.22418	-1.96303	-0.895581	-2.62833	-1.13359	-4.26896	-2.2337	-2.04388	-0.86889	-3.12607	-1.9085	-0.635767	-1.52249	-4.92611	-2.9525	-1.20885	-2.28724	-4.10783	-2.08403	-3.30259	-2.12613
Krt39	ENSMUSP00000103069	keratin 39 [Source:MGI Symbol;Acc:MGI:3588208]	0.0271591	5.53153	-2.21927	-4.68695	-3.48543	-3.87575	-4.88039	-2.13917	-1.83321	-1.30759	-1.61474	-4.95814	-1.72635	-1.87562	-4.61347	-5.78829	-4.67094	-4.127	-4.30246	-4.61956	-0.857745	-4.89941	-4.70628	-2.68362	-4.54799	-3.21751	-5.10226	-2.94094	-3.26896	-4.55563	-4.51781	-2.86889	-4.86303	-6.06051	-4.63577	-4.84442	-4.92611	-3.9525	-4.82029	-1.0946	-1.10783	-1.19094	-3.30259	-1.31878

## Sheet: IAKO v Cre
Probe	ID	Description	FDR	Fold Change Inpp5e∆/∆ ;Aurka∆/∆ v Cre	AKO	Cre	IKO	PKO	IAKO	PAKO	AKO-14	AKO-17	AKO-18	AKO-23	AKO-5	AKO-8	Cre-16	Cre-22	Cre-24	Cre-2	Cre-7	Cre-9	IKO-12	IKO-15	IKO-19	IKO-1	IKO-3	IKO-6	PKO-1	PKO-2	PKO-3	PKO-4	PKO-5	PKO-6	IAKO-10	IAKO-11	IAKO-13	IAKO-20	IAKO-21	IAKO-4	PAKO-1	PAKO-2	PAKO-3	PAKO-4	PAKO-5	PAKO-6
Cfd	ENSMUSP00000151894	complement factor D (adipsin) [Source:MGI Symbol;Acc:MGI:87931]	3.71573e-06	0.0477858	-1.95708	0.155045	-0.610793	-1.75576	-4.23223	-2.11836	-4.64057	-4.45959	-0.252167	-0.636214	-3.31131	1.55734	0.123498	1.99307	-1.86358	0.272927	-0.450013	0.854376	3.00024	1.36112	-4.70628	2.12374	-0.641099	-4.80247	-4.95026	1.51849	1.2546	-4.55563	-4.51781	0.716072	-2.12607	-4.9085	-4.78777	-4.69241	-4.77411	-4.1045	-1.66829	-5.2466	0.699529	-0.499062	-1.71763	-4.27814
Plin1	ENSMUSP00000146028	perilipin 1 [Source:MGI Symbol;Acc:MGI:1890505]	1.08364e-06	0.0600233	-0.136801	1.20286	0.551736	-1.43194	-2.85547	-1.48672	-1.18114	-4.45959	1.43589	2.35373	-1.31131	2.34161	0.293423	2.30035	-1.08598	2.32878	2.38871	0.99188	3.04915	0.744446	-2.23235	3.22927	-3.54799	2.06789	-5.10226	0.917041	1.12335	-2.2337	-3.3658	0.069709	-1.12607	-1.38494	-4.63577	-3.10745	-2.77411	-4.1045	-1.34636	-4.0946	1.5646	0.0628164	-0.980664	-4.12613
Adipoq	ENSMUSP00000126793	adiponectin, C1Q and collagen domain containing [Source:MGI Symbol;Acc:MGI:106675]	0.0223564	0.0680993	-1.48297	0.100148	-0.434479	-1.5198	-3.77607	-2.15865	-4.64057	-4.30759	-0.174164	0.74845	-2.57434	2.05038	0.625998	2.09163	-4.67094	-0.390038	1.6569	1.28734	3.03707	1.69554	-3.55428	2.71726	-1.54799	-4.95447	-4.95026	1.81395	1.37489	-3.55563	-4.51781	0.716072	-1.3891	-3.9085	-4.63577	-3.69241	-4.92611	-4.1045	-0.275968	-5.0946	0.846371	0.153014	-4.30259	-4.27814
Cytl1	ENSMUSP00000073244	cytokine-like 1 [Source:MGI Symbol;Acc:MGI:2684993]	0.000864706	0.0729933	-3.46114	-1.07896	-3.83428	-3.21586	-4.85506	-3.02577	-3.64057	-1.50023	-1.42209	-4.95814	-4.89627	-4.34955	0.182391	-1.82893	-1.21151	-2.39004	-0.343097	-0.882589	-0.950855	-4.74741	-4.70628	-4.83562	-4.54799	-3.21751	-4.95026	-2.94094	-1.46161	-2.97067	-4.51781	-2.45385	-4.71103	-6.06051	-4.78777	-4.84442	-4.77411	-3.9525	-1.86093	-2.77267	-2.52286	-2.56945	-4.30259	-4.12613
Cox8b	ENSMUSP00000026561	cytochrome c oxidase subunit VIIIb [Source:MGI Symbol;Acc:MGI:105958]	0.00507626	0.0972838	-2.04142	-0.460666	-2.12303	-2.66335	-3.82232	-3.42656	-4.79257	-4.30759	-0.837129	-1.34671	-2.08892	1.12438	-0.461465	1.69463	-3.67094	0.0249993	-0.343097	-0.00812018	-0.857745	0.537995	-2.23235	-0.683616	-4.69999	-4.80247	-5.10226	-1.94094	-0.0210354	-4.55563	-4.3658	0.00557881	-2.12607	-2.44907	-4.63577	-4.84442	-4.77411	-4.1045	0.419177	-5.2466	-3.10783	-3.89138	-4.4546	-4.27814
Muc3a	ENSMUSP00000143027	mucin 3A, cell surface associated [Source:MGI Symbol;Acc:MGI:3588263]	0.0110388	0.102092	-2.76131	-1.03766	-2.65338	-2.59196	-4.32972	-2.22211	-4.79257	-0.220124	-0.96266	-4.95814	-1.43684	-4.19755	-1.13954	-1.05133	-0.0859773	-1.65307	-0.150452	-2.14562	-1.39831	-2.42548	-2.96932	-1.36169	-2.96303	-4.80247	-2.3653	-1.61901	-1.94703	-2.2337	-2.78084	-4.60586	-2.71103	-6.06051	-4.63577	-4.84442	-3.77411	-3.9525	-3.08332	-1.18771	-0.648394	-2.30642	-4.30259	-1.8042
Cidea	ENSMUSP00000025404	cell death-inducing DNA fragmentation factor, alpha subunit-like effector A [Source:MGI Symbol;Acc:MGI:1270845]	0.0294157	0.129405	-1.94083	-0.911795	-2.69829	-2.70094	-3.86183	-3.50049	-4.64057	-4.45959	-1.10016	0.363786	-3.31131	1.50289	-2.13954	1.58288	-4.67094	-0.390038	0.707529	-0.560661	-1.53582	-1.04697	-4.70628	-0.983176	-2.96303	-4.95447	-4.95026	-0.481509	-1.09904	-4.55563	-4.3658	-0.753413	-1.90368	-2.9085	-4.63577	-4.69241	-4.92611	-4.1045	-2.34636	-5.0946	-2.52286	-2.30642	-4.4546	-4.27814
Gm34294			0.01382	0.165716	-2.96548	-0.619378	-0.368359	-1.02657	-3.2126	-2.2708	-1.18114	-4.30759	-4.57409	-3.22118	-1.89627	-2.61259	0.293423	-0.778308	-0.278622	-1.16765	0.0974752	-1.88259	0.634108	-1.04697	-0.746924	0.0712713	-0.226062	-0.895581	-1.62833	-0.771015	-1.46161	-0.970668	-0.458913	-0.86889	-3.12607	-4.32354	-2.31384	-4.69241	-2.45218	-2.36754	-1.20885	-2.28724	-1.7859	-2.56945	-1.49524	-4.27814
Car3	ENSMUSP00000029076	carbonic anhydrase 3 [Source:MGI Symbol;Acc:MGI:88270]	0.00120397	0.20498	1.80207	3.42253	2.84714	2.10778	1.13608	1.74068	0.529357	0.0143413	2.96161	3.599	0.313183	3.39491	3.13099	4.23562	2.28326	3.64705	4.60777	2.63048	4.43458	3.77615	1.32836	4.27928	1.12444	2.14004	0.907721	3.48532	3.78632	0.801922	1.24891	2.41651	1.91833	1.89885	0.171588	1.47751	1.39582	-0.0456117	3.05281	0.0753265	3.2409	1.94151	1.67469	0.45883
Apoa1	ENSMUSP00000034588	apolipoprotein A-I [Source:MGI Symbol;Acc:MGI:88049]	0.0447089	0.245062	-0.775503	-0.327567	1.34815	1.47949	-2.35635	0.547914	-1.64057	1.66969	0.787362	-2.48421	1.21225	-4.19755	0.997967	-1.54883	-0.67094	-2.39004	-0.828524	2.47496	-0.68782	-1.42548	2.49011	1.56431	3.50729	2.64047	3.89836	1.22898	4.46575	-1.74828	0.678591	0.353502	-2.3891	-3.32354	-1.17634	-3.10745	-1.77411	-2.36754	-1.34636	-0.924674	-2.52286	2.19608	6.01142	-0.126132
Ahnak2	ENSMUSP00000122404	AHNAK nucleoprotein 2 [Source:MGI Symbol;Acc:MGI:2144831]	0.00590673	0.304156	0.432128	1.00862	1.56648	1.64817	-0.708499	-1.02917	0.446895	0.392853	0.825836	0.620126	-0.19583	0.502889	1.39652	0.90287	1.2117	1.27293	1.27581	-0.00812018	2.7045	1.05995	0.615646	2.32761	1.53947	1.15172	2.20961	1.51849	2.22289	1.72977	0.804122	1.40413	0.243166	-0.908503	0.11912	-0.885058	-1.18915	-1.63057	-0.967846	0.262954	0.979637	-1.19094	-1.13267	-4.12613
Adamtsl5	ENSMUSP00000093097	ADAMTS-like 5 [Source:MGI Symbol;Acc:MGI:1913798]	4.39089e-05	0.34611	1.53049	2.37337	2.31083	2.22707	0.842673	1.43832	1.88299	1.71478	1.80673	1.44179	1.62729	0.709339	2.86945	1.83944	2.40588	2.72544	2.56379	1.83623	3.38066	2.36112	0.615646	3.08457	3.15937	1.26362	2.33514	2.05906	2.93071	1.98353	2.20405	1.84993	0.961395	0.749709	1.24688	0.165568	1.49268	0.439815	1.00414	1.98222	1.67353	1.50094	1.42533	1.04379
Mdga2	ENSMUSP00000152049	MAM domain containing glycosylphosphatidylinositol anchor 2 [Source:MGI Symbol;Acc:MGI:2444706]	0.0109329	0.378755	-0.158835	0.372714	-0.0617082	-0.13678	-1.02795	0.450589	-0.553105	0.151845	0.10147	-0.484211	-0.141382	-0.0276262	0.997967	0.294448	0.187041	0.346927	0.0194726	0.390429	-2.85775	0.0599478	0.693648	0.223275	0.358901	1.15172	0.259194	0.0590599	-0.0990379	-0.55563	-0.117876	-0.36639	-1.2516	-0.738578	-1.17634	-1.69241	-0.52618	-0.782577	0.139069	0.686761	0.53603	0.600473	0.28237	0.45883
Prelp	ENSMUSP00000048803	proline arginine-rich end leucine-rich repeat [Source:MGI Symbol;Acc:MGI:2151110]	0.0316989	0.422991	2.49733	2.87199	2.83072	3.30917	1.63069	2.70387	2.81064	2.11868	3.05364	2.11272	2.64289	2.24539	3.66266	1.64911	2.13641	3.95574	3.3414	2.48664	3.04915	2.55637	2.00031	3.92741	2.83571	2.61538	4.32819	3.51849	4.25067	3.39274	2.20405	2.16086	1.66401	2.01036	1.66801	1.75053	2.05878	0.63246	2.45066	3.44456	3.05205	2.70853	2.26726	2.30013
Rian			1.31548e-06	0.433276	3.90897	4.49765	4.67909	4.80124	3.29101	4.2219	3.59305	4.54728	4.05769	3.82322	3.87522	3.55734	4.90267	4.29001	4.4428	4.65436	4.64396	4.05208	5.11953	4.37671	3.81641	4.93477	4.53416	5.29293	4.71508	4.86641	4.74226	5.04985	4.59998	4.83386	3.7484	2.82621	3.61216	3.24423	3.31336	3.00169	4.5985	4.41715	4.53603	3.97281	3.95007	3.85686
Gm26660			0.0109329	0.439557	0.806926	1.62682	1.09647	0.507105	0.440944	0.739567	1.33671	1.11868	1.06976	0.74845	0.858618	-0.290661	1.1235	1.22169	1.97292	1.72544	2.09748	1.61991	1.74217	1.59244	1.46809	1.12374	-0.300062	0.952416	-0.142905	-0.355978	0.775431	0.801922	1.06046	0.903699	0.498423	-0.293793	0.364233	0.665139	0.840602	0.57106	1.1897	1.34834	1.35161	-0.19094	0.22097	0.517724
Ache	ENSMUSP00000117452	acetylcholinesterase [Source:MGI Symbol;Acc:MGI:87876]	0.00037408	0.525586	3.07094	3.69589	2.56241	1.67688	2.76789	3.48211	2.82704	2.51259	3.09361	3.83411	2.90463	3.25366	3.47517	3.78156	3.30634	3.91982	3.59774	4.09469	3.05514	2.4325	1.73112	3.08457	2.81833	2.25281	1.84416	1.45138	1.37489	1.87063	1.80412	1.71607	2.23148	2.8126	3.04371	2.79944	2.89123	2.82886	3.13907	3.47905	3.73766	3.78105	3.26726	3.48858
Nbl1	ENSMUSP00000045608	neuroblastoma, suppression of tumorigenicity 1 [Source:MGI Symbol;Acc:MGI:104591]	0.000275045	0.57735	4.92163	5.40125	5.95332	5.32284	4.60877	4.7012	5.30048	5.07612	5.13824	4.49078	4.82995	4.69423	5.71471	5.54921	5.33188	5.51284	5.48798	4.8109	6.39255	5.83097	5.47777	6.48443	5.98242	5.55178	5.5275	5.05906	5.70545	5.47917	5.10993	5.05592	4.387	4.62093	4.60264	4.87934	4.91064	4.25207	4.38971	4.80476	5.11618	4.71964	4.56159	4.61533
Smoc2	ENSMUSP00000024660	SPARC related modular calcium binding 2 [Source:MGI Symbol;Acc:MGI:1929881]	0.0430982	0.579962	5.62668	5.96103	6.44206	6.21664	5.17506	5.57767	5.66321	5.27173	6.03939	5.71546	5.32532	5.74496	6.27409	5.56154	5.62138	6.17982	6.64559	5.48373	7.11703	6.19291	5.47363	7.24231	6.75122	5.87525	6.49992	5.96895	6.93377	5.92516	6.00379	5.96821	5.42083	5.13521	5.08019	5.03891	5.63422	4.74098	5.12613	5.71356	5.7408	5.73889	5.53976	5.60688
Thnsl1	ENSMUSP00000052452	threonine synthase-like 1 (bacterial) [Source:MGI Symbol;Acc:MGI:2139347]	0.0319817	0.587498	3.10988	3.05963	3.51192	3.4359	2.29229	3.19828	3.53436	2.73681	2.94423	3.23278	2.94922	3.26188	2.7577	3.30915	3.11696	2.89536	3.08795	3.19066	3.68915	3.36112	3.36458	3.56431	3.65168	3.4407	3.41168	3.37194	3.18225	3.73439	3.5942	3.32093	2.21971	2.50089	2.1057	2.35198	2.8841	1.69135	3.01822	3.23632	3.20506	3.24817	3.14862	3.3333
Nkd2	ENSMUSP00000022051	naked cuticle 2 homolog (Drosophila) [Source:MGI Symbol;Acc:MGI:1919543]	9.80318e-07	0.607155	4.62026	4.98339	5.20003	5.87615	4.26353	4.81782	4.35095	4.92123	4.7898	4.92348	4.63901	4.09707	5.11596	5.05981	4.75742	5.09378	4.96589	4.90749	5.83138	4.8874	4.71016	5.66843	5.39745	4.70532	6.11448	5.82559	5.92948	5.86433	5.65379	5.8692	4.19586	4.28379	4.58098	4.14994	4.33442	4.03618	4.9501	4.92499	4.94202	4.64584	4.78222	4.66177
Tmem44	ENSMUSP00000123494	transmembrane protein 44 [Source:MGI Symbol;Acc:MGI:1924489]	0.0030511	0.630008	4.65283	4.95916	4.56622	4.43894	4.2926	4.60076	4.69482	4.89943	4.5609	4.83049	4.52158	4.40978	5.09312	4.5695	5.32624	4.89844	4.97108	4.89658	4.36142	4.86362	4.5145	4.57377	4.38865	4.69538	4.53154	4.23399	4.34575	4.63913	4.41227	4.47096	4.33063	4.34534	4.40041	4.37368	4.06824	4.23732	4.75588	4.48094	4.55395	4.5095	4.68893	4.61533
Gm11739	ENSMUSP00000101999	phosphoribosyl pyrophosphate synthetase- associated protein 1 [Source:MGI Symbol;Acc:MGI:1915013]	0.0447089	0.648619	1.80795	2.25884	2.02796	1.74324	1.63428	1.905	1.7857	2.03226	1.3328	2.0765	1.81798	1.80245	2.52722	2.20291	2.30634	2.3104	2.059	2.14716	1.96243	1.8673	2.43441	1.82418	1.92774	2.15172	1.6936	1.64402	2.07089	1.65382	1.76348	1.63361	1.57437	1.62288	1.77362	1.51704	1.81085	1.50693	1.79115	1.84792	1.86945	1.95411	1.82669	2.14065
Uba7	ENSMUSP00000035216	ubiquitin-like modifier activating enzyme 7 [Source:MGI Symbol;Acc:MGI:1349462]	0.0316989	0.660276	3.63264	4.08665	3.95563	3.85498	3.48779	3.59972	3.45219	3.97318	3.39169	3.81225	3.90463	3.26188	4.09312	3.95804	4.25684	4.28709	4.10694	3.81785	4.4574	3.50052	3.80327	4.02029	4.41491	3.53738	3.81792	3.78698	3.98842	4.07736	3.79407	3.66509	3.49354	3.35124	3.89561	3.3244	3.66468	3.19725	3.64005	3.40525	3.43133	3.62826	3.73083	3.76261
Anxa9	ENSMUSP00000102801	annexin A9 [Source:MGI Symbol;Acc:MGI:1923711]	0.0426967	0.664073	2.9806	3.06665	3.01917	2.71569	2.47606	2.78714	2.52936	3.25466	3.17037	3.33852	2.93028	2.66043	3.10078	3.1119	3.22993	3.11246	2.71991	3.12491	3.76796	2.69554	2.4115	3.3932	2.8614	2.98543	2.92011	2.56685	2.87059	3.28357	2.49218	2.16086	2.3002	2.27141	2.64963	2.50726	2.55681	2.57106	2.67156	2.80022	3.03173	3.03343	2.51759	2.66828
Gli1	ENSMUSP00000026474	GLI-Kruppel family member GLI1 [Source:MGI Symbol;Acc:MGI:95727]	0.0247258	0.678079	4.26282	4.70743	4.49546	4.23585	4.14696	4.28142	3.89859	4.26227	4.12094	4.55141	4.50247	4.24124	4.75042	4.39851	4.79463	4.96751	4.84107	4.49245	4.5748	4.43994	4.31916	4.72365	4.92977	3.98543	4.40289	4.42975	3.96466	4.33615	4.03508	4.24659	4.10915	4.14271	4.28904	3.89255	4.30804	4.14025	4.85724	4.4211	4.27155	3.99736	4.12786	4.01342
Kdelr3	ENSMUSP00000010974	KDEL (Lys-Asp-Glu-Leu) endoplasmic reticulum protein retention receptor 3 [Source:MGI Symbol;Acc:MGI:2145953]	0.0013025	0.683276	4.42745	4.75889	4.46873	4.93338	4.20943	4.29247	4.65864	4.5253	4.45443	4.09774	4.22526	4.60335	4.80532	4.65488	4.75951	4.80636	4.76841	4.75886	4.34438	4.54491	4.58271	4.27928	4.65413	4.40698	4.85387	5.05906	5.06643	4.87691	4.85578	4.88822	4.37112	4.23488	4.10907	4.02526	4.25931	4.25695	4.34852	4.31691	4.16364	4.11425	4.33403	4.47749
Il11ra1	ENSMUSP00000041477	ribonuclease P/MRP 25 subunit-like [Source:MGI Symbol;Acc:MGI:1917211]	0.0282409	0.739676	6.03069	6.27231	6.02455	5.66299	5.83727	5.58216	5.89568	6.23545	5.91553	5.97194	5.91911	6.24643	6.39496	6.16056	6.2745	6.35592	6.34939	6.0985	6.0249	6.13064	5.93757	6.17281	5.92977	5.95158	5.71508	5.5469	5.8317	5.65504	5.78521	5.44399	5.9445	5.67599	6.00628	5.90284	5.95466	5.53935	5.50913	4.75871	5.96899	5.488	5.82282	5.94533
Mtmr4	ENSMUSP00000099468	myotubularin related protein 4 [Source:MGI Symbol;Acc:MGI:2180699]	0.0247258	1.24836	6.29463	6.02105	6.38091	6.33297	6.34109	6.5373	6.49322	5.8485	6.52116	6.58242	6.27928	6.04324	5.86496	5.99943	5.97111	6.22467	6.0529	6.01324	6.26831	6.23059	6.27782	6.42687	6.51473	6.56713	6.5441	6.50821	6.51731	6.26375	6.05416	6.1103	6.2234	6.642	6.34865	6.41937	6.40704	6.00605	6.37816	6.59103	6.66119	6.65407	6.40907	6.53029
Zfp800	ENSMUSP00000110975	zinc finger protein 800 [Source:MGI Symbol;Acc:MGI:1889334]	0.0447089	1.28354	3.79077	3.32644	3.68779	3.76365	3.68656	3.85682	3.83111	3.64661	4.12094	3.73302	3.66215	3.75082	3.26646	3.15487	3.25387	3.42588	3.55691	3.30063	3.49098	3.56548	3.93356	3.59715	3.8908	3.64874	4.08866	3.66639	3.48592	3.94422	3.77375	3.62296	3.78082	3.77625	3.6169	3.7588	3.77279	3.41382	3.87861	3.87119	3.86945	3.8867	3.87233	3.76261
Ide	ENSMUSP00000121358	insulin degrading enzyme [Source:MGI Symbol;Acc:MGI:96412]	0.00307138	1.306	7.14092	6.66968	6.73567	6.53771	7.05483	6.67039	7.17161	6.91219	7.33821	7.3014	7.23816	6.88393	6.49491	6.57408	6.87547	6.75462	6.75794	6.56104	6.14718	6.80382	7.2587	6.66456	6.2849	7.25484	6.83151	6.40113	6.42016	6.69585	6.22945	6.64812	7.0015	7.25829	7.05641	7.22197	7.03767	6.75313	6.99171	6.91977	6.22421	6.36188	6.73427	6.79049
Btaf1	ENSMUSP00000097093	B-TFIID TATA-box binding protein associated factor 1 [Source:MGI Symbol;Acc:MGI:2147538]	0.0315628	1.36738	5.63792	5.16899	5.58671	5.48029	5.62041	5.64002	5.47317	5.39459	6.1525	5.99314	5.86445	4.94965	4.87838	4.99761	5.17455	5.42801	5.23972	5.29566	5.32341	5.30652	5.77215	5.6041	5.54345	5.97067	5.91083	5.44276	5.32909	5.64159	5.06883	5.48866	5.33473	5.9791	5.63453	5.74742	5.71474	5.31194	5.56653	5.78881	5.54502	5.56497	5.64139	5.7334
Atp9a	ENSMUSP00000104804	ATPase, class II, type 9A [Source:MGI Symbol;Acc:MGI:1330826]	0.0324754	1.47098	6.33613	5.85121	6.13427	6.11341	6.40798	6.44023	6.29533	5.98818	6.64669	6.46416	6.23687	6.38553	5.51581	6.0286	5.42709	6.10848	6.26	5.76727	6.32279	5.99406	5.87826	6.53252	6.39159	5.68637	6.26041	6.15578	6.35492	5.99704	5.93569	5.9766	6.4266	6.46518	6.5522	6.72913	6.22871	6.04609	6.29172	6.63162	6.48183	6.3601	6.44476	6.43133
Alad	ENSMUSP00000103068	aminolevulinate, delta-, dehydratase [Source:MGI Symbol;Acc:MGI:96853]	0.00021624	1.52342	6.01313	5.91356	5.87406	6.00224	6.52087	5.7496	6.56156	5.87977	5.94968	5.77882	5.74126	6.16768	6.08157	6.15243	5.87595	5.69034	5.7276	5.95346	5.79779	5.99995	5.8959	5.90041	5.80626	5.84409	5.84172	6.11705	6.05071	5.97867	6.03721	5.98805	6.65365	6.44382	6.57855	6.46998	6.39644	6.58277	5.90062	5.83318	5.77023	5.72425	5.70724	5.56212
Cdh6	ENSMUSP00000037113	cadherin 6 [Source:MGI Symbol;Acc:MGI:107435]	0.0294157	1.71602	5.21429	4.62102	5.37448	5.70201	5.40008	5.72471	5.79718	4.1395	5.93985	5.69868	5.2824	4.42816	4.28337	4.1966	4.51145	5.16966	5.07837	4.48664	4.58312	5.61563	5.73689	4.96564	5.4407	5.90489	6.34091	5.79884	6.0199	5.5659	5.16558	5.32093	5.13289	5.90046	5.41816	5.79442	5.56017	4.59439	5.57608	5.73354	5.83762	5.76772	5.70303	5.73029
Cyp2j13	ENSMUSP00000121962	cytochrome P450, family 2, subfamily j, polypeptide 13 [Source:MGI Symbol;Acc:MGI:2385197]	0.0484855	1.72367	2.47122	1.35846	1.49358	1.20549	2.14395	2.17575	2.08735	1.5993	2.4234	1.96205	3.99855	2.75664	0.860463	1.1966	0.94377	1.9792	1.70753	1.46319	2.2612	1.80718	1.14616	1.58317	0.943863	1.2199	0.573302	1.55091	0.86032	0.903801	2.04359	1.30103	2.50814	2.12492	2.06467	2.30759	2.22589	1.63246	1.48146	2.84204	1.31844	2.47494	2.47877	2.45883
Gm45774	ENSMUSP00000034214	metallothionein 2 [Source:MGI Symbol;Acc:MGI:97172]	0.00236538	1.73323	6.32584	5.6884	5.51916	5.0483	6.48186	6.57658	6.29091	5.96037	6.21453	6.21623	6.79285	6.48017	5.43184	6.098	5.45447	5.61559	5.56551	5.96499	5.11523	5.65986	5.41583	6.11323	5.0482	5.76263	5.07488	4.80725	4.31224	5.33463	5.35359	5.40723	6.22928	7.0139	6.36916	6.24423	6.28321	6.7514	6.50227	6.95048	6.97099	7.0482	6.25104	5.73651
Mt2	ENSMUSP00000034214	metallothionein 2 [Source:MGI Symbol;Acc:MGI:97172]	0.00192165	1.74022	6.92229	6.25579	6.06	5.53915	7.05506	7.12517	6.91402	6.54806	6.7898	6.80903	7.33945	7.13337	6.09504	6.59103	6.06884	6.12171	6.09153	6.56656	5.68625	6.2547	5.94656	6.62586	5.53016	6.31647	5.59952	5.25135	4.73947	5.81397	5.8582	5.97241	6.80467	7.54322	6.87648	6.83164	6.85616	7.41819	7.04037	7.47644	7.5101	7.61468	6.81245	6.29698
Mt1	ENSMUSP00000034215	metallothionein 1 [Source:MGI Symbol;Acc:MGI:97171]	0.0050456	1.90385	7.82445	7.06424	7.00124	6.6069	7.99316	7.9609	7.69454	7.21352	7.7572	7.77247	8.36141	8.14758	6.51582	7.70412	6.44475	7.26639	7.18046	7.27392	6.73891	7.18259	6.92095	7.61702	6.47853	7.06943	6.53557	6.55291	5.59986	6.59919	7.00924	7.34462	7.9805	8.3093	8.02623	7.78762	7.5993	8.25604	8.00149	8.32773	8.24752	8.3666	7.65415	7.16791
Anapc1	ENSMUSP00000014499	anaphase promoting complex subunit 1 [Source:MGI Symbol;Acc:MGI:103097]	3.9641e-15	1.91349	8.13117	6.98412	7.26045	7.2119	7.92032	8.12803	8.19824	7.95304	8.43472	8.31086	8.16291	7.72726	6.99232	6.85356	6.8299	7.20304	7.10221	6.92369	7.09427	7.19144	7.28098	7.21612	7.42032	7.35961	7.46865	7.37591	7.45981	7.16675	6.87856	6.92173	7.77631	8.20613	7.98124	8.15151	7.60229	7.80447	8.22236	8.29544	8.40319	8.33292	7.78983	7.72445
Cpn1	ENSMUSP00000026210	carboxypeptidase N, polypeptide 1 [Source:MGI Symbol;Acc:MGI:2135874]	0.00037408	1.95408	6.55293	6.02774	6.24596	6.60458	6.99423	6.76868	6.62387	5.83707	6.88852	6.86363	6.33195	6.77255	5.3248	6.31244	5.87306	6.29996	6.52109	5.83509	5.9696	6.82908	6.65273	6.14848	5.3649	6.51098	6.55207	6.70921	6.57809	6.23879	6.8035	6.74582	7.02959	7.16698	7.13035	7.47845	6.93885	6.22117	6.94366	6.77654	6.43036	6.45679	6.90442	7.10028
Gm340	ENSMUSP00000128083	predicted gene 340 [Source:MGI Symbol;Acc:MGI:2685186]	0.0109329	1.9673	1.89105	0.931539	1.93216	1.87916	1.90775	2.10053	1.71698	1.21598	2.19262	2.06423	2.49605	1.66043	0.445426	0.871506	0.32906	1.48443	1.01947	1.43934	2.28181	1.59244	1.73112	1.94574	1.84433	2.19753	2.50095	1.01326	2.23883	1.6923	2.09363	1.73597	1.82813	2.07449	1.7905	2.32995	1.8841	1.53935	1.85528	2.46764	2.24973	2.26849	2.1068	1.65523
Lcor	ENSMUSP00000067603	ligand dependent nuclear receptor corepressor [Source:MGI Symbol;Acc:MGI:2443930]	0.0324754	1.98908	3.40864	2.46291	3.46486	3.48378	3.455	3.87334	3.04593	2.57506	4.33946	3.95208	3.81798	2.72131	1.66782	2.19026	1.91402	3.16455	2.96849	2.8723	3.68915	3.04701	3.56466	3.2589	3.75579	3.47365	4.04692	3.65897	3.49922	3.18584	3.20405	3.3077	3.16549	3.71721	3.30087	3.7914	3.75337	3.00169	3.47637	4.08282	3.99546	3.90628	3.91658	3.86255
Cyp2c44	ENSMUSP00000026211	cytochrome P450, family 2, subfamily c, polypeptide 44 [Source:MGI Symbol;Acc:MGI:1888897]	0.0462138	3.27851	-1.73975	-1.80668	-1.11962	-0.683123	-0.0936414	-0.393928	-3.05561	-4.30759	-1.25217	-0.636214	0.0106206	-1.19755	-2.8765	-1.82893	-2.34901	-0.975001	-1.15045	-1.6602	0.0964509	-0.747407	-1.96932	-0.876261	-2.22606	-0.995116	0.0497402	-1.13359	-1.26896	-1.97067	0.0936282	0.13111	1.14695	0.339425	-0.38784	0.43687	-1.60418	-0.493071	-0.0833231	0.153329	-0.785898	-0.306417	-0.215129	-1.12613
Gm8797	ENSMUSP00000141419	predicted pseudogene 8797 [Source:MGI Symbol;Acc:MGI:3643769]	0.01382	4.54625	1.12139	-0.144997	1.93072	-0.301838	2.03968	2.8178	-0.117006	0.215975	-0.252167	-0.282577	0.313183	6.85094	0.582929	-0.0817003	0.0294999	-0.0681101	-1.56549	0.232888	0.390182	-0.840517	-0.466817	6.1189	-0.0244277	6.40698	-0.306404	-0.481509	-0.461608	0.766298	-0.780841	-0.546962	-0.0671744	0.22078	-0.828412	6.19633	-0.250546	6.96711	6.36583	-0.339711	6.13535	6.08662	-1.30259	-0.0386695
Gm44166	ENSMUSP00000126976	predicted pseudogene 9008 [Source:MGI Symbol;Acc:MGI:3644000]	0.0292799	5.59351	-2.6446	-3.65479	-3.83726	-3.97324	-1.17104	-4.22082	-3.64057	-3.30759	-2.42209	-2.80614	0.658319	-4.34955	-4.46146	-3.63629	-3.08598	-4.127	-3.15045	-3.46755	-3.27278	-4.74741	-4.55428	-3.68362	-2.96303	-3.80247	-2.95026	-4.09294	-4.42097	-3.55563	-4.3658	-4.45385	-4.86303	0.550929	0.0646724	-3.69241	0.47382	0.439815	-4.82029	-5.0946	-4.25983	-4.89138	-1.98066	-4.27814
Serpina3b	ENSMUSP00000082127	serine (or cysteine) peptidase inhibitor, clade A, member 3B [Source:MGI Symbol;Acc:MGI:2182835]	0.0315628	6.00938	-4.64637	-4.66162	-4.53609	-4.20908	-2.0744	-4.01031	-4.79257	-4.45959	-4.42209	-4.95814	-4.89627	-4.34955	-4.61347	-5.63629	-4.82294	-4.127	-4.30246	-4.46755	-5.00975	-4.89941	-4.70628	-4.83562	-2.96303	-4.80247	-4.95026	-3.94094	-4.42097	-4.70763	-4.3658	-2.86889	-4.71103	0.449049	-4.78777	-1.69241	-1.07367	-0.630574	-4.66829	-5.2466	-4.25983	-3.30642	-2.30259	-4.27814
Gm9008	ENSMUSP00000126976	predicted pseudogene 9008 [Source:MGI Symbol;Acc:MGI:3644000]	0.00497126	9.31355	-0.943524	-2.20919	-2.44532	-2.49553	1.01014	-2.89426	-2.31864	-1.72262	-1.42209	-1.99878	2.99855	-1.19755	-1.65411	-1.82893	-1.34901	-4.127	-2.15045	-2.14562	-2.05039	-1.94005	-2.96932	-2.68362	-2.22606	-2.80247	-2.1429	-1.35598	-4.26896	-2.55563	-1.78084	-2.86889	-2.71103	2.76392	2.73055	-2.10745	2.45471	2.93014	-4.66829	-2.50964	-3.10783	-2.08403	-0.71763	-4.27814

## Sheet: IAKO v IKO
Probe	ID	Description	FDR	Fold Change Inpp5e∆/∆ ;Aurka∆/∆ v Inpp5e∆/∆	AKO	Cre	IKO	PKO	IAKO	PAKO	AKO-14	AKO-17	AKO-18	AKO-23	AKO-5	AKO-8	Cre-16	Cre-22	Cre-24	Cre-2	Cre-7	Cre-9	IKO-12	IKO-15	IKO-19	IKO-1	IKO-3	IKO-6	PKO-1	PKO-2	PKO-3	PKO-4	PKO-5	PKO-6	IAKO-10	IAKO-11	IAKO-13	IAKO-20	IAKO-21	IAKO-4	PAKO-1	PAKO-2	PAKO-3	PAKO-4	PAKO-5	PAKO-6
Alb	ENSMUSP00000031314	albumin [Source:MGI Symbol;Acc:MGI:87991]	7.32449e-07	0.0342252	1.16504	0.6813	3.03337	2.35006	-1.83542	2.31673	0.313628	3.22379	2.5321	-0.998784	2.41661	-0.497111	1.89609	-1.31436	-0.583477	0.0249993	0.0974752	3.96708	0.229717	0.422518	4.17704	3.51114	5.2235	4.63632	5.85306	2.81395	2.43148	-1.97067	3.06882	1.9037	-0.541106	-0.41665	-4.63577	-0.692413	-2.77411	-1.9525	0.501639	0.22733	0.477137	3.82287	7.71213	1.15927
Ahsg	ENSMUSP00000023583	alpha-2-HS-glycoprotein [Source:MGI Symbol;Acc:MGI:107189]	6.53375e-06	0.0379572	0.128729	-0.820111	2.48155	1.08912	-2.23793	1.12917	-0.833213	2.21597	2.00417	-1.80614	1.80417	-2.61259	1.66782	-2.63629	-3.67094	-3.975	0.803744	2.89	0.923614	-0.840517	3.3037	3.22327	4.68083	3.59841	5.1944	1.58262	0.775431	-3.55563	1.6342	0.903699	-4.71103	-1.15362	-4.63577	-0.522488	-1.45218	-0.952502	-0.498361	-0.77267	-1.7859	3.40324	6.64796	-0.219242
Prss35	ENSMUSP00000035271	protease, serine 35 [Source:MGI Symbol;Acc:MGI:2444800]	1.75467e-11	0.0397856	3.18877	2.1351	5.31965	3.20363	0.668046	0.584908	-0.39264	5.09329	4.82584	5.03149	3.81798	0.756645	1.93085	6.24368	0.788492	1.11246	2.61773	0.117411	7.36656	5.3883	4.39992	6.02288	5.41346	3.32681	2.86992	1.9898	4.63793	4.33007	2.27805	3.116	1.90368	0.376899	1.29497	0.114942	0.270286	0.0474977	0.501639	0.114855	0.799065	0.72333	0.741802	0.628755
Crisp1	ENSMUSP00000026498	cysteine-rich secretory protein 1 [Source:MGI Symbol;Acc:MGI:102553]	0.000647828	0.0491866	0.697802	-1.66273	1.21866	0.449016	-3.12693	-1.59334	-4.79257	2.83196	1.72766	2.24914	2.46128	-0.290661	-4.46146	3.10518	-4.67094	-1.65307	-0.828524	-1.46755	3.54313	1.25259	1.63555	0.360778	1.15245	-0.632547	-0.0922787	-1.61901	1.56393	2.57365	-0.278341	0.546147	-0.623568	-4.32354	-1.82841	-4.69241	-4.92611	-2.36754	0.189695	-1.92467	-0.937901	0.10862	-4.4546	-2.54117
Gm694	ENSMUSP00000092122	predicted gene 694 [Source:MGI Symbol;Acc:MGI:2685540]	3.36267e-07	0.0556696	-2.45365	-4.05239	-0.738758	-2.46044	-4.90572	-4.65847	-4.79257	0.550394	-0.334629	-2.48421	-3.31131	-4.34955	-4.61347	-1.82893	-4.82294	-4.127	-4.30246	-4.61956	1.63411	-2.42548	-1.23235	0.0712713	0.737413	-3.21751	-3.3653	-4.09294	-1.09904	-0.970668	-4.3658	-0.86889	-4.71103	-6.06051	-4.78777	-4.84442	-4.92611	-4.1045	-4.66829	-5.2466	-4.25983	-5.04338	-4.4546	-4.27814
Ptprh	ENSMUSP00000145543	protein tyrosine phosphatase, receptor type, H [Source:MGI Symbol;Acc:MGI:3026877]	5.01265e-05	0.0562948	-1.60675	-3.20242	0.330949	0.381033	-3.81991	-2.72652	-4.64057	-0.607147	-0.515201	-1.1057	-1.89627	-0.875623	-2.13954	-0.507006	-4.82294	-3.975	-3.15045	-4.61956	2.39964	-1.57748	-1.38435	2.08457	2.09587	-1.63255	-0.95026	0.644022	0.431477	1.35126	0.219159	0.590541	-4.71103	-3.58657	-2.63577	-4.69241	-4.92611	-2.36754	-2.34636	-1.92467	-4.10783	-3.30642	-0.395702	-4.27814
Vgll1	ENSMUSP00000033465	vestigial like family member 1 [Source:MGI Symbol;Acc:MGI:2655768]	0.000252113	0.0571199	-2.77726	-3.44807	-0.319699	0.0283358	-4.44956	-4.05415	-4.79257	-1.50023	-2.10016	-1.34671	-2.57434	-4.34955	-4.61347	-0.243972	-3.08598	-3.975	-4.30246	-4.46755	0.665817	-0.287976	-2.55428	1.36078	1.69994	-2.80247	-1.49083	-0.481509	1.37489	1.25172	-0.278341	-0.205925	-4.86303	-6.06051	-3.63577	-3.10745	-4.92611	-4.1045	-4.66829	-5.2466	-4.10783	-3.30642	-2.71763	-4.27814
Gsdmc3	ENSMUSP00000140272	gasdermin C3 [Source:MGI Symbol;Acc:MGI:3580656]	2.91142e-07	0.0578255	1.57304	-0.487934	3.65672	1.93531	-0.455432	-1.6435	-3.05561	4.0631	3.90883	3.48388	4.23559	-3.19755	-1.29154	4.26156	0.373454	-1.975	-1.82852	-2.46755	6.56327	2.75244	2.01558	5.29938	5.20523	0.104419	0.137203	0.813947	4.22289	4.24203	-0.195878	2.39164	0.243166	-1.38494	-0.465842	-0.522488	0.180088	-0.782577	-4.66829	-1.63517	-0.107826	0.80906	-1.71763	-2.54117
Casq2	ENSMUSP00000029454	calsequestrin 2 [Source:MGI Symbol;Acc:MGI:1309469]	1.57994e-10	0.0603316	-1.04785	-1.69606	1.29927	0.925528	-2.75167	-2.39617	-1.83321	-1.50023	1.1325	0.515789	-0.252414	-4.34955	-0.554574	0.887273	-1.50101	-1.39004	-4.15045	-3.46755	2.17568	0.896449	0.490115	2.52584	2.80956	-1.10203	0.857095	-1.35598	2.56393	2.55289	0.634197	0.301035	-2.12607	-1.82104	-2.31384	-3.69241	-2.45218	-4.1045	-0.346357	-0.924674	-2.10783	-2.56945	-4.30259	-4.12613
Mat1a	ENSMUSP00000153488	methionine adenosyltransferase I, alpha [Source:MGI Symbol;Acc:MGI:88017]	7.57155e-07	0.062339	-2.84047	-3.53383	-0.902001	-1.7069	-4.90572	-1.56245	-4.64057	-0.722624	-2.83713	-4.95814	0.313183	-4.19755	-4.46146	-5.78829	-4.82294	-4.127	-1.3431	-0.660197	-1.39831	-1.94005	-0.0948478	-1.68362	0.259365	-0.554544	1.00394	-1.94094	-1.09904	-4.70763	-2.04388	-1.45385	-4.86303	-6.06051	-4.78777	-4.84442	-4.92611	-3.9525	-2.34636	-1.63517	-1.52286	-2.08403	2.49182	-4.27814
Ly6d	ENSMUSP00000047419	lymphocyte antigen 6 complex, locus D [Source:MGI Symbol;Acc:MGI:96881]	0.0280533	0.0630903	-1.29944	0.936327	2.63873	0.155538	-1.34771	-1.08122	-4.64057	-1.98566	0.577908	-1.1057	-1.08892	0.446305	1.09312	2.94114	1.91402	0.194924	0.241865	-0.767112	3.18117	3.78397	1.69365	3.13656	0.699938	3.33708	-1.62833	-0.94094	2.49922	1.59412	-1.04388	0.453038	-1.3891	-1.51619	-3.0508	-3.10745	2.34483	-1.36754	-2.08332	-2.28724	-1.30047	-0.431948	1.15684	-1.54117
Apoa1	ENSMUSP00000034588	apolipoprotein A-I [Source:MGI Symbol;Acc:MGI:88049]	4.82517e-06	0.0767072	-0.775503	-0.327567	1.34815	1.47949	-2.35635	0.547914	-1.64057	1.66969	0.787362	-2.48421	1.21225	-4.19755	0.997967	-1.54883	-0.67094	-2.39004	-0.828524	2.47496	-0.68782	-1.42548	2.49011	1.56431	3.50729	2.64047	3.89836	1.22898	4.46575	-1.74828	0.678591	0.353502	-2.3891	-3.32354	-1.17634	-3.10745	-1.77411	-2.36754	-1.34636	-0.924674	-2.52286	2.19608	6.01142	-0.126132
Cfd	ENSMUSP00000151894	complement factor D (adipsin) [Source:MGI Symbol;Acc:MGI:87931]	0.00352963	0.081253	-1.95708	0.155045	-0.610793	-1.75576	-4.23223	-2.11836	-4.64057	-4.45959	-0.252167	-0.636214	-3.31131	1.55734	0.123498	1.99307	-1.86358	0.272927	-0.450013	0.854376	3.00024	1.36112	-4.70628	2.12374	-0.641099	-4.80247	-4.95026	1.51849	1.2546	-4.55563	-4.51781	0.716072	-2.12607	-4.9085	-4.78777	-4.69241	-4.77411	-4.1045	-1.66829	-5.2466	0.699529	-0.499062	-1.71763	-4.27814
Chit1	ENSMUSP00000123979	chitinase 1 (chitotriosidase) [Source:MGI Symbol;Acc:MGI:1919134]	0.00191088	0.083734	-1.5205	-1.843	0.740201	-1.38272	-2.83784	-2.73368	-2.05561	-1.30759	-0.614737	-0.806139	-0.141382	-4.19755	-2.8765	1.10518	-1.08598	-2.39004	-1.3431	-4.46755	3.84269	-0.223845	-0.55428	2.36078	2.23337	-3.21751	-2.1429	-2.94094	0.0529652	-0.855191	-2.04388	-0.36639	-3.12607	-1.44907	-4.78777	-1.52249	-4.77411	-1.36754	-0.967846	-3.0946	-4.25983	-2.08403	-4.4546	-1.54117
Sftpd	ENSMUSP00000076383	surfactant associated protein D [Source:MGI Symbol;Acc:MGI:109515]	0.00017278	0.0852044	-1.68096	-3.19	-0.653967	-1.08887	-4.20689	-2.81718	-4.79257	1.04997	-0.721652	-0.282577	-0.989379	-4.34955	-2.13954	0.871506	-4.82294	-4.127	-4.30246	-4.61956	1.11953	-0.940052	-1.23235	1.01682	1.06672	-4.95447	-1.3653	-0.771015	-0.1815	-0.855191	-2.3658	-0.994421	-2.12607	-4.9085	-4.63577	-4.69241	-4.92611	-3.9525	-1.34636	-5.0946	-4.10783	-2.56945	-1.98066	-1.8042
Gsdmc2	ENSMUSP00000141066	gasdermin C2 [Source:MGI Symbol;Acc:MGI:2146102]	3.72036e-05	0.0871049	2.02806	0.436685	3.81388	2.32974	0.292779	-0.621956	-3.05561	4.22379	3.82108	3.87686	4.17787	-0.875623	-0.29154	4.71796	-0.0270837	-0.653073	-0.56549	-0.560661	6.61748	3.65347	2.55424	5.3553	5.41779	-0.715009	0.634703	1.18834	4.1531	4.19256	1.09363	2.71607	1.21971	-1.10115	0.790497	0.214478	1.41572	-0.782577	-1.20885	-0.0945985	-0.407386	1.50094	-1.71763	-1.8042
Tpsab1	ENSMUSP00000120741	tryptase alpha/beta 1 [Source:MGI Symbol;Acc:MGI:96943]	0.000202051	0.0908535	-2.79149	-3.79555	-1.47074	-0.295064	-4.93106	-1.28094	-2.05561	1.08473	-4.57409	-1.80614	-5.04827	-4.34955	-4.46146	-2.17686	-4.82294	-4.127	-4.30246	-2.88259	-1.53582	-3.74741	-3.55428	1.83995	-0.0244277	-1.80247	-2.3653	-1.35598	1.22289	1.7663	-1.04388	0.00557881	-4.86303	-6.06051	-4.78777	-4.84442	-4.92611	-4.1045	0.0321542	-0.924674	-1.7859	0.836541	-4.30259	-1.54117
Itih4	ENSMUSP00000125920	inter alpha-trypsin inhibitor, heavy chain 4 [Source:MGI Symbol;Acc:MGI:109536]	0.000534362	0.0919644	-2.61731	-2.77159	-0.883955	-1.6548	-4.32673	-1.85986	-4.79257	-0.137662	-1.42209	-4.95814	-0.19583	-4.19755	-4.61347	-5.63629	-3.67094	-1.16765	-0.980527	-0.560661	-1.15731	-2.74741	-0.306352	-0.160054	0.699938	-1.63255	1.38959	-0.481509	-1.26896	-4.55563	-0.558449	-4.45385	-4.86303	-6.06051	-3.0508	-4.84442	-4.77411	-2.36754	-1.86093	-5.2466	-4.25983	-0.803917	2.81635	-1.8042
Ctse	ENSMUSP00000073072	cathepsin E [Source:MGI Symbol;Acc:MGI:107361]	9.92698e-06	0.0926484	2.94749	2.62102	5.08668	2.35792	1.65459	1.09309	0.359432	5.08688	4.47575	4.05805	3.25855	0.446305	1.80532	5.24253	2.85262	2.25382	2.03937	1.53245	7.00218	4.78592	3.60054	6.56015	6.85022	1.72109	2.02702	-0.133585	4.57653	4.49965	0.492178	2.6857	1.57437	0.961862	1.63102	0.922297	3.09008	1.74794	1.30899	1.15333	0.979637	1.91598	1.15684	0.0437926
Sprr2a3	ENSMUSP00000142110	small proline-rich protein 2A3 [Source:MGI Symbol;Acc:MGI:3845028]	0.0335331	0.0927175	-2.87538	-1.68403	0.162346	-1.66177	-3.26867	-2.64481	-3.64057	-4.30759	-0.422092	-1.22118	-5.04827	-2.61259	-0.761025	0.90287	-0.0859773	-3.975	-1.56549	-4.61956	1.35171	0.807182	-1.74692	1.74265	0.621935	-1.80247	-1.49083	-3.94094	1.316	-0.468168	-4.51781	-0.86889	-4.71103	-6.06051	-3.0508	-3.10745	-0.314676	-2.36754	-3.66829	-4.0946	-2.10783	-2.89138	0.0193359	-3.12613
Plin1	ENSMUSP00000146028	perilipin 1 [Source:MGI Symbol;Acc:MGI:1890505]	0.00154022	0.0942601	-0.136801	1.20286	0.551736	-1.43194	-2.85547	-1.48672	-1.18114	-4.45959	1.43589	2.35373	-1.31131	2.34161	0.293423	2.30035	-1.08598	2.32878	2.38871	0.99188	3.04915	0.744446	-2.23235	3.22927	-3.54799	2.06789	-5.10226	0.917041	1.12335	-2.2337	-3.3658	0.069709	-1.12607	-1.38494	-4.63577	-3.10745	-2.77411	-4.1045	-1.34636	-4.0946	1.5646	0.0628164	-0.980664	-4.12613
Cd200r3	ENSMUSP00000110260	CD200 receptor 3 [Source:MGI Symbol;Acc:MGI:1921853]	6.66346e-05	0.0953599	-0.840473	-2.15485	1.28837	0.0433106	-2.1021	-2.53452	-4.79257	1.11868	1.27835	1.1246	0.425658	-4.19755	-2.8765	1.38608	-1.86358	-3.975	-0.980527	-4.61956	2.4821	0.610145	-0.0948478	2.79212	2.93583	-0.995116	-0.557942	-3.94094	1.73104	2.21255	-0.458913	1.27407	-1.71103	-3.32354	-2.31384	-2.37048	-0.52618	-2.36754	-3.08332	-1.77267	-2.52286	-1.72145	-4.30259	-1.8042
Adipoq	ENSMUSP00000126793	adiponectin, C1Q and collagen domain containing [Source:MGI Symbol;Acc:MGI:106675]	0.011081	0.0986465	-1.48297	0.100148	-0.434479	-1.5198	-3.77607	-2.15865	-4.64057	-4.30759	-0.174164	0.74845	-2.57434	2.05038	0.625998	2.09163	-4.67094	-0.390038	1.6569	1.28734	3.03707	1.69554	-3.55428	2.71726	-1.54799	-4.95447	-4.95026	1.81395	1.37489	-3.55563	-4.51781	0.716072	-1.3891	-3.9085	-4.63577	-3.69241	-4.92611	-4.1045	-0.275968	-5.0946	0.846371	0.153014	-4.30259	-4.27814
Msln	ENSMUSP00000075279	mesothelin [Source:MGI Symbol;Acc:MGI:1888992]	1.4031e-06	0.10129	2.84904	3.2153	4.76172	5.06719	1.45828	1.00839	0.60736	3.3859	4.51749	3.80119	3.58755	1.19477	4.25963	4.28555	2.84476	3.61746	3.29249	0.99188	6.39846	4.66622	3.05305	5.93109	5.81614	2.70532	4.84416	4.66269	5.97778	5.77529	4.45756	4.6857	2.07033	0.200022	1.90339	1.53641	2.23712	0.802385	-0.346357	3.29342	1.24973	0.88998	0.504763	0.45883
Tbx3os2			0.0016601	0.102099	-1.11005	-2.18934	1.04794	-0.938345	-2.24402	-2.38126	-4.79257	-1.13766	0.385263	0.00121592	-0.503953	-0.612589	-4.61347	1.55354	-0.501015	-4.127	-2.56549	-2.88259	2.82173	0.896449	0.303702	2.07127	1.82705	-1.63255	-0.557942	-3.94094	0.589018	0.870634	-2.04388	-0.546962	-1.01059	-5.9085	-2.0508	-0.522488	-1.60418	-2.36754	-4.66829	-5.2466	0.140102	-0.89138	-1.49524	-2.12613
Sprr2a2	ENSMUSP00000083330	small proline-rich protein 2A1 [Source:MGI Symbol;Acc:MGI:1330350]	0.000338054	0.103989	-3.42605	-2.26914	-1.08956	-2.31028	-4.35506	-3.25292	-4.79257	-4.45959	-2.42209	-1.22118	-5.04827	-2.61259	-4.46146	-0.0817003	-0.9705	-1.65307	-1.82852	-4.61956	0.142255	0.00748022	-2.23235	0.808237	-0.460527	-4.80247	-3.95026	-3.94094	0.485924	-1.0962	-4.3658	-0.994421	-3.71103	-6.06051	-4.63577	-4.84442	-2.77411	-4.1045	-3.08332	-3.50964	-4.25983	-2.89138	-1.49524	-4.27814
Dio2	ENSMUSP00000081013	deiodinase, iodothyronine, type II [Source:MGI Symbol;Acc:MGI:1338833]	0.00285521	0.10687	-0.444754	-0.668207	0.893633	0.127624	-2.33244	-1.37313	-3.05561	0.336269	0.665371	0.894301	0.10373	-1.61259	-1.65411	0.773102	-0.0270837	-0.390038	-0.56549	-2.14562	2.06112	-0.577482	1.00031	2.19903	2.02187	-1.34304	0.259194	-0.481509	-0.1815	0.653823	-0.278341	0.794075	-0.541106	-1.73858	-1.46584	-4.84442	-1.45218	-3.9525	-1.86093	-0.571037	-2.52286	-0.499062	-0.980664	-1.8042
Fam83a	ENSMUSP00000125464	family with sequence similarity 83, member A [Source:MGI Symbol;Acc:MGI:2447773]	0.000579688	0.107963	-3.51373	-2.68583	-1.09001	-1.66113	-4.3014	-3.32942	-4.79257	-2.72262	-2.83713	-3.80614	-2.57434	-4.34955	-4.61347	-1.31436	-4.82294	-2.39004	-1.82852	-1.14562	0.464183	-0.940052	-1.09485	0.445667	-0.460527	-4.95447	-1.62833	-2.35598	-2.26896	-0.64874	-1.78084	-1.28393	-4.71103	-4.32354	-4.78777	-4.84442	-4.77411	-2.36754	-3.08332	-1.63517	-1.7859	-4.89138	-4.30259	-4.27814
C4b	ENSMUSP00000069418	complement component 4B (Chido blood group) [Source:MGI Symbol;Acc:MGI:88228]	1.67936e-06	0.111099	-0.948029	-1.29884	0.133582	-0.614524	-3.0365	-0.992355	-1.05561	-0.607147	-0.721652	-1.80614	2.85192	-4.34955	-0.461465	-2.31436	-1.50101	-0.0681101	-0.980527	-2.46755	-0.272783	-0.49948	-0.85384	0.486309	-0.0244277	1.96571	0.88263	-0.0340496	0.254599	-1.55563	-0.780841	-2.45385	-3.12607	-2.20806	-2.63577	-2.37048	-3.77411	-4.1045	-2.34636	0.190804	-2.10783	-0.431948	1.28237	-2.54117
Gcnt3	ENSMUSP00000034751	glucosaminyl (N-acetyl) transferase 3, mucin type [Source:MGI Symbol;Acc:MGI:1919327]	7.72476e-06	0.111393	2.23985	0.562526	3.43094	1.6457	0.264671	0.938875	0.60736	3.36484	3.4108	3.3076	2.36112	0.387411	0.396516	4.11693	-0.0270837	-0.515569	0.171476	-0.767112	5.13519	3.05995	2.62563	4.50868	4.88872	0.367454	1.17902	0.0590599	3.36039	3.41591	0.991749	0.868075	0.932826	0.885913	0.75655	-0.991973	-0.130252	0.134961	0.823568	1.63332	1.38403	1.46617	0.28237	0.0437926
F2	ENSMUSP00000106967	coagulation factor II [Source:MGI Symbol;Acc:MGI:88380]	7.83297e-05	0.113582	-3.0883	-4.00173	-1.76753	-2.24311	-4.90572	-2.75799	-4.64057	-0.848155	-1.42209	-4.95814	-2.31131	-4.34955	-4.46146	-5.78829	-4.67094	-4.127	-4.30246	-0.660197	-2.85775	-4.74741	-0.466817	-1.51369	0.975572	-1.99512	1.04974	-1.61901	-3.26896	-4.70763	-2.78084	-2.13192	-4.86303	-6.06051	-4.63577	-4.84442	-4.92611	-4.1045	-3.08332	-5.2466	-4.10783	-2.08403	2.252	-4.27814
Ccl8	ENSMUSP00000009329	chemokine (C-C motif) ligand 8 [Source:MGI Symbol;Acc:MGI:101878]	3.33398e-05	0.116695	-3.26616	-4.21906	-1.83187	-3.39127	-4.93106	-4.68381	-4.79257	-2.72262	-2.83713	-4.80614	-0.088915	-4.34955	-4.61347	-2.82893	-4.82294	-4.127	-4.30246	-4.61956	-1.15731	-2.42548	-2.23235	0.174365	-0.54799	-4.80247	-5.10226	-4.09294	-0.947035	-4.55563	-2.78084	-2.86889	-4.86303	-6.06051	-4.78777	-4.84442	-4.92611	-4.1045	-4.82029	-5.2466	-4.25983	-5.04338	-4.4546	-4.27814
Crisp3	ENSMUSP00000026499	cysteine-rich secretory protein 3 [Source:MGI Symbol;Acc:MGI:102552]	0.00015192	0.123544	-3.09266	-3.82089	-1.91415	-3.82209	-4.93106	-4.65847	-2.64057	-1.50023	-2.83713	-4.80614	-2.57434	-4.19755	-4.61347	-0.591895	-4.67094	-4.127	-4.30246	-4.61956	-0.0503905	-2.42548	-1.23235	-2.36169	-0.460527	-4.95447	-4.95026	-4.09294	-2.684	-4.55563	-4.51781	-2.13192	-4.86303	-6.06051	-4.78777	-4.84442	-4.92611	-4.1045	-4.82029	-5.0946	-4.25983	-5.04338	-4.4546	-4.27814
AC153940.1			0.0002697	0.12413	-3.88898	-3.7493	-1.89565	-2.97895	-4.90572	-3.90599	-4.79257	-2.72262	-1.61474	-4.95814	-4.89627	-4.34955	-4.46146	-1.46636	-3.67094	-4.127	-4.15045	-4.61956	0.229717	-2.42548	-2.96932	0.123739	-1.37806	-4.95447	-3.3653	-4.09294	-1.94703	-1.2337	-4.3658	-2.86889	-4.71103	-6.06051	-4.78777	-4.84442	-4.92611	-4.1045	-4.66829	-2.77267	-4.10783	-4.89138	-4.4546	-2.54117
Gm6594	ENSMUSP00000136113	predicted pseudogene 6594 [Source:MGI Symbol;Acc:MGI:3643873]	0.0328753	0.127528	-4.69704	-4.71229	-1.95994	-4.54924	-4.93106	-4.68381	-4.79257	-4.45959	-4.57409	-4.95814	-5.04827	-4.34955	-4.61347	-5.78829	-4.82294	-4.127	-4.30246	-4.61956	-5.00975	-0.287976	-4.70628	-0.0986536	-1.37806	-0.278909	-5.10226	-3.94094	-4.42097	-4.70763	-4.51781	-4.60586	-4.86303	-6.06051	-4.78777	-4.84442	-4.92611	-4.1045	-4.82029	-5.2466	-4.25983	-5.04338	-4.4546	-4.27814
Gm4265			0.000845482	0.130269	-2.70871	-3.7629	-1.6758	-2.2918	-4.61623	-4.36898	-4.79257	-1.30759	-2.42209	-1.48421	-1.89627	-4.34955	-4.61347	-1.82893	-4.82294	-4.127	-2.56549	-4.61956	1.16462	-2.16244	-3.55428	0.525837	-1.22606	-4.80247	-2.3653	-3.94094	-2.684	-1.74828	-1.55845	-1.45385	-3.12607	-6.06051	-4.63577	-4.84442	-4.92611	-4.1045	-4.82029	-5.2466	-4.25983	-3.30642	-4.30259	-4.27814
Wnt7a	ENSMUSP00000032180	wingless-type MMTV integration site family, member 7A [Source:MGI Symbol;Acc:MGI:98961]	0.00279165	0.130866	-2.91922	-3.75607	-1.06633	1.94868	-4.00017	-3.27143	-4.64057	-2.30759	-1.42209	-1.48421	-3.31131	-4.34955	-2.13954	-5.63629	-4.67094	-4.127	-1.3431	-4.61956	-1.05039	-0.747407	-2.23235	-0.0397599	-0.84755	-1.48054	2.09413	1.91704	1.45896	2.70176	1.80412	1.71607	-1.90368	-3.58657	-4.78777	-4.84442	-4.77411	-4.1045	-4.66829	-2.28724	-4.10783	-3.30642	-1.13267	-4.12613
Lrrc31	ENSMUSP00000120802	leucine rich repeat containing 31 [Source:MGI Symbol;Acc:MGI:2443864]	0.00141239	0.131097	-2.08049	-1.89	0.666544	1.89557	-2.26475	-1.4948	-3.05561	-1.98566	-2.10016	-1.1057	-0.038289	-4.19755	-2.8765	-1.17686	-2.08598	-2.39004	-0.343097	-2.46755	2.75696	-1.04697	-0.85384	2.01682	1.2849	-0.158615	2.10502	1.73149	1.83956	2.15862	1.51684	2.02188	-1.90368	-1.38494	-1.31384	-4.84442	-1.77411	-2.36754	-1.34636	-1.28724	-0.407386	-2.08403	-1.71763	-2.12613
Lypd2	ENSMUSP00000023260	Ly6/Plaur domain containing 2 [Source:MGI Symbol;Acc:MGI:1915561]	0.0268915	0.131283	-1.95457	-2.54691	-0.0636698	-0.487064	-2.99292	-3.17394	-4.64057	-0.220124	0.162871	-1.1057	-3.31131	-2.61259	-1.29154	1.4081	-4.82294	-4.127	-4.30246	-2.14562	1.68141	-0.940052	-0.306352	1.42491	-0.0244277	-2.21751	0.0941344	-1.94094	-0.0990379	0.614295	-1.04388	-0.546962	-0.623568	-4.32354	-4.63577	-4.69241	-3.18915	-0.493071	-1.86093	-2.77267	-4.25983	-3.30642	-4.30259	-2.54117
Gm5868	ENSMUSP00000031124	predicted gene 5868 [Source:MGI Symbol;Acc:MGI:3645333]	0.00432158	0.131585	0.124984	-0.706123	1.2014	0.286674	-1.72454	-0.455289	-0.553105	1.11868	0.0373398	0.148057	0.389132	-0.390196	-1.00203	0.145071	-0.349012	-2.39004	0.0194726	-0.660197	2.62607	0.110574	0.303702	2.31638	1.69994	0.151725	0.179023	0.146523	0.900962	0.766298	0.0936282	-0.36639	-1.54111	-0.738578	0.222214	-4.69241	-2.45218	-1.14515	-1.20885	-0.394159	-0.300471	0.693583	-1.30259	-0.219242
Hemgn	ENSMUSP00000103393	hemogen [Source:MGI Symbol;Acc:MGI:2136910]	0.00105695	0.13249	-4.62104	-3.33697	-1.64952	-3.36593	-4.56556	-3.17015	-4.79257	-4.30759	-4.42209	-4.95814	-4.89627	-4.34955	-1.8765	-4.05133	-4.67094	-2.39004	-2.56549	-4.46755	-2.05039	-4.74741	-1.96932	-1.87626	-0.641099	1.38735	-3.3653	-2.35598	-2.684	-4.55563	-4.3658	-2.86889	-4.71103	-5.9085	-4.63577	-3.10745	-4.92611	-4.1045	-4.66829	-5.0946	-3.10783	-5.04338	0.0193359	-1.12613
Fut2	ENSMUSP00000063719	fucosyltransferase 2 [Source:MGI Symbol;Acc:MGI:109374]	1.44649e-05	0.13603	-0.976426	-0.890004	0.615478	-0.702974	-2.26252	-2.31527	-3.05561	-0.400696	-0.614737	-1.22118	0.461282	-1.02763	-0.461465	0.630497	-0.67094	-0.390038	-4.15045	-0.297627	1.93667	0.00748022	-0.161962	1.24712	1.0066	-0.34304	-1.3653	-1.94094	0.775431	0.903801	-2.04388	-0.546962	-1.54111	-2.58657	-1.31384	-4.69241	-1.07367	-2.36754	-1.86093	-1.0946	-2.52286	-1.56945	-2.71763	-4.12613
Gm34294			7.55808e-05	0.139251	-2.96548	-0.619378	-0.368359	-1.02657	-3.2126	-2.2708	-1.18114	-4.30759	-4.57409	-3.22118	-1.89627	-2.61259	0.293423	-0.778308	-0.278622	-1.16765	0.0974752	-1.88259	0.634108	-1.04697	-0.746924	0.0712713	-0.226062	-0.895581	-1.62833	-0.771015	-1.46161	-0.970668	-0.458913	-0.86889	-3.12607	-4.32354	-2.31384	-4.69241	-2.45218	-2.36754	-1.20885	-2.28724	-1.7859	-2.56945	-1.49524	-4.27814
Agmo	ENSMUSP00000051441	alkylglycerol monooxygenase [Source:MGI Symbol;Acc:MGI:2442495]	0.0012508	0.139282	-0.978554	-1.32829	0.847473	-0.636438	-1.99645	-1.38674	-1.83321	-1.50023	0.825836	0.685714	0.148124	-4.19755	-4.61347	0.871506	-1.34901	-1.65307	0.43451	-1.6602	2.73471	-0.49948	-0.306352	2.18675	1.60176	-0.632547	-0.95026	-1.35598	0.190469	0.531832	-0.365803	-1.86889	-1.90368	-1.15362	-1.0508	-0.991973	-2.77411	-4.1045	-1.66829	-1.92467	-1.10783	-1.89138	-0.602152	-1.12613
Wfdc8	ENSMUSP00000091911	WAP four-disulfide core domain 8 [Source:MGI Symbol;Acc:MGI:2685552]	0.00286868	0.140621	-1.32669	-3.51047	-1.18862	-2.09745	-4.01874	-3.6925	-2.31864	-0.607147	-1.10016	-1.48421	-0.574342	-1.87562	-4.61347	-0.314361	-3.08598	-4.127	-4.30246	-4.61956	0.229717	-1.16244	-2.23235	0.525837	0.309991	-4.80247	-1.24982	-3.94094	-1.684	0.302351	-4.3658	-1.6465	-3.12607	-2.32354	-4.78777	-4.84442	-4.92611	-4.1045	-4.82029	-5.2466	-1.7859	-1.72145	-4.30259	-4.27814
1700016K19Rik	ENSMUSP00000063358	RIKEN cDNA 1700016K19 gene [Source:MGI Symbol;Acc:MGI:1921480]	0.00288324	0.143265	-3.0879	-3.51739	-1.57032	-1.6412	-4.37356	-3.72082	-1.83321	-2.30759	-4.42209	-4.80614	-0.808807	-4.34955	-4.46146	-1.54883	-4.67094	-1.65307	-4.15045	-4.61956	-1.15731	-1.57748	-2.23235	-0.596153	-2.22606	-1.63255	-2.3653	-3.94094	-0.947035	-1.2337	-0.906372	-0.453853	-4.71103	-4.9085	-3.0508	-4.69241	-4.77411	-4.1045	-4.66829	-3.0946	-4.25983	-1.72145	-4.30259	-4.27814
Tnn	ENSMUSP00000039452	tenascin N [Source:MGI Symbol;Acc:MGI:2665790]	9.87667e-05	0.144411	-0.428718	-1.1043	0.519409	-0.889901	-2.27234	-0.922447	-0.24825	-0.307587	-0.0297743	-0.558212	-0.038289	-1.3902	-1.13954	0.630497	-1.50101	-1.975	-0.980527	-1.6602	1.51729	0.0599478	0.655174	0.742649	0.621935	-0.480543	-0.0433691	-1.13359	-0.809531	0.144809	-2.3658	-1.13192	-2.12607	-0.738578	-2.63577	-4.69241	-1.07367	-2.36754	-1.49836	-0.187708	-0.937901	0.196083	-0.980664	-2.12613
Shh	ENSMUSP00000002708	sonic hedgehog [Source:MGI Symbol;Acc:MGI:98297]	2.17331e-05	0.146114	0.675739	1.1256	2.74031	1.37609	-0.0345161	0.479503	-1.83321	1.92123	2.00417	1.49764	-0.038289	0.502889	0.997967	2.70356	0.94377	0.93189	1.059	0.117411	4.07003	2.32941	1.69365	3.72153	3.23991	1.38735	1.44206	0.813947	1.83956	2.48876	1.21916	0.453038	-0.187469	-0.32354	0.978943	-1.37048	0.840602	-0.145147	0.139069	1.03468	0.214102	1.15301	-0.395702	0.731849
Myoc	ENSMUSP00000028020	myocilin [Source:MGI Symbol;Acc:MGI:1202864]	0.00211895	0.146798	-3.98648	-2.19943	-2.11229	-4.13692	-4.88039	-3.11891	-1.83321	-3.30759	-4.42209	-4.95814	-5.04827	-4.34955	-1.65411	-2.46636	-1.50101	-0.805076	-2.15045	-4.61956	-0.535817	-1.42548	-4.70628	0.174365	-2.96303	-3.21751	-5.10226	-4.09294	-1.94703	-4.70763	-4.51781	-4.45385	-4.86303	-6.06051	-4.78777	-4.69241	-4.92611	-3.9525	-3.08332	-1.63517	-1.52286	-5.04338	-3.30259	-4.12613
9130409J20Rik	ENSMUSP00000147820	RIKEN cDNA 9130409J20 gene [Source:MGI Symbol;Acc:MGI:1918826]	0.000306675	0.147484	-1.33662	-2.4844	-0.0713931	-2.10855	-2.83277	-3.80849	-3.05561	-0.848155	0.221764	-0.413822	-1.31131	-2.61259	-2.46147	1.23408	-3.67094	-3.975	-3.15045	-2.88259	1.35171	0.50052	-1.55428	1.60179	0.15245	-2.48054	-5.10226	-3.94094	-0.947035	0.251725	-1.78084	-1.13192	-2.12607	-3.10115	-3.63577	-3.10745	-1.07367	-3.9525	-2.34636	-5.2466	-4.10783	-2.56945	-4.30259	-4.27814
Slc6a2	ENSMUSP00000129869	solute carrier family 6 (neurotransmitter transporter, noradrenalin), member 2 [Source:MGI Symbol;Acc:MGI:1270850]	0.00264263	0.147843	-3.1014	-3.27856	-1.44605	-4.25975	-4.20391	-3.52583	-4.79257	-2.72262	-4.42209	-2.48421	-4.89627	0.709339	-4.61347	-1.54883	-4.67094	-3.975	-0.243562	-4.61956	-0.157306	-3.16244	-2.23235	-0.983176	-3.54799	1.40698	-3.3653	-4.09294	-4.42097	-4.55563	-4.51781	-4.60586	-2.3891	-4.32354	-4.78777	-4.69241	-4.92611	-4.1045	0.238605	-5.2466	-4.25983	-3.30642	-4.30259	-4.27814
Vtn	ENSMUSP00000017488	vitronectin [Source:MGI Symbol;Acc:MGI:98940]	0.000562088	0.14978	-1.88658	-2.44067	-0.348765	-2.28936	-3.08785	-0.942577	-1.83321	0.550394	-4.42209	-3.80614	-0.19583	-1.61259	-1.00203	-3.63629	-4.82294	-4.127	-1.3431	0.287336	-1.53582	-0.940052	0.533183	-0.513691	1.3589	-0.995116	1.6791	-4.09294	-4.26896	-2.55563	-3.3658	-1.13192	-3.12607	-2.10115	-2.0508	-4.84442	-2.45218	-3.9525	-2.34636	-1.39416	-1.10783	0.237903	3.08111	-4.12613
Pou2f3	ENSMUSP00000135115	POU domain, class 2, transcription factor 3 [Source:MGI Symbol;Acc:MGI:102565]	0.0243723	0.151457	-0.979527	-1.33635	0.0877355	-1.53512	-2.63528	-1.92318	-1.83321	-0.500232	-0.174164	0.051842	-0.808807	-2.61259	-0.554574	0.630497	-1.50101	-0.975001	-2.15045	-3.46755	2.57688	0.422518	-0.384354	0.403847	0.309991	-2.80247	-1.62833	-0.94094	-0.0990379	-0.307703	-4.3658	-1.86889	-4.71103	-2.10115	-0.38784	-1.88506	-4.77411	-1.9525	-1.08332	-3.50964	-3.10783	-1.19094	-1.98066	-0.666701
Slpi	ENSMUSP00000104992	secretory leukocyte peptidase inhibitor [Source:MGI Symbol;Acc:MGI:109297]	0.000582297	0.152852	-1.27112	0.321085	0.289444	-0.931494	-2.42035	-1.32269	-4.64057	-1.50023	1.80673	-1.1057	-0.311307	-1.87562	2.25278	0.73875	-2.34901	2.43439	1.73219	-2.88259	1.84269	1.29699	-2.96932	0.839946	0.773938	-0.0475839	-1.78033	-1.13359	2.07089	-1.0962	-2.3658	-1.28393	-1.90368	-1.82104	-1.46584	-4.69241	-0.686645	-3.9525	-2.34636	2.02434	-2.10783	-2.56945	-0.395702	-2.54117
Pkhd1l1	ENSMUSP00000147447	polycystic kidney and hepatic disease 1-like 1 [Source:MGI Symbol;Acc:MGI:2183153]	0.018953	0.153359	-3.79534	-1.72967	-1.55255	-3.50535	-4.25756	-2.92231	-4.64057	-4.45959	0.532105	-4.95814	-5.04827	-4.19755	-0.29154	-3.05133	-2.34901	-0.975001	-0.828524	-2.88259	0.427657	-1.28798	-2.55428	-0.983176	-4.69999	-0.217509	-3.95026	-3.94094	-0.461608	-4.70763	-4.51781	-3.45385	-2.71103	-5.9085	-4.78777	-4.84442	-4.92611	-2.36754	-4.66829	-0.571037	-4.25983	-1.19094	-2.71763	-4.12613
Fgf15	ENSMUSP00000033389	fibroblast growth factor 15 [Source:MGI Symbol;Acc:MGI:1096383]	8.33628e-05	0.154329	-0.307974	-1.87341	-0.0703366	-1.32887	-2.76625	0.318485	0.313628	0.151845	-2.83713	-0.346707	0.313183	0.557336	-0.876502	-1.17686	-1.34901	-2.39004	-0.980527	-4.46755	0.142255	-0.223845	-0.55428	0.316384	-0.300062	0.197529	-1.95026	-1.13359	0.316	-0.970668	-1.3658	-2.86889	-2.3891	-1.58657	-2.0508	-4.84442	-1.77411	-3.9525	-0.0833231	0.45999	0.699529	1.35655	0.0193359	-0.54117
Aldh3b3	ENSMUSP00000136334	aldehyde dehydrogenase 3 family, member B3 [Source:MGI Symbol;Acc:MGI:1920708]	0.00122507	0.159272	-3.24082	-4.10796	-2.25529	-3.94492	-4.90572	-4.65847	-1.83321	-4.45959	-4.42209	-1.80614	-2.57434	-4.34955	-4.61347	-4.05133	-3.08598	-4.127	-4.30246	-4.46755	-0.272783	-2.74741	-2.96932	-3.09865	-1.96303	-2.48054	-5.10226	-3.94094	-4.26896	-1.38571	-4.3658	-4.60586	-4.86303	-6.06051	-4.78777	-4.84442	-4.77411	-4.1045	-4.82029	-5.2466	-4.25983	-5.04338	-4.30259	-4.27814
Aldh1a1	ENSMUSP00000153410	aldehyde dehydrogenase family 1, subfamily A1 [Source:MGI Symbol;Acc:MGI:1353450]	1.97448e-20	0.162642	2.73834	2.05291	4.54379	5.41419	1.92355	2.02513	2.12762	3.11027	3.10929	2.79377	2.87191	2.41716	2.03039	3.16137	1.18704	1.80636	2.57747	1.55482	5.28436	4.06637	4.20394	5.07461	4.82488	3.80855	5.34436	5.57673	5.66473	5.77192	5.08541	5.042	2.31134	1.91805	2.29497	2.00803	1.18009	1.82886	1.74111	2.24525	2.71235	2.31807	1.47877	1.65523
Ces2g	ENSMUSP00000049315	carboxylesterase 2G [Source:MGI Symbol;Acc:MGI:1919611]	0.000183901	0.162984	-1.25917	-0.990914	1.05144	0.56804	-1.56576	-1.49961	-1.47064	-1.50023	0.10147	0.238255	-0.726345	-4.19755	-1.00203	0.246354	0.788492	-2.975	-1.3431	-1.6602	2.51729	1.00748	0.303702	1.33875	0.621935	0.519457	0.476005	-0.2405	1.34575	1.08823	0.492178	0.246587	-1.12607	-1.58657	-0.935328	-2.10745	0.313355	-3.9525	-4.66829	0.114855	-0.937901	-0.247524	-1.13267	-2.12613
Pzp	ENSMUSP00000107760	pregnancy zone protein [Source:MGI Symbol;Acc:MGI:87854]	0.0050592	0.164834	-1.97031	-2.36034	-0.213348	-1.20008	-2.81426	-0.151959	-2.31864	-2.72262	-0.422092	-1.63621	-0.372708	-4.34955	-1.46146	-2.82893	-4.67094	-3.975	-1.3431	0.117411	-1.85775	-1.42548	0.0895767	-0.0397599	1.75579	0.197529	2.43344	-0.481509	-2.26896	-3.55563	-1.19588	-2.13192	-2.71103	-2.20806	-2.0508	-0.885058	-4.92611	-4.1045	-1.66829	-1.63517	-0.937901	0.781046	3.67469	-1.12613
Dmkn	ENSMUSP00000129031	dermokine [Source:MGI Symbol;Acc:MGI:1920962]	0.000201808	0.165061	-1.74951	-1.10188	0.332681	-1.40604	-2.26625	-2.65735	-2.31864	-1.98566	0.385263	-0.806139	-3.89627	-1.87562	1.03039	0.492994	-2.67094	-1.16765	-0.828524	-3.46755	2.25078	0.678858	-1.55428	0.445667	1.5181	-1.34304	-1.3653	-3.94094	1.01644	0.35126	-2.04388	-2.45385	-1.12607	-3.9085	-1.46584	-2.69241	-2.77411	-1.63057	-2.34636	-0.509636	-4.25983	-2.56945	-1.98066	-4.27814
AC167244.1			0.0144804	0.165519	-2.99081	-2.90615	-1.82247	-2.8406	-4.4174	-3.4381	-4.79257	-0.848155	-4.57409	-3.22118	-1.89627	-2.61259	-1.8765	-1.31436	-3.08598	-2.39004	-4.30246	-4.46755	-0.272783	-3.16244	-4.55428	0.360778	-1.96303	-1.34304	-3.3653	-2.94094	-2.684	-1.2337	-4.3658	-2.45385	-2.3891	-5.9085	-4.78777	-4.69241	-4.77411	-3.9525	-1.86093	-3.50964	-4.25983	-4.89138	-1.98066	-4.12613
Vsnl1	ENSMUSP00000152711	visinin-like 1 [Source:MGI Symbol;Acc:MGI:1349453]	0.00928326	0.167289	-4.13954	-3.9598	-2.32614	-4.52391	-4.90572	-3.28017	-4.79257	-3.30759	-4.42209	-3.22118	-4.89627	-4.19755	-2.13954	-4.05133	-4.67094	-3.975	-4.30246	-4.61956	-4.85775	-2.42548	-4.70628	-1.22418	-2.22606	1.48293	-4.95026	-4.09294	-4.42097	-4.70763	-4.3658	-4.60586	-4.71103	-6.06051	-4.78777	-4.84442	-4.92611	-4.1045	-4.82029	-2.77267	-2.52286	-2.56945	-4.4546	-2.54117
Vtcn1	ENSMUSP00000057721	V-set domain containing T cell activation inhibitor 1 [Source:MGI Symbol;Acc:MGI:3039619]	0.000440605	0.176127	0.500442	0.342049	2.10551	1.33575	-0.399807	-0.663851	-1.05561	1.66969	1.60028	0.778824	0.88509	-0.875623	-0.0691475	2.17107	-0.0859773	0.484431	0.0194726	-0.467552	3.24554	1.88195	1.39992	3.06458	3.08864	-0.0475839	1.35352	0.866415	1.56393	1.98353	0.678591	1.56852	0.146951	-0.623101	0.61216	0.43687	-0.604183	-2.36754	0.0321542	0.397255	-2.52286	0.632182	-0.395702	-2.12613
Stfa1	ENSMUSP00000049068	stefin A1 [Source:MGI Symbol;Acc:MGI:106198]	0.00264263	0.17635	-0.109783	-0.270274	-0.12678	-0.931824	-2.63027	-0.23938	-1.83321	-0.137662	-1.10016	-0.162283	2.86528	-0.290661	0.293423	-0.729399	0.416523	-1.65307	-0.691021	0.741901	0.568519	-0.840517	0.445721	-1.22418	-0.300062	0.589846	-1.24982	-1.94094	-0.809531	-0.748275	-1.19588	0.353502	-1.3891	-2.20806	-4.63577	-0.991973	-2.45218	-4.1045	-1.49836	-1.50964	-0.522863	1.13099	1.50476	-0.54117
Aldh1a3	ENSMUSP00000015278	aldehyde dehydrogenase family 1, subfamily A3 [Source:MGI Symbol;Acc:MGI:1861722]	9.4036e-06	0.178646	6.98951	5.7568	8.10502	6.43856	5.62019	5.92532	6.16033	7.66324	7.90181	7.47202	6.89693	5.84274	5.60866	7.70676	5.1348	5.30112	5.7276	5.06188	9.56741	7.28602	7.02173	9.13016	9.29475	6.33003	6.00829	5.38549	7.62054	7.80604	5.60574	6.20525	5.56276	5.80617	5.95295	5.23091	5.38954	5.77882	5.69037	5.81529	6.16597	6.60946	5.58158	5.68925
AC155710.1			0.0169169	0.179254	-4.11805	-3.26481	-1.8498	-2.1412	-4.32972	-4.05415	-4.79257	-1.13766	-4.42209	-4.95814	-5.04827	-4.34955	-2.13954	-2.31436	-4.82294	-4.127	-1.56549	-4.61956	0.31218	-1.16244	-2.55428	-1.36169	-1.37806	-4.95447	-1.95026	-1.61901	-2.684	-1.0962	-2.04388	-3.45385	-4.71103	-5.9085	-4.78777	-3.69241	-2.77411	-4.1045	-3.08332	-5.0946	-4.10783	-5.04338	-2.71763	-4.27814
Wnt10b	ENSMUSP00000023732	wingless-type MMTV integration site family, member 10B [Source:MGI Symbol;Acc:MGI:108061]	0.011467	0.179689	-2.94455	-3.60796	-0.72307	-1.99987	-3.1995	-2.61154	-2.05561	-3.30759	-4.57409	-2.80614	-3.89627	-1.02763	-4.61347	-1.05133	-4.82294	-3.975	-4.30246	-2.88259	0.229717	-0.577482	-1.74692	-0.160054	-0.0885581	-1.99512	-2.95026	-0.481509	-0.362072	-1.2337	-4.51781	-2.45385	-3.71103	-1.44907	-2.0508	-3.10745	-4.77411	-4.1045	-1.86093	-2.28724	-2.10783	-2.56945	-2.71763	-4.12613
Rnf39	ENSMUSP00000037860	ring finger protein 39 [Source:MGI Symbol;Acc:MGI:2156378]	0.00696304	0.181702	-3.04205	-2.35735	-1.41022	-0.480736	-3.87057	-3.019	-4.64057	-4.45959	-2.42209	-1.80614	-0.726345	-4.19755	-0.65411	-2.46636	-0.863585	-4.127	-3.15045	-2.88259	-0.465428	-3.16244	-1.96932	-1.68362	-0.378065	-0.802471	-0.490828	-0.481509	0.123354	0.0293321	-0.195878	-1.86889	-4.86303	-4.32354	-3.63577	-4.84442	-3.18915	-2.36754	-3.66829	-1.77267	-2.52286	-3.30642	-4.30259	-2.54117
Gm5103			0.00681115	0.181944	-3.47287	-3.17708	-2.42196	-4.52391	-4.88039	-3.38065	-4.64057	-4.45959	-1.42209	-3.80614	-3.89627	-2.61259	-2.8765	-4.05133	-2.34901	-1.16765	-4.15045	-4.46755	-2.27278	-2.42548	-2.96932	-3.09865	-1.96303	-1.80247	-4.95026	-4.09294	-4.42097	-4.70763	-4.51781	-4.45385	-4.86303	-5.9085	-4.78777	-4.69241	-4.92611	-4.1045	-4.66829	-2.77267	-2.10783	-3.89138	-2.71763	-4.12613
Gm6878	ENSMUSP00000022637	early B cell factor 2 [Source:MGI Symbol;Acc:MGI:894332]	0.00561287	0.182558	-3.01373	-3.23551	-1.99599	-3.29918	-4.44956	-4.63314	-4.79257	-3.30759	-2.42209	-1.63621	-1.57434	-4.34955	-4.46146	0.294448	-4.82294	-4.127	-4.15045	-2.14562	0.31218	-2.74741	-2.96932	0.123739	-1.74063	-4.95447	-2.95026	-4.09294	-2.684	-1.0962	-4.51781	-4.45385	-3.71103	-4.32354	-4.78777	-4.84442	-4.92611	-4.1045	-4.82029	-5.0946	-4.25983	-4.89138	-4.4546	-4.27814
2210408F21Rik			0.00362473	0.182682	-1.29101	-1.48377	-0.133261	-3.08625	-2.58586	-1.8683	-3.05561	0.277376	-1.42209	-1.34671	-0.808807	-1.3902	-4.61347	0.630497	-1.67094	-1.65307	-0.450013	-1.14562	1.53457	0.00748022	-0.55428	0.0712713	-0.378065	-1.48054	-2.3653	-3.94094	-2.26896	-2.97067	-2.3658	-4.60586	-1.2516	-2.44907	-4.78777	-3.69241	-1.96675	-1.36754	-1.66829	-5.0946	-1.30047	0.153014	-1.49524	-1.8042
Vipr1	ENSMUSP00000035115	vasoactive intestinal peptide receptor 1 [Source:MGI Symbol;Acc:MGI:109272]	0.0293018	0.183105	-1.66417	-1.82706	-1.05283	-0.859163	-3.50209	-1.07826	-2.31864	-0.848155	-0.837129	-1.34671	-0.436838	-4.19755	-4.46146	-0.243972	-0.863585	-2.39004	-1.3431	-1.6602	0.0964509	-1.57748	-1.23235	-0.160054	-0.963027	-2.48054	-0.306404	-0.94094	-1.94703	-0.64874	-0.665364	-0.646498	-4.71103	-2.58657	-4.78777	-4.84442	-2.45218	-1.63057	-0.346357	-0.702281	-1.30047	-2.08403	-1.49524	-0.54117
Hpx	ENSMUSP00000033185	hemopexin [Source:MGI Symbol;Acc:MGI:105112]	0.00287851	0.183618	-0.68893	-0.314802	0.510625	-0.653785	-1.93459	-0.413919	-0.733677	0.215975	-0.96266	-1.48421	1.44358	-2.61259	-0.139537	-1.17686	-0.349012	-1.16765	0.0194726	0.924766	-0.0503905	-0.659944	0.0895767	0.742649	1.91144	1.03042	2.08316	0.146523	-0.947035	-1.97067	-2.78084	-0.453853	-4.71103	-2.20806	-0.313839	-1.69241	-2.18915	-0.493071	-0.275968	-2.50964	-0.937901	0.153014	3.62814	-2.54117
Fbxw26	ENSMUSP00000071811	F-box and WD-40 domain protein 26 [Source:MGI Symbol;Acc:MGI:3646662]	0.00298155	0.184293	-3.92605	-3.44807	-2.49113	-3.24311	-4.93106	-4.27447	-4.79257	-1.72262	-4.42209	-3.22118	-5.04827	-4.34955	-4.46146	-4.05133	-2.08598	-4.127	-1.3431	-4.61956	-2.53582	-2.16244	-2.96932	-1.09865	-1.22606	-4.95447	-2.62833	-3.94094	-4.42097	-2.97067	-3.3658	-2.13192	-4.86303	-6.06051	-4.78777	-4.84442	-4.92611	-4.1045	-2.66829	-5.2466	-4.10783	-5.04338	-4.30259	-4.27814
Gm26894	ENSMUSP00000002708	sonic hedgehog [Source:MGI Symbol;Acc:MGI:98297]	2.72103e-05	0.184493	-0.842179	-0.716678	0.554241	-0.744781	-1.88412	-1.42088	-1.47064	-0.722624	-0.174164	-1.34671	-1.31131	-0.0276262	-1.46146	1.29445	-0.147378	-1.39004	-0.450013	-2.14562	1.94961	0.340056	-0.647389	1.52584	1.15245	-0.995116	-0.95026	-1.94094	0.190469	-0.233702	-0.665364	-0.86889	-2.12607	-2.73858	-0.828412	-1.88506	-1.77411	-1.9525	-0.860931	-1.50964	-1.7859	-1.43195	-1.98066	-0.956207
Spink8	ENSMUSP00000142856	serine peptidase inhibitor, Kazal type 8 [Source:MGI Symbol;Acc:MGI:1925959]	4.73033e-05	0.184548	5.02218	3.69598	5.98733	4.69167	3.5494	3.60243	3.81064	5.88717	5.54369	5.23825	5.28861	4.36469	2.94793	6.81079	2.56746	3.17475	3.86636	2.80857	7.56248	5.60464	5.09856	6.81024	7.0285	3.81958	3.44634	3.67377	5.29328	5.83883	4.27082	5.62697	4.10915	3.28625	3.50378	3.31881	3.0651	4.01328	3.6671	3.54203	3.2585	3.72333	3.36983	4.05378
Mirg			0.00690725	0.185112	-1.00063	-0.190356	-0.0197647	0.327913	-2.45329	-0.102425	-1.18114	-0.500232	-1.25217	-0.998784	-0.19583	-1.87562	-0.139537	-0.548826	0.576988	0.194924	-0.343097	-0.882589	1.37107	0.340056	-1.55428	0.223275	-0.740635	0.241923	-0.490828	0.7595	0.538392	0.729772	0.026514	0.404128	-4.71103	-2.00161	-1.0508	-1.88506	-0.966753	-4.1045	0.376109	0.45999	0.0620992	-0.89138	0.504763	-1.12613
Azgp1	ENSMUSP00000142385	alpha-2-glycoprotein 1, zinc [Source:MGI Symbol;Acc:MGI:103163]	0.00330664	0.185696	-3.81304	-4.10796	-2.47674	-3.10419	-4.90572	-3.73956	-4.79257	-1.30759	-4.57409	-4.95814	-2.89627	-4.34955	-4.46146	-5.63629	-4.82294	-4.127	-4.30246	-1.29763	-4.85775	-4.89941	-1.74692	-0.983176	-0.378065	-1.99512	0.0941344	-4.09294	-1.94703	-4.70763	-4.51781	-3.45385	-4.86303	-6.06051	-4.78777	-4.69241	-4.92611	-4.1045	-4.66829	-5.2466	-4.25983	-4.89138	0.906861	-4.27814
Stk33	ENSMUSP00000112515	serine/threonine kinase 33 [Source:MGI Symbol;Acc:MGI:2152419]	0.0174533	0.187309	-1.97362	-3.28872	-1.68116	-0.108605	-4.09767	-2.78316	-1.83321	-1.98566	-0.515201	-3.22118	-2.08892	-2.19755	-4.46146	-2.17686	-2.67094	-4.127	-1.82852	-4.46755	-1.85775	-1.94005	-0.384354	-0.876261	-2.54799	-2.48054	-0.780335	-0.133585	0.123354	0.144809	0.278053	-0.283928	-4.71103	-3.10115	-4.78777	-4.84442	-3.18915	-3.9525	-1.34636	-3.50964	-1.10783	-4.89138	-2.71763	-3.12613
Uox	ENSMUSP00000029836	deoxyribonuclease II beta [Source:MGI Symbol;Acc:MGI:1913283]	0.00347996	0.187557	-3.65506	-3.57281	-2.51646	-2.96044	-4.93106	-3.70737	-3.64057	-1.98566	-4.57409	-2.48421	-4.89627	-4.34955	-2.13954	-4.05133	-4.82294	-4.127	-4.15045	-2.14562	-2.27278	-4.89941	-1.38435	-3.09865	-0.641099	-2.80247	-0.628332	-4.09294	-2.684	-4.70763	-2.78084	-2.86889	-4.86303	-6.06051	-4.78777	-4.84442	-4.92611	-4.1045	-4.66829	-5.2466	-4.25983	-5.04338	1.252	-4.27814
Fcgbp	ENSMUSP00000114271	Fc fragment of IgG binding protein [Source:MGI Symbol;Acc:MGI:2444336]	0.000335095	0.188058	0.89363	0.859124	2.80092	1.84821	0.390173	0.490214	-0.553105	0.779876	2.26441	1.83772	1.52999	-0.497111	0.445426	2.6211	0.614462	0.93189	-0.450013	0.99188	4.74773	2.50998	1.11815	4.25596	3.93179	0.241923	1.09413	1.34446	3.94536	2.67319	0.678591	1.3535	0.146951	0.22078	0.271123	-0.107451	0.717745	1.09189	-0.0833231	0.0346845	0.140102	0.10862	2.28237	0.45883
Serpinb11	ENSMUSP00000141180	serine (or cysteine) peptidase inhibitor, clade B (ovalbumin), member 11 [Source:MGI Symbol;Acc:MGI:1914207]	0.0497618	0.188772	-3.68039	-3.9549	-2.50044	-3.58327	-4.90572	-4.68381	-4.79257	-1.13766	-4.42209	-4.80614	-2.57434	-4.34955	-4.61347	-1.24397	-4.82294	-4.127	-4.30246	-4.61956	-1.27278	-4.74741	-4.70628	0.0168236	0.661464	-4.95447	-5.10226	-4.09294	-2.684	-0.64874	-4.51781	-4.45385	-4.86303	-6.06051	-4.78777	-4.84442	-4.92611	-3.9525	-4.82029	-5.2466	-4.25983	-5.04338	-4.4546	-4.27814
Dbpht2			0.000363946	0.189979	-4.04205	-3.96663	-2.50963	-3.5326	-4.90572	-3.94114	-4.64057	-4.30759	-4.42209	-4.95814	-3.31131	-2.61259	-1.29154	-5.78829	-4.82294	-4.127	-3.15045	-4.61956	-1.27278	-2.42548	-4.55428	-3.09865	-4.54799	0.841385	-3.3653	-3.94094	-2.684	-4.55563	-4.51781	-2.13192	-4.86303	-5.9085	-4.78777	-4.84442	-4.92611	-4.1045	-4.82029	-2.0946	-4.10783	-5.04338	-4.4546	-3.12613
9230110F11Rik			0.000874552	0.190191	0.407131	-0.369127	1.01035	-0.967134	-1.38412	0.860207	-0.0556053	1.62315	-0.334629	0.515789	1.19119	-0.497111	0.123498	-0.992433	0.755325	-1.39004	-0.150452	-0.560661	2.11953	0.462046	0.693648	0.901346	1.5181	0.367454	-0.95026	-0.771015	-0.947035	-1.0962	-0.906372	-1.13192	-4.71103	-0.738578	-1.63577	-0.300096	-0.966753	0.0474977	0.419177	1.39725	0.750155	1.27855	0.741802	0.574307
Acsbg1	ENSMUSP00000034822	acyl-CoA synthetase bubblegum family member 1 [Source:MGI Symbol;Acc:MGI:2385656]	0.00142963	0.190994	-1.20891	-0.450112	1.22705	-0.950624	-1.16136	-1.33469	-3.64057	-1.98566	-0.837129	-0.484211	0.191193	-0.497111	0.123498	1.02192	-1.50101	-1.975	-0.150452	-0.219624	0.786111	-0.162445	-0.55428	1.69142	0.975572	4.62589	-0.95026	-1.61901	-1.26896	-0.385705	-1.19588	-0.283928	-0.541106	-1.73858	-1.63577	-1.37048	-0.314676	-1.36754	-0.144724	-0.635167	-2.10783	-1.08402	-1.49524	-2.54117
C2cd4b	ENSMUSP00000131138	C2 calcium-dependent domain containing 4B [Source:MGI Symbol;Acc:MGI:1922947]	0.00736352	0.191308	-2.21442	-3.58872	-1.9407	-1.92529	-4.32673	-1.45361	-2.31864	0.0143413	-4.57409	-2.48421	-2.89627	-1.02763	-2.8765	-1.93585	-3.67094	-4.127	-4.30246	-4.61956	0.351708	-1.57748	-4.55428	-1.68362	-2.96303	-1.21751	-1.78033	-1.61901	-2.684	-2.55563	-1.78084	-1.13192	-3.12607	-4.32354	-4.78777	-4.84442	-4.77411	-4.1045	-1.08332	-1.18771	-1.10783	-1.72145	-1.49524	-2.12613
Irs3	ENSMUSP00000142730	insulin receptor substrate 3 [Source:MGI Symbol;Acc:MGI:1194882]	5.97015e-08	0.194182	0.205346	-0.00196214	1.94551	1.35882	-0.419005	-0.0940482	-0.940128	0.392853	0.532105	0.948748	0.496047	-0.197551	-0.213537	1.44053	-0.764049	-0.274561	0.0974752	-0.297627	2.74959	1.57452	1.55425	2.81623	2.16626	0.812238	1.45913	0.96595	1.8185	1.74815	1.06046	1.10074	-0.389102	0.0456935	0.534158	-0.785522	-0.966753	-0.952502	0.0866019	-0.187708	0.140102	-0.431948	-0.215129	0.0437926
Slc36a2	ENSMUSP00000045613	solute carrier family 36 (proton/amino acid symporter), member 2 [Source:MGI Symbol;Acc:MGI:1891430]	0.00799092	0.194346	-0.958831	-0.109972	-0.337568	-1.32295	-2.70087	-1.71268	-0.940128	-2.30759	-1.10016	-0.105699	-2.31131	1.0119	-1.46146	1.39713	-0.278622	-0.653073	0.803744	-0.467552	1.82876	0.381876	-2.96932	1.69142	-1.74063	-1.21751	-1.78033	0.306987	-0.268963	-4.55563	-2.04388	0.404128	-4.71103	-2.73858	-0.465842	-2.37048	-1.96675	-3.9525	-2.08332	-3.50964	-0.648394	-0.19094	-1.30259	-2.54117
E230025N22Rik	ENSMUSP00000111346	Riken cDNA E230025N22 gene [Source:MGI Symbol;Acc:MGI:3687212]	0.00256488	0.197259	-4.33837	-3.8438	-2.56389	-3.75292	-4.90572	-4.31831	-2.64057	-4.45959	-4.57409	-4.95814	-5.04827	-4.34955	-4.61347	-2.31436	-3.08598	-4.127	-4.30246	-4.61956	-1.05039	-3.16244	-2.96932	-3.09865	-0.300062	-4.80247	-5.10226	-3.94094	-4.26896	-4.70763	-2.3658	-2.13192	-4.86303	-6.06051	-4.78777	-4.84442	-4.92611	-3.9525	-4.82029	-3.50964	-4.25983	-4.89138	-4.30259	-4.12613
Gpr83	ENSMUSP00000034408	G protein-coupled receptor 83 [Source:MGI Symbol;Acc:MGI:95712]	0.000139705	0.197953	0.0669777	-2.68141	0.191334	-1.25481	-2.14544	-0.0552873	0.0598719	1.01434	-0.837129	-0.718676	1.49605	-0.612589	-1.00203	-5.63629	-0.0270837	-2.975	-4.30246	-2.14562	0.229717	-0.940052	0.303702	0.775816	0.45201	0.326812	-0.702332	-0.133585	-1.09904	-1.0962	-2.04388	-2.45385	-1.90368	-0.82104	-2.31384	-3.10745	-1.77411	-2.9525	-2.08332	1.01393	1.38403	1.15301	-0.843161	-0.956207
Apoh	ENSMUSP00000062392	protein kinase C, alpha [Source:MGI Symbol;Acc:MGI:97595]	0.00171926	0.198784	-1.61799	-2.55357	-0.422526	-1.02216	-2.75325	-1.27481	-2.05561	-0.307587	-0.837129	-1.80614	-0.503953	-4.19755	-2.13954	-1.93585	-4.67094	-4.127	-2.56549	0.117411	-1.53582	-1.74741	0.352611	-0.224184	1.33465	-0.715009	1.76399	-2.35598	-0.809531	-2.2337	-1.3658	-1.13192	-3.71103	-1.66058	-3.63577	-3.10745	-2.45218	-1.9525	-3.08332	-2.0946	-3.10783	0.0628164	3.11526	-2.54117
Ceacam19	ENSMUSP00000057433	carcinoembryonic antigen-related cell adhesion molecule 19 [Source:MGI Symbol;Acc:MGI:2443001]	0.0203404	0.200309	-2.34643	-3.1764	-2.24586	-3.83868	-4.56556	-3.81532	-3.05561	-1.13766	-1.61474	-2.48421	-1.43684	-4.34955	-2.8765	-1.93585	-3.08598	-2.39004	-4.15045	-4.61956	0.142255	-2.74741	-2.96932	0.0168236	-2.96303	-4.95447	-4.95026	-3.94094	-3.26896	-1.74828	-4.51781	-4.60586	-4.71103	-5.9085	-4.78777	-3.10745	-4.77411	-4.1045	-4.82029	-3.50964	-2.52286	-3.30642	-4.4546	-4.27814
AC126459.1			0.0313587	0.20082	-1.96473	-2.41725	-1.68036	-0.824306	-3.99639	-1.76647	-4.64057	-1.30759	-1.42209	-1.34671	-1.19583	-1.87562	-2.8765	-2.17686	-2.34901	-4.127	-1.82852	-1.14562	-0.334183	-1.57748	-2.55428	-0.435689	-0.226062	-4.95447	-0.862797	-0.355978	-0.461608	-0.468168	-2.04388	-0.753413	-4.86303	-2.9085	-2.63577	-4.84442	-4.77411	-3.9525	-1.86093	-2.28724	-1.30047	-1.89138	-1.13267	-2.12613
Prokr2	ENSMUSP00000105785	prokineticin receptor 2 [Source:MGI Symbol;Acc:MGI:2181363]	0.00220655	0.201205	-2.08013	-2.62151	-0.720939	-2.05719	-3.0342	-2.9381	-4.64057	-0.0596592	0.162871	-0.282577	-5.04827	-2.61259	-4.61347	-0.466364	-3.67094	-1.16765	-4.15045	-1.6602	-2.53582	0.00748022	-0.384354	0.708701	1.09587	-3.21751	-1.24982	-3.94094	-2.26896	-0.385705	-2.04388	-2.45385	-2.3891	-4.32354	-3.0508	-2.37048	-1.96675	-4.1045	-4.66829	-1.92467	-4.10783	-1.30642	-4.30259	-1.31878
D430036J16Rik	ENSMUSP00000139389	5-hydroxytryptamine (serotonin) receptor 1B [Source:MGI Symbol;Acc:MGI:96274]	0.0277426	0.201423	-3.48648	-2.59319	-1.7168	-1.70983	-4.0285	-2.59358	-4.79257	-4.45959	-4.57409	-3.80614	-1.89627	-1.3902	-4.61347	-1.82893	-4.82294	-1.16765	-0.980527	-2.14562	-1.15731	-1.16244	-2.96932	-2.36169	-1.54799	-1.10203	-1.1429	-1.61901	-1.46161	-2.97067	-1.78084	-1.28393	-4.86303	-3.10115	-2.63577	-4.69241	-4.77411	-4.1045	-3.66829	-3.0946	-1.52286	-1.43195	-1.71763	-4.12613
Itih3	ENSMUSP00000006697	inter-alpha trypsin inhibitor, heavy chain 3 [Source:MGI Symbol;Acc:MGI:96620]	0.0096938	0.20276	-1.43101	-2.22293	-0.452363	-1.71777	-2.75452	-1.28131	-4.79257	-0.722624	-1.10016	-1.1057	0.747586	-1.61259	-1.65411	-1.54883	-3.67094	-1.65307	-4.15045	-0.660197	-1.53582	-2.16244	-0.85384	0.174365	1.0066	0.65696	1.6936	-2.94094	-1.26896	-3.55563	-2.3658	-1.86889	-1.54111	-2.10115	-1.31384	-4.69241	-2.77411	-4.1045	-4.66829	-3.0946	-1.7859	-0.0333988	3.21311	-1.31878
Gm38114	ENSMUSP00000069403	transcription factor 7 like 1 (T cell specific, HMG box) [Source:MGI Symbol;Acc:MGI:1202876]	0.0105945	0.203602	-4.69704	-3.91596	-2.58421	-4.25975	-4.88039	-3.211	-4.79257	-4.45959	-4.57409	-4.95814	-5.04827	-4.34955	-4.61347	-5.78829	-4.67094	-4.127	-1.82852	-2.46755	-2.85775	-3.74741	-2.23235	-3.09865	-1.08856	-2.48054	-4.95026	-4.09294	-4.42097	-4.70763	-2.78084	-4.60586	-4.86303	-5.9085	-4.78777	-4.69241	-4.92611	-4.1045	-3.08332	-2.77267	-2.52286	-3.89138	-4.4546	-2.54117
Nrsn2	ENSMUSP00000078260	neurensin 2 [Source:MGI Symbol;Acc:MGI:2684969]	0.0407737	0.205283	-2.90071	-2.00198	-0.921955	-1.50609	-3.20627	-3.06967	-2.64057	-0.307587	-4.57409	-3.22118	-2.31131	-4.34955	-2.46147	-0.778308	-3.08598	-1.975	-2.56549	-1.14562	0.142255	-1.16244	-3.55428	0.316384	-1.22606	-0.0475839	-1.1429	-1.35598	-1.46161	-0.163313	-2.78084	-2.13192	-4.86303	-2.58657	-1.17634	-4.69241	-1.96675	-3.9525	-3.66829	-3.50964	-0.937901	-1.56945	-4.4546	-4.27814
Ahnak2	ENSMUSP00000122404	AHNAK nucleoprotein 2 [Source:MGI Symbol;Acc:MGI:2144831]	2.93018e-06	0.206615	0.432128	1.00862	1.56648	1.64817	-0.708499	-1.02917	0.446895	0.392853	0.825836	0.620126	-0.19583	0.502889	1.39652	0.90287	1.2117	1.27293	1.27581	-0.00812018	2.7045	1.05995	0.615646	2.32761	1.53947	1.15172	2.20961	1.51849	2.22289	1.72977	0.804122	1.40413	0.243166	-0.908503	0.11912	-0.885058	-1.18915	-1.63057	-0.967846	0.262954	0.979637	-1.19094	-1.13267	-4.12613
Il18r1	ENSMUSP00000128277	interleukin 18 receptor 1 [Source:MGI Symbol;Acc:MGI:105383]	2.36125e-07	0.206809	-0.571842	0.0205446	1.84057	2.64845	-0.433059	-0.506643	-2.31864	0.392853	0.162871	0.403314	-0.19583	-1.87562	-0.0691475	0.756028	0.187041	1.11246	0.0194726	-1.88259	2.994	1.31868	0.937574	2.72577	2.03697	1.03042	2.89523	2.59822	2.07089	3.12385	2.51684	2.6857	0.288969	-0.482238	-0.0508049	-0.885058	-0.686645	-0.782577	-0.275968	0.712756	-1.52286	0.153014	0.0193359	-2.12613
AC113508.4			0.00313893	0.206821	-2.55559	-3.05288	-0.509295	-0.218492	-2.78284	-3.38065	-2.31864	-1.50023	-1.61474	-1.80614	-3.89627	-4.19755	-2.8765	-2.17686	-2.67094	-3.975	-4.15045	-2.46755	-0.535817	-0.659944	-0.85384	0.174365	-0.378065	-0.802471	-0.0433691	-0.94094	-0.362072	0.488764	0.0936282	-0.546962	-3.12607	-2.9085	-3.63577	-3.10745	-0.966753	-2.9525	-2.66829	-2.77267	-3.10783	-3.30642	-4.30259	-4.12613
Lamb3	ENSMUSP00000016338	hydroxysteroid 11-beta dehydrogenase 1 [Source:MGI Symbol;Acc:MGI:103562]	0.00502173	0.207683	2.04031	2.13184	3.72599	4.00273	1.45845	1.18406	-0.733677	2.55039	3.73778	3.46065	2.37985	0.846843	1.68828	4.21233	2.48893	1.72544	2.1894	0.486645	5.61495	3.69138	2.61565	5.14611	4.73278	0.555081	4.04409	3.60595	4.70545	4.38688	3.71101	3.56296	1.71523	0.22078	1.83997	1.6999	2.90537	0.369426	1.13907	1.71276	0.936568	1.70853	1.08973	0.517724
Gm20488	ENSMUSP00000090798	mesenteric estrogen dependent adipogenesis [Source:MGI Symbol;Acc:MGI:1917967]	0.0249945	0.20769	-2.96306	-2.86908	-1.50857	-0.150213	-3.77607	-3.41832	-2.64057	-3.30759	-2.10016	-3.22118	-2.31131	-4.19755	-2.8765	-3.05133	-4.82294	-0.167646	-1.82852	-4.46755	-2.53582	-0.49948	-2.23235	0.174365	-1.96303	-1.99512	-0.24982	-0.481509	0.254599	-0.163313	-0.665364	0.404128	-2.71103	-4.9085	-2.31384	-3.69241	-4.92611	-4.1045	-3.08332	-0.846671	-3.10783	-4.89138	-4.30259	-4.27814
Gm12602			0.0222261	0.209155	-4.04888	-3.7629	-2.62303	-4.06775	-4.88039	-4.65847	-4.79257	-3.30759	-1.83713	-4.95814	-5.04827	-4.34955	-4.61347	-1.24397	-3.67094	-4.127	-4.30246	-4.61956	-1.15731	-2.74741	-1.96932	-2.36169	-2.54799	-4.95447	-3.95026	-4.09294	-2.684	-4.55563	-4.51781	-4.60586	-4.71103	-6.06051	-4.78777	-4.84442	-4.77411	-4.1045	-4.82029	-5.0946	-4.25983	-5.04338	-4.4546	-4.27814
Upk3bl	ENSMUSP00000106767	uroplakin 3B-like [Source:MGI Symbol;Acc:MGI:1916915]	0.00332568	0.209386	0.530301	0.089909	1.59304	0.470207	-0.662729	-1.07836	-0.0556053	1.4473	0.622302	0.921781	1.27365	-1.02763	-2.13954	2.62581	0.498985	0.417317	-0.980527	0.117411	3.292	1.27496	0.200608	2.96744	2.7188	-0.895581	0.956631	-1.13359	1.05297	1.35126	0.0936282	0.500344	0.0963244	-2.00161	-1.31384	-0.522488	0.395817	-0.630574	-1.34636	-0.924674	-0.200935	-0.89138	-0.980664	-2.12613
Gm31036	ENSMUSP00000034240	kinesin family member C3 [Source:MGI Symbol;Acc:MGI:109202]	0.0225454	0.209605	-3.53032	-2.66049	-2.45947	-1.89308	-4.71372	-4.08247	-1.83321	-2.72262	-4.57409	-3.80614	-3.89627	-4.34955	-2.13954	-1.7294	-3.08598	-2.39004	-2.15045	-4.46755	-2.27278	-1.94005	-1.96932	-1.22418	-2.54799	-4.80247	-1.78033	-1.94094	-2.684	-1.74828	-1.55845	-1.6465	-4.86303	-6.06051	-4.78777	-4.84442	-3.77411	-3.9525	-3.66829	-5.2466	-3.10783	-4.89138	-3.30259	-4.27814
Rprml	ENSMUSP00000053993	reprimo-like [Source:MGI Symbol;Acc:MGI:2144486]	0.0194319	0.210139	-4.14637	-4.29996	-2.39098	-4.23442	-4.64156	-4.44114	-4.79257	-3.30759	-4.57409	-2.80614	-5.04827	-4.34955	-4.61347	-3.31436	-4.82294	-4.127	-4.30246	-4.61956	-1.15731	-4.89941	-2.96932	-0.776726	-1.74063	-2.80247	-5.10226	-2.35598	-4.42097	-4.70763	-4.3658	-4.45385	-4.86303	-4.32354	-4.78777	-4.84442	-4.92611	-4.1045	-4.82029	-5.0946	-4.25983	-3.89138	-4.4546	-4.12613
Gm13003			0.0316868	0.210967	-1.56476	-1.76614	-0.810836	-1.17964	-3.05575	-2.33619	-1.31864	-1.50023	-1.10016	-0.899249	-0.372708	-4.19755	-2.46147	-0.778308	0.32906	-3.975	-0.828524	-2.88259	-0.609818	-1.28798	-1.55428	-1.36169	0.581293	-0.632547	-0.628332	-0.619012	-0.684	-0.233702	-2.78084	-2.13192	-2.3891	-2.9085	-4.78777	-4.69241	-1.18915	-2.36754	-2.34636	-1.63517	-2.10783	-1.08402	-2.71763	-4.12613
Gjb3	ENSMUSP00000101697	gap junction protein, beta 3 [Source:MGI Symbol;Acc:MGI:95721]	0.000390552	0.211555	-0.181701	-0.67577	1.06511	1.01357	-1.17579	-0.737198	0.266323	0.447301	-0.721652	-0.484211	-0.648342	0.0503763	-0.461465	0.340991	0.373454	-1.975	-0.450013	-1.88259	1.71211	0.574521	0.693648	1.82418	1.25937	0.326812	0.777661	1.14652	1.61368	1.32701	0.278053	0.938465	-0.80414	-1.00161	-0.465842	-0.991973	0.313355	-4.1045	-0.668285	-0.571037	-0.648394	-0.0840249	-1.49524	-0.956207
Chrdl2	ENSMUSP00000032977	chordin-like 2 [Source:MGI Symbol;Acc:MGI:1916371]	0.0463424	0.212403	-2.15065	-3.13324	-2.09161	-3.91959	-4.32673	-2.23192	-4.64057	-2.30759	-1.42209	-1.34671	-2.31131	-0.875623	-1.65411	-4.05133	-2.67094	-3.975	-1.82852	-4.61956	-2.85775	-2.42548	-1.55428	-1.36169	-3.54799	-0.802471	-5.10226	-2.35598	-2.684	-4.55563	-4.3658	-4.45385	-4.86303	-2.73858	-4.78777	-4.69241	-4.77411	-4.1045	-3.08332	-2.77267	0.351606	-1.89138	-1.71763	-4.27814
9530036O11Rik	ENSMUSP00000002708	sonic hedgehog [Source:MGI Symbol;Acc:MGI:98297]	0.00420463	0.212846	-2.16993	-2.15456	-0.453229	-1.85576	-2.68535	-2.33383	-4.79257	-1.50023	-0.334629	-0.105699	-2.08892	-4.19755	-1.29154	-0.278737	-2.34901	-3.975	-0.56549	-4.46755	1.22972	-0.162445	-1.74692	0.901346	-0.460527	-2.48054	-1.24982	-3.94094	-1.26896	-0.855191	-1.3658	-2.45385	-4.71103	-3.32354	-1.82841	-2.10745	-2.77411	-1.36754	-2.66829	-1.92467	-4.25983	-1.89138	-2.71763	-0.54117
Grik3	ENSMUSP00000030676	glutamate receptor, ionotropic, kainate 3 [Source:MGI Symbol;Acc:MGI:95816]	0.000814087	0.21383	-1.18388	-1.33635	-0.101215	-1.52278	-2.32668	-0.665795	-0.833213	-1.50023	-0.96266	-1.22118	-2.08892	-0.497111	-0.876502	-2.17686	-1.86358	1.19492	-0.828524	-3.46755	-0.272783	-1.04697	-1.23235	1.42491	1.15245	-0.632547	-0.365297	-1.61901	-0.684	-2.2337	-2.3658	-1.86889	-1.71103	-1.32354	-1.82841	-2.37048	-2.77411	-3.9525	-1.86093	-0.450742	0.351606	-0.19094	-1.30259	-0.54117
Gm28884	ENSMUSP00000116804	RIKEN cDNA 4933407L21 gene [Source:MGI Symbol;Acc:MGI:1918391]	0.00545735	0.213963	-3.99522	-4.42279	-2.70649	-4.57458	-4.93106	-3.68375	-3.05561	-1.98566	-4.57409	-4.95814	-5.04827	-4.34955	-2.8765	-5.78829	-4.82294	-4.127	-4.30246	-4.61956	-1.68782	-4.89941	-2.23235	-0.876261	-4.54799	-1.99512	-5.10226	-4.09294	-4.42097	-4.70763	-4.51781	-4.60586	-4.86303	-6.06051	-4.78777	-4.84442	-4.92611	-4.1045	-4.82029	-5.0946	-1.52286	-2.08403	-4.30259	-4.27814
Aqp4	ENSMUSP00000078088	aquaporin 4 [Source:MGI Symbol;Acc:MGI:107387]	8.02058e-05	0.215297	5.05578	4.51733	6.50663	5.67315	4.29103	4.78646	3.43089	5.58723	5.96808	5.6461	5.36465	4.33772	4.22853	5.49621	3.90649	4.34241	4.56722	4.56311	8.31858	5.50998	5.21556	7.36793	7.2002	5.42755	5.3907	5.47902	5.85516	6.41448	5.42861	5.47096	4.34696	4.3987	4.54414	4.08237	4.43778	3.93624	4.32889	5.0878	4.87231	5.10862	4.50476	4.81638
Nipal1	ENSMUSP00000084462	NIPA-like domain containing 1 [Source:MGI Symbol;Acc:MGI:1917951]	1.83107e-05	0.216869	3.14904	2.9759	4.58508	4.15572	2.37998	3.05607	1.89859	4.03226	3.84937	3.46999	3.36583	2.27818	2.71844	3.37494	2.95842	2.60996	3.06872	3.12491	6.08843	3.93559	3.9174	5.17281	5.03885	3.3574	3.92011	3.96595	4.23883	4.92617	3.76348	4.11979	2.6109	2.40891	2.14559	1.86218	3.09626	2.15602	2.61712	3.19542	3.082	3.58435	2.77422	3.08332
Upk3b	ENSMUSP00000062312	uroplakin 3B [Source:MGI Symbol;Acc:MGI:2140882]	0.000582119	0.21776	2.77775	3.68686	4.37887	4.3591	2.17968	2.26256	1.35943	3.26227	4.36254	2.78632	2.71844	2.17749	4.37459	4.10011	3.74691	4.53279	3.442	1.92477	5.43343	4.63414	3.13222	5.19903	4.88246	2.99194	4.39182	4.16235	5.56867	4.4556	3.72166	3.85449	2.37643	1.44023	2.05073	1.59299	3.57019	2.0475	1.67156	4.0878	2.1401	1.79512	2.4523	1.42846
Trpm1	ENSMUSP00000082318	transient receptor potential cation channel, subfamily M, member 1 [Source:MGI Symbol;Acc:MGI:1330305]	0.0012508	0.218435	-2.31191	-2.28941	-0.795634	-1.14249	-2.99036	-1.76161	-3.64057	-2.72262	-2.10016	-2.22118	-1.57434	-1.61259	-1.46146	-0.729399	-0.9705	-4.127	-4.30246	-2.14562	0.601686	-1.16244	-1.09485	0.123739	-0.0244277	-3.21751	-1.24982	-0.771015	-1.684	-0.307703	-1.55845	-1.28393	-3.12607	-2.73858	-1.82841	-3.10745	-3.18915	-3.9525	-2.34636	-1.77267	-2.10783	-2.30642	-0.71763	-1.31878
Nalcn	ENSMUSP00000000201	sodium leak channel, non-selective [Source:MGI Symbol;Acc:MGI:2444306]	0.000167047	0.219422	-1.94751	-1.72023	-0.175523	-1.15422	-2.36375	-1.50883	-4.64057	-1.13766	-0.0297743	-0.718676	-0.808807	-4.34955	-0.461465	-2.63629	-3.08598	-2.39004	-0.450013	-1.29763	-0.334183	-0.940052	-1.23235	0.601786	0.699938	0.151725	-0.702332	-1.94094	-1.94703	-1.38571	-0.665364	-0.283928	-2.3891	-2.9085	-1.63577	-3.10745	-1.77411	-2.36754	-4.66829	-0.571037	-0.522863	-1.43195	-0.0546647	-1.8042
Gucy2g	ENSMUSP00000068253	guanylate cyclase 2g [Source:MGI Symbol;Acc:MGI:106025]	0.00130094	0.222012	0.0727672	-0.101855	1.48859	-0.892012	-0.682698	-0.750726	-1.47064	1.42033	0.278348	1.30239	0.10373	-1.19755	-1.29154	2.4081	-0.501015	-0.653073	-0.56549	-0.00812018	4.11953	2.02078	-0.0307175	2.28217	1.64183	-1.10203	-1.1429	-2.94094	0.123354	-0.64874	-1.19588	0.453038	-0.187469	-0.864109	-1.17634	-0.370485	-0.867217	-0.630574	-0.761395	-0.450742	-0.785898	-0.569452	-0.395702	-1.54117
Fgf18	ENSMUSP00000104987	fibroblast growth factor 18 [Source:MGI Symbol;Acc:MGI:1277980]	0.000985057	0.222857	-1.1217	-1.07219	0.197541	1.3165	-1.96827	-0.603868	-1.18114	-0.985659	-2.10016	-0.636214	-2.08892	0.26188	0.70846	-0.0513267	-1.21151	-2.39004	-1.3431	-2.14562	0.351708	-0.103551	0.14616	0.742649	0.206898	-0.158615	1.44206	1.01326	1.97896	0.998958	1.21916	1.24659	-0.80414	-1.82104	-0.935328	-3.69241	-3.18915	-1.36754	-0.860931	-0.394159	-0.937901	-0.367818	-0.395702	-0.666701
Scg3	ENSMUSP00000034699	secretogranin III [Source:MGI Symbol;Acc:MGI:103032]	0.0231829	0.223635	-3.65506	-3.49191	-1.15173	1.94009	-3.31251	2.15775	-2.31864	-4.45959	-4.42209	-3.80614	-5.04827	-1.87562	-4.61347	-3.31436	-3.08598	-4.127	-1.3431	-4.46755	-1.05039	-3.16244	-2.55428	0.27058	-1.74063	1.32681	1.40729	2.38099	2.01644	2.15862	1.72166	1.95554	-2.3891	-2.44907	-4.63577	-4.69241	-1.60418	-4.1045	2.41918	2.15333	1.5646	2.17471	2.43887	2.1958
Ces2f	ENSMUSP00000075722	carboxylesterase 2F [Source:MGI Symbol;Acc:MGI:1919153]	0.00676839	0.225926	-2.14942	-0.948323	-0.429089	-1.44621	-2.57517	-1.88823	-4.79257	-1.50023	-0.837129	-0.221176	-1.19583	-4.34955	-1.46146	-0.466364	-0.349012	-1.65307	0.707529	-2.46755	1.93667	-0.162445	-0.55428	0.601786	0.406207	-4.80247	-1.3653	-1.35598	-0.809531	0.35126	-4.3658	-1.13192	-1.90368	-1.38494	-2.0508	-4.69241	-1.31468	-4.1045	-2.34636	-2.28724	-0.937901	-0.984489	-0.495237	-4.27814
Lrrn4	ENSMUSP00000057005	leucine rich repeat neuronal 4 [Source:MGI Symbol;Acc:MGI:2445154]	0.0152398	0.226079	-0.995966	-0.494769	-0.435975	-0.397517	-2.58108	-0.704038	-1.47064	-1.72262	1.55519	-2.22118	-1.72635	-0.390196	1.72836	-2.46636	-2.08598	2.13352	0.604435	-2.88259	0.534572	1.00748	-2.55428	-0.0986536	-1.22606	-0.278909	-0.702332	-0.619012	2.86032	-1.74828	-1.04388	-1.13192	-4.71103	-2.32354	-1.46584	-1.69241	-1.18915	-4.1045	-1.86093	2.02434	-0.522863	-0.19094	-1.13267	-2.54117
Nxpe5	ENSMUSP00000124929	neurexophilin and PC-esterase domain family, member 5 [Source:MGI Symbol;Acc:MGI:3584036]	0.0340392	0.226448	-1.04174	-2.17031	-1.32036	-3.14668	-3.46311	-3.019	-3.05561	-0.848155	-2.83713	-0.998784	1.98637	-0.497111	-2.8765	-1.63629	-1.67094	-2.39004	-1.56549	-2.88259	-0.0503905	0.159483	-2.96932	0.27058	-0.378065	-4.95447	-4.95026	-3.94094	-2.26896	-0.748275	-2.3658	-4.60586	-4.86303	-2.10115	-4.63577	-3.10745	-1.96675	-4.1045	-3.08332	-1.50964	-4.10783	-3.30642	-4.30259	-1.8042
M5C1000I18Rik	ENSMUSP00000131138	C2 calcium-dependent domain containing 4B [Source:MGI Symbol;Acc:MGI:1922947]	0.0279611	0.226901	-3.65506	-4.19373	-2.42569	-2.4702	-4.56556	-2.01837	-3.05561	-2.72262	-4.57409	-4.80614	-4.89627	-1.87562	-4.61347	-2.82893	-4.82294	-4.127	-4.15045	-4.61956	0.000235597	-1.42548	-4.55428	-3.68362	-3.54799	-1.34304	-2.1429	-1.61901	-2.684	-2.55563	-3.3658	-2.45385	-4.71103	-5.9085	-3.0508	-4.84442	-4.77411	-4.1045	-1.34636	-1.63517	-2.52286	-2.08403	-1.98066	-2.54117
Dok6	ENSMUSP00000095103	docking protein 6 [Source:MGI Symbol;Acc:MGI:3639495]	0.0409907	0.226908	-1.90402	-3.21415	-1.44425	-1.03031	-3.58407	-1.49745	-3.05561	-2.72262	-1.61474	-0.718676	-1.43684	-1.87562	-4.61347	-1.7294	-4.67094	-3.975	-1.82852	-2.46755	-2.53582	-0.425479	-2.23235	-1.51369	0.0369728	-1.99512	-0.0922787	-1.61901	-0.947035	-1.0962	-2.3658	-0.0615354	-4.71103	-4.32354	-2.63577	-3.10745	-4.77411	-1.9525	-2.66829	-1.28724	-1.7859	-0.721455	-0.71763	-1.8042
Pirt	ENSMUSP00000128117	phosphoinositide-interacting regulator of transient receptor potential channels [Source:MGI Symbol;Acc:MGI:2443635]	0.0173478	0.232781	-3.72232	-3.64497	-2.77744	-4.11159	-4.88039	-3.26465	-4.79257	-4.45959	-3.42209	-3.22118	-5.04827	-1.3902	-4.46146	-2.31436	-4.67094	-4.127	-4.15045	-2.14562	-1.85775	-4.74741	-4.70628	-1.09865	-4.69999	0.445456	-5.10226	-4.09294	-1.94703	-4.70763	-4.3658	-4.45385	-4.71103	-6.06051	-4.78777	-4.84442	-4.92611	-3.9525	-1.49836	-3.50964	-1.10783	-4.89138	-4.4546	-4.12613
Zan	ENSMUSP00000114068	zonadhesin [Source:MGI Symbol;Acc:MGI:106656]	0.00105111	0.234021	-0.018731	-0.00777085	1.32229	-0.218432	-0.773002	-0.415121	0.0598719	0.901867	0.577908	-0.806139	0.351658	-1.19755	0.062097	1.96362	-0.278622	-0.515569	0.0194726	-1.29763	3.07889	2.25259	-0.0948478	2.16187	1.87828	-1.34304	-0.195372	-1.61901	0.978965	1.05908	-0.665364	-0.86889	-1.3891	-0.864109	-0.828412	-0.885058	-0.52618	-0.145147	-0.0833231	0.190804	-0.300471	-0.19094	-1.30259	-0.804204
Gjb4	ENSMUSP00000101696	gap junction protein, beta 4 [Source:MGI Symbol;Acc:MGI:95722]	0.00164302	0.234521	-0.651633	-0.898344	0.753953	-0.147455	-1.33826	-0.276506	-1.05561	0.736807	0.787362	0.808571	-0.989379	-4.19755	-1.65411	0.948673	-0.583477	-0.653073	-0.56549	-2.88259	2.13094	0.537995	-0.384354	1.36078	1.3589	-0.480543	0.66445	0.146523	-0.1815	0.398566	-1.04388	-0.86889	-2.3891	-0.449071	-0.112205	-2.10745	-0.604183	-2.36754	-0.761395	-0.450742	-0.300471	0.430548	0.0897253	-0.666701
Akr1b3	ENSMUSP00000100045	aldo-keto reductase family 1, member B3 (aldose reductase) [Source:MGI Symbol;Acc:MGI:1353494]	6.91768e-05	0.235197	7.12891	6.53924	8.26059	6.90898	6.17254	6.01241	5.96213	7.58078	7.76154	7.87004	7.46786	6.13112	6.21449	9.09641	5.85751	5.99941	6.12684	5.94078	9.90593	8.16042	7.40282	9.02191	8.89909	6.17338	6.60241	6.21388	7.63718	7.75441	6.37229	6.8737	6.36912	5.87695	6.4134	5.89911	5.98827	6.48837	6.32607	6.12275	5.75481	6.10297	5.86608	5.90177
Map6	ENSMUSP00000113183	microtubule-associated protein 6 [Source:MGI Symbol;Acc:MGI:1201690]	0.000512961	0.237306	0.96821	0.642799	2.22081	3.43308	0.145632	0.805502	0.266323	0.550394	1.46055	1.14806	1.05793	1.32601	1.34589	1.52358	-0.583477	0.548561	1.24186	-0.219624	3.48655	1.79175	0.490115	3.32761	2.7094	1.51946	3.18417	3.32585	3.78089	3.62428	3.18879	3.49451	0.536897	-0.353914	0.493516	0.592989	0.749454	-1.14515	0.946424	1.20918	0.892174	0.663209	0.604298	0.517724
Cers3	ENSMUSP00000069238	ceramide synthase 3 [Source:MGI Symbol;Acc:MGI:2681008]	0.0234918	0.238542	0.744076	1.27094	2.47765	2.0162	0.409965	0.110333	-0.733677	1.49977	1.55519	1.38369	0.313183	0.446305	1.18239	2.50837	2.08395	0.548561	1.52197	-0.219624	3.73471	1.99406	1.575	3.48631	3.45201	0.623793	2.28814	1.34446	2.48592	2.84525	1.56493	1.56852	0.646521	-0.738578	-0.176336	-0.300096	2.22589	0.802385	-0.208854	0.262954	0.140102	0.10862	0.784871	-0.425693
Gm42372	ENSMUSP00000148171	predicted gene, 42372 [Source:MGI Symbol;Acc:MGI:5625257]	0.0303272	0.241884	-0.759008	-1.85927	-1.05197	-1.66821	-3.09958	-0.968021	-1.64057	0.550394	-1.25217	-0.346707	0.0106206	-1.87562	-1.13954	-1.82893	-1.08598	-1.65307	-4.15045	-1.29763	-1.05039	-0.223845	-1.23235	-1.36169	-0.963027	-1.48054	-1.24982	-0.481509	-0.809531	-0.64874	-2.3658	-4.45385	-2.71103	-1.73858	-4.63577	-2.37048	-3.18915	-3.9525	-1.86093	-0.140402	-0.937901	-0.569452	-0.495237	-1.8042
Trim29	ENSMUSP00000034511	tripartite motif-containing 29 [Source:MGI Symbol;Acc:MGI:1919419]	0.00993366	0.241956	0.775271	1.58253	2.80405	1.86944	0.75686	0.541628	-2.31864	1.49977	2.3328	1.79377	1.29355	0.0503763	1.23897	2.96734	2.14924	1.06939	1.63091	0.439339	4.98461	2.9108	1.78557	3.85554	3.44636	-0.158615	2.12656	1.01326	2.96944	2.97575	0.678591	1.45304	0.243166	-0.516185	1.09215	1.59299	1.99408	0.134961	-0.275968	0.905401	1.0621	1.31807	0.906861	-0.666701
AC124556.1	ENSMUSP00000106025	Max protein [Source:MGI Symbol;Acc:MGI:96921]	0.00660661	0.242122	-2.02919	-2.32716	-0.849656	-1.90237	-2.89585	-2.21777	-1.83321	0.336269	-4.42209	-1.48421	-0.574342	-4.19755	-2.13954	-2.63629	-0.764049	-2.975	-0.828524	-4.61956	-0.609818	-1.94005	-1.38435	-0.0986536	0.15245	-1.21751	-1.49083	-3.94094	-1.26896	-1.38571	-2.04388	-1.28393	-4.71103	-2.73858	-2.63577	-2.37048	-1.96675	-2.9525	-3.08332	-1.0946	-4.10783	-2.08403	-1.98066	-0.956207
Gucy2e	ENSMUSP00000104305	guanylate cyclase 2e [Source:MGI Symbol;Acc:MGI:105123]	0.0217336	0.243318	-0.590278	-0.827912	0.0603175	-0.500588	-1.97877	-1.26504	-1.31864	-1.72262	0.0373398	-0.899249	0.389132	-0.0276262	-1.29154	-0.778308	-0.0859773	-0.975001	-1.82852	-0.00812018	0.186649	-0.103551	0.490115	0.223275	-0.155672	-0.278909	0.00393664	-1.35598	0.431477	-0.307703	-0.780841	-0.994421	-3.71103	-0.236077	-2.63577	-1.69241	-2.45218	-1.14515	-0.668285	-0.702281	-1.30047	-0.19094	-4.30259	-0.425693
Gm14226	ENSMUSP00000122157	predicted gene 14226 [Source:MGI Symbol;Acc:MGI:3649244]	0.0149651	0.243387	-0.110762	-2.05506	-0.0441818	-1.58023	-2.08286	0.322867	-0.181136	0.64661	0.10147	-0.899249	0.0579263	-0.390196	0.062097	-1.93585	-1.86358	-3.975	-2.15045	-2.46755	1.33208	-0.425479	-0.647389	-0.0986536	-0.378065	-0.0475839	-2.3653	-1.13359	-1.94703	-0.385705	-1.19588	-2.45385	-3.12607	-1.66058	-3.63577	-2.37048	-1.45218	-0.252063	-1.20885	1.09523	1.24973	1.15301	0.604298	-0.956207
G630018N14Rik			0.028236	0.24734	-3.90071	-3.82089	-2.91563	-4.06775	-4.93106	-4.27447	-4.79257	-4.45959	-3.42209	-4.80614	-1.72635	-4.19755	-4.61347	-2.17686	-4.82294	-4.127	-4.30246	-2.88259	-0.398314	-4.74741	-2.96932	-2.68362	-1.74063	-4.95447	-4.95026	-4.09294	-4.42097	-2.97067	-3.3658	-4.60586	-4.86303	-6.06051	-4.78777	-4.84442	-4.92611	-4.1045	-4.66829	-5.0946	-4.25983	-2.89138	-4.4546	-4.27814
Rab44	ENSMUSP00000085253	RAB44, member RAS oncogene family [Source:MGI Symbol;Acc:MGI:3045302]	0.000292258	0.248831	-1.51792	-1.27661	0.318746	0.999671	-1.68802	-1.79495	-1.18114	-1.13766	-4.42209	-0.558212	-0.19583	-1.61259	-0.29154	-0.881402	-0.9705	-2.39004	-1.82852	-1.29763	1.65005	0.206789	-1.09485	0.564311	0.581293	0.0048836	1.04974	0.7595	1.28563	1.19926	1.15776	0.546147	-2.3891	-1.05052	-2.63577	-1.37048	-1.31468	-1.36754	-2.08332	-2.77267	-2.52286	-1.19094	-1.98066	-0.219242
Bcat1	ENSMUSP00000032402	branched chain aminotransferase 1, cytosolic [Source:MGI Symbol;Acc:MGI:104861]	0.000659597	0.25151	2.64684	1.18096	3.3514	2.08912	1.36008	2.2565	2.2783	3.25466	3.07775	2.67768	2.79023	1.80245	2.33295	1.99307	1.92897	-0.515569	0.604435	0.741901	5.27925	2.02078	2.43441	4.02719	4.04073	2.30605	2.27856	1.91704	2.57653	2.41015	1.78394	1.56852	0.780823	1.72812	1.00809	1.53641	1.41572	1.69135	1.94642	2.64011	2.76254	2.51801	1.86733	1.8046
Slc6a12	ENSMUSP00000032200	solute carrier family 6 (neurotransmitter transporter, betaine/GABA), member 12 [Source:MGI Symbol;Acc:MGI:95628]	0.00331267	0.253275	1.47195	1.40472	2.63526	0.759763	0.654042	1.05355	0.403826	1.57506	2.11707	2.11272	1.73309	0.889912	1.03039	3.74741	0.283257	1.41732	0.308979	1.64097	4.62808	2.93909	2.35261	3.29938	2.44069	0.151725	1.29767	0.451377	0.8185	0.903801	0.634197	0.453038	1.64652	0.534441	1.14559	0.592989	-0.130252	0.134961	0.823568	1.44456	0.284492	1.69358	1.15684	0.918262
Rasgrf2	ENSMUSP00000116892	RAS protein-specific guanine nucleotide- releasing factor 2 [Source:MGI Symbol;Acc:MGI:109137]	2.41286e-08	0.253545	1.96776	1.42162	2.93221	2.9778	0.952527	1.76433	1.40383	2.04997	2.63319	2.05184	2.05793	1.6098	1.0621	1.90287	0.755325	2.17475	1.78029	0.854376	3.63411	2.56548	2.08958	3.65177	3.62194	2.03042	3.28814	2.90455	3.24674	2.92819	2.9196	2.57957	1.19586	0.986315	0.61216	1.30759	1.39582	0.217423	1.65364	1.81229	1.75016	2.10862	1.58005	1.68122
Lrrc38	ENSMUSP00000053597	leucine rich repeat containing 38 [Source:MGI Symbol;Acc:MGI:2442845]	0.0360823	0.253681	-3.69698	-4.39746	-2.90148	-2.5739	-4.88039	-4.31831	-3.05561	-4.30759	-3.42209	-1.99878	-5.04827	-4.34955	-4.61347	-5.78829	-4.67094	-4.127	-4.30246	-2.88259	-2.85775	-1.94005	-4.70628	-4.68362	-0.740635	-2.48054	-1.49083	-1.61901	-4.42097	-1.74828	-1.55845	-4.60586	-4.86303	-6.06051	-4.78777	-4.69241	-4.77411	-4.1045	-4.66829	-5.0946	-4.10783	-5.04338	-4.4546	-2.54117
Fst	ENSMUSP00000022287	follistatin [Source:MGI Symbol;Acc:MGI:95586]	0.0251604	0.256015	-1.03769	-0.63558	-0.353582	-0.105076	-2.31928	-1.484	-0.31864	-0.500232	-0.721652	-3.22118	-0.726345	-0.73812	-1.00203	-0.591895	-0.67094	-0.515569	-0.56549	-0.467552	0.31218	-0.577482	-0.969317	1.48631	-1.96303	-0.410154	-1.1429	-0.619012	0.637928	-0.468168	-0.0438753	1.00558	-1.3891	-2.44907	-4.63577	-1.10745	-3.18915	-1.14515	-1.34636	0.262954	-0.522863	-1.19094	-1.98066	-4.12613
Gm10036	ENSMUSP00000078670	predicted gene 10036 [Source:MGI Symbol;Acc:MGI:3642334]	0.00026578	0.257437	3.30791	3.22672	5.15818	3.27274	3.20047	3.1648	3.62153	3.88717	2.75782	3.02041	2.8452	3.71534	3.33295	3.39162	3.48388	2.90764	3.03937	3.20487	3.31218	6.3998	3.32836	5.95482	5.8227	6.13122	3.12656	2.71727	3.30847	3.63419	3.40898	3.44096	3.13446	3.10552	3.2651	2.97292	3.2427	3.48213	3.30899	2.89409	3.2585	3.19077	3.2052	3.13126
Ccdc88b	ENSMUSP00000109067	coiled-coil domain containing 88B [Source:MGI Symbol;Acc:MGI:1925567]	0.00361142	0.257438	1.96444	1.79972	2.80977	2.26531	0.852063	1.64681	0.944395	2.37891	2.27835	2.48848	2.37052	1.32601	1.80532	2.74742	1.41652	1.63971	1.6569	1.53245	4.10515	2.05995	1.78557	3.6473	3.79631	1.46432	2.26891	1.51849	2.95986	2.87063	1.78394	2.19	0.780823	1.17896	1.53416	1.19023	-0.867217	1.29543	1.56053	1.80022	1.1401	1.97898	1.39785	2.00315
Slc14a2	ENSMUSP00000025434	solute carrier family 14 (urea transporter), member 2 [Source:MGI Symbol;Acc:MGI:1351653]	0.00972772	0.262114	3.61552	3.73976	4.9675	3.43564	3.03577	3.08008	1.62622	4.35062	4.72257	4.53816	3.80763	2.64794	1.84232	5.516	2.772	3.34693	4.43451	4.5268	7.04161	4.53336	3.53848	6.5301	6.03321	2.12827	3.26406	2.81395	4.30468	4.24203	3.08541	2.9037	3.99633	2.66893	3.77362	3.02183	3.21458	1.53935	2.72403	3.41715	3.3268	3.44847	2.85728	2.70676
Pon1	ENSMUSP00000002663	paraoxonase 1 [Source:MGI Symbol;Acc:MGI:103295]	0.0188053	0.262409	-4.21554	-4.63628	-2.97561	-2.87295	-4.90572	-3.4189	-4.79257	-2.72262	-3.42209	-4.95814	-5.04827	-4.34955	-4.46146	-5.78829	-4.82294	-3.975	-4.30246	-4.46755	-3.85775	-4.74741	-4.70628	-2.36169	-0.54799	-1.63255	0.259194	-3.94094	-1.46161	-4.70763	-2.78084	-4.60586	-4.71103	-6.06051	-4.78777	-4.84442	-4.92611	-4.1045	-4.82029	-5.2466	-4.25983	-2.89138	0.98281	-4.27814
Medag	ENSMUSP00000090798	mesenteric estrogen dependent adipogenesis [Source:MGI Symbol;Acc:MGI:1917967]	0.0102695	0.263666	-1.54775	-1.75879	-0.349807	0.868616	-2.27303	-2.53775	-2.31864	-2.30759	0.332796	-3.22118	-1.89627	0.124377	-0.461465	-1.11273	-4.67094	0.725439	-0.56549	-4.46755	-0.157306	0.110574	-1.55428	1.22327	-1.37806	-0.34304	0.66445	0.380988	1.19047	0.870634	0.804122	1.30103	-1.3891	-3.10115	-3.63577	-2.69241	-1.45218	-1.36754	-2.34636	0.114855	-1.10783	-3.30642	-4.30259	-4.27814
Kcnc4	ENSMUSP00000009617	potassium voltage gated channel, Shaw- related subfamily, member 4 [Source:MGI Symbol;Acc:MGI:96670]	0.0190318	0.26396	-3.03223	-3.43148	-2.47729	-3.60476	-4.39889	-2.4381	-4.79257	-4.30759	-4.42209	-3.22118	-0.574342	-0.875623	-2.8765	-3.31436	-1.34901	-4.127	-4.30246	-4.61956	-0.398314	-4.74741	-4.55428	-4.83562	-1.22606	0.897968	-4.95026	-2.94094	-2.684	-4.55563	-4.3658	-2.13192	-4.71103	-3.32354	-4.63577	-4.84442	-4.92611	-3.9525	-1.66829	-2.28724	-2.52286	-1.89138	-1.98066	-4.27814
Sbspon	ENSMUSP00000047730	somatomedin B and thrombospondin, type 1 domain containing [Source:MGI Symbol;Acc:MGI:2684952]	0.000122907	0.265331	2.60995	2.3859	3.81338	3.47726	1.89924	2.13617	2.34812	3.08473	2.82584	2.59474	2.61152	2.19477	2.4574	3.45911	2.13641	1.63971	2.76841	1.85438	5.03252	3.31868	3.22051	4.35804	4.56315	2.38735	3.46759	3.23897	3.92086	3.96401	3.12605	3.14606	2.03044	2.40891	2.22221	1.53641	1.29198	1.90548	2.1772	2.13422	1.95826	2.65551	2.23657	1.65523
9530051G07Rik	ENSMUSP00000057157	melanoma antigen, family H, 1 [Source:MGI Symbol;Acc:MGI:1922875]	0.018265	0.265399	-1.31191	-3.2678	-0.754991	-1.70535	-2.66876	-2.13879	-0.640568	-1.30759	-0.515201	-1.80614	-0.989379	-2.61259	-4.46146	-1.7294	-4.67094	-4.127	-2.15045	-2.46755	0.142255	-0.35509	-0.85384	-0.983176	-1.37806	-1.10203	-1.95026	-4.09294	-0.684	-0.855191	-1.78084	-0.86889	-3.12607	-1.9085	-1.31384	-2.37048	-3.18915	-4.1045	-3.08332	-1.77267	-1.30047	-1.56945	-1.98066	-3.12613
Mpo	ENSMUSP00000020779	myeloperoxidase [Source:MGI Symbol;Acc:MGI:97137]	0.0255995	0.267057	-2.77726	-3.96663	-2.97561	-4.06775	-4.88039	-2.96535	-2.31864	-4.45959	-1.61474	-4.95814	-1.43684	-1.87562	-2.8765	-3.05133	-4.82294	-4.127	-4.30246	-4.61956	-1.85775	-4.89941	-1.96932	-4.68362	-1.22606	-3.21751	-2.3653	-4.09294	-4.42097	-4.55563	-4.51781	-4.45385	-4.86303	-5.9085	-4.78777	-4.69241	-4.92611	-4.1045	-4.66829	-1.77267	-4.10783	-2.56945	-0.395702	-4.27814
Gm37795			0.000122907	0.269877	0.709895	0.498584	1.47933	0.841832	-0.4103	0.39818	0.488715	0.779876	1.16287	1.25995	0.595583	-0.0276262	-0.0691475	1.91061	0.721378	-0.167646	0.308979	0.287336	2.53457	0.462046	1.17364	2.22327	2.2849	0.197529	1.02702	0.96595	0.775431	1.22573	-0.0438753	1.10074	0.043857	-0.586575	0.271123	-0.692413	0.132783	-1.63057	0.238605	0.0753265	0.477137	0.534885	0.28237	0.780758
Pglyrp1	ENSMUSP00000032573	peptidoglycan recognition protein 1 [Source:MGI Symbol;Acc:MGI:1345092]	0.00141676	0.270513	0.0532763	-0.273273	0.884177	-0.264086	-1.00205	-0.829475	-1.31864	0.64661	-0.0297743	0.148057	1.37052	-0.497111	0.123498	1.25853	-1.34901	-1.39004	-0.0629895	-0.219624	2.78611	0.610145	0.0895767	1.63831	1.66146	-1.48054	-1.3653	-1.61901	0.538392	1.46674	-1.19588	0.590541	-2.3891	-0.864109	-0.935328	-0.991973	-0.966753	0.134961	-1.20885	-0.339711	-0.937901	-1.19094	-0.495237	-0.804204
Gm12146	ENSMUSP00000076844	ATPase, class V, type 10B [Source:MGI Symbol;Acc:MGI:2442688]	0.0447373	0.270515	-2.79639	-2.88081	-0.986716	-2.1622	-2.87294	-1.72696	-2.64057	-4.30759	-2.10016	-1.80614	-1.57434	-4.34955	-2.8765	-1.31436	-3.08598	-3.975	-2.56549	-3.46755	-0.398314	-0.747407	-1.96932	-0.683616	0.0958665	-2.21751	-1.3653	-2.35598	-1.684	-1.74828	-3.3658	-2.45385	-1.90368	-2.44907	-3.63577	-3.69241	-1.45218	-4.1045	-1.20885	-1.92467	-1.30047	-2.89138	-1.49524	-1.54117
Gm15851	ENSMUSP00000120568	opticin [Source:MGI Symbol;Acc:MGI:2151113]	0.0100847	0.273326	-1.2589	-1.23704	-0.281307	0.200078	-2.15261	-0.420296	-1.18114	-0.722624	-0.334629	-1.22118	-0.89627	-3.19755	-0.65411	-1.38836	-2.67094	1.15428	-0.980527	-2.88259	0.0964509	-0.162445	-2.55428	0.839946	0.309991	-0.217509	0.857095	-0.133585	1.22289	0.0293321	-0.780841	0.00557881	-1.2516	-1.32354	-3.0508	-1.88506	-1.45218	-3.9525	-0.420358	0.22733	-0.937901	-0.19094	-0.980664	-0.219242
Vwa7	ENSMUSP00000007245	von Willebrand factor A domain containing 7 [Source:MGI Symbol;Acc:MGI:1306798]	0.000274263	0.276292	0.380458	0.523847	1.22535	0.293313	-0.630381	-0.260157	0.75175	0.499768	0.707191	0.717423	-0.19583	-0.197551	0.182391	1.37494	0.538514	0.272927	0.241865	0.532448	2.28181	0.837555	0.731123	1.75933	1.73741	0.0048836	0.219665	-0.133585	0.731037	0.870634	0.278053	-0.205925	-1.12607	-0.516185	0.408627	-1.52249	-0.0736682	-0.952502	0.541168	-0.0502044	-0.200935	-0.499062	-1.13267	-0.219242
Muc20	ENSMUSP00000093813	mucin 4 [Source:MGI Symbol;Acc:MGI:2153525]	5.37518e-05	0.28211	4.82144	4.51907	5.92734	4.95556	4.10166	4.54972	4.32233	4.9755	5.51749	5.34994	4.83165	3.93173	4.3619	5.49428	3.8169	4.63602	4.6111	4.19423	7.1037	5.4325	5.06594	6.81872	6.44778	4.69538	5.03558	4.78357	5.26242	5.35276	4.80161	4.49743	4.04719	4.16965	4.37546	4.11494	3.85525	4.0475	4.37337	4.74145	4.37195	4.80036	4.32676	4.68444
Plet1os	ENSMUSP00000110118	placenta expressed transcript 1 [Source:MGI Symbol;Acc:MGI:1923759]	3.49997e-06	0.282177	3.19001	2.59828	4.35634	4.55807	2.53102	2.657	2.81064	3.247	3.50865	3.38369	3.45688	2.73319	1.93085	3.70579	2.14924	2.54856	2.78029	2.47496	5.45287	3.92502	3.52787	4.9163	4.73046	3.58555	4.1504	4.44708	4.6014	5.00661	4.7991	4.34381	2.59275	2.61897	2.5834	2.27337	2.80332	2.31428	2.47127	2.98755	2.64706	2.7881	2.34126	2.70676
Lcn2	ENSMUSP00000053962	lipocalin 2 [Source:MGI Symbol;Acc:MGI:96757]	0.00691339	0.282479	2.82397	2.09538	3.36518	4.77469	1.54139	2.42376	2.17961	3.54416	2.57791	2.37377	3.55906	2.70934	2.18239	2.59733	1.59585	1.93189	2.22459	2.04024	3.90048	3.34535	2.34054	3.99938	3.66633	2.939	5.55952	4.75603	4.70545	4.93221	4.5942	4.10074	2.32239	1.96801	2.3866	0.43687	0.132783	2.00169	1.93163	3.00869	2.24973	2.86351	2.42533	2.06369
Ptprr	ENSMUSP00000064392	protein tyrosine phosphatase, receptor type, R [Source:MGI Symbol;Acc:MGI:109559]	2.22574e-05	0.285016	0.972904	0.355995	2.14223	0.179456	0.33134	0.0321796	-0.640568	1.04997	2.0857	1.76372	1.77616	-0.197551	-0.213537	2.57316	-0.0859773	-0.274561	0.0194726	0.117411	3.45514	2.7038	1.32836	2.37167	2.12444	0.869954	0.476005	-2.94094	1.37489	1.59412	0.441552	0.13111	0.043857	-0.180582	0.00808884	0.592989	0.618209	0.905479	0.617117	-0.187708	0.351606	-0.136492	-0.132667	-0.318777
Cnmd	ENSMUSP00000126958	chondromodulin [Source:MGI Symbol;Acc:MGI:1341171]	0.000170177	0.285478	0.131719	-1.14451	0.594208	0.797621	-1.21434	-1.2826	-0.640568	0.599304	0.484799	-0.221176	0.0106206	0.557336	-0.213537	0.270601	-3.08598	-2.39004	-0.150452	-1.29763	0.870175	-0.49948	0.030683	0.988809	0.911442	1.26362	0.777661	0.644022	0.485924	1.98353	1.44155	-0.546962	-1.01059	-1.38494	-0.465842	-1.37048	-0.686645	-2.36754	-2.34636	-1.00714	-0.937901	-0.367818	-1.49524	-1.54117
Fcna	ENSMUSP00000028307	ficolin A [Source:MGI Symbol;Acc:MGI:1340905]	0.000218033	0.286597	-0.186646	-0.0666865	0.738936	-0.0869214	-1.06397	0.0213862	0.217413	-0.722624	0.435889	-1.48421	0.461282	-0.0276262	-0.00203332	0.0641505	0.32906	0.112462	-0.243562	-0.660197	1.0249	0.159483	0.14616	1.01682	0.844328	1.24192	0.407292	-0.94094	1.34575	-1.55563	0.588393	-0.36639	-0.623568	-0.550951	-2.31384	-1.69241	-0.250546	-0.952502	-1.20885	0.262954	0.699529	0.0155108	0.397847	-0.0386695
Sptlc3	ENSMUSP00000105710	serine palmitoyltransferase, long chain base subunit 3 [Source:MGI Symbol;Acc:MGI:2444678]	0.0056143	0.289074	-0.294787	-0.0376069	0.86351	-0.329613	-0.926981	-1.65715	-1.31864	0.392853	0.484799	0.051842	-0.989379	-0.390196	-0.213537	0.963624	0.0839477	0.272927	-0.56549	-0.767112	2.07299	1.64491	-0.384354	1.74265	1.2069	-1.10203	-0.780335	-1.13359	1.05297	1.05908	-1.04388	-1.13192	-1.71103	-1.9085	-1.0508	-0.522488	0.583444	-0.952502	-2.66829	-1.0946	-1.10783	-0.89138	-0.0546647	-4.12613
Magel2	ENSMUSP00000079265	melanoma antigen, family L, 2 [Source:MGI Symbol;Acc:MGI:1351648]	0.0418889	0.289302	-4.09272	-2.97355	-2.77621	-3.86892	-4.56556	-3.80849	-4.79257	-4.45959	-2.83713	-3.22118	-4.89627	-4.34955	-4.46146	-1.54883	-1.67094	-4.127	-3.15045	-2.88259	-1.39831	-3.16244	-4.55428	-0.513691	-4.54799	-2.48054	-4.95026	-1.61901	-4.26896	-3.55563	-4.3658	-4.45385	-4.86303	-4.32354	-4.63577	-4.69241	-4.77411	-4.1045	-4.66829	-5.0946	-1.7859	-5.04338	-1.98066	-4.27814
Gm37509	ENSMUSP00000047730	somatomedin B and thrombospondin, type 1 domain containing [Source:MGI Symbol;Acc:MGI:2684952]	2.34144e-06	0.290445	1.7013	1.79402	3.10422	2.64929	1.32055	1.29523	1.21741	2.35062	1.55519	1.76372	1.81798	1.50289	2.04633	2.61164	1.78849	1.34693	1.97883	0.99188	4.1921	2.62763	2.46809	3.56431	3.93179	1.84138	2.72217	2.59822	3.23088	3.12385	1.9196	2.30103	1.6109	1.71355	1.31843	0.79944	1.00725	1.47376	1.11307	1.54926	1.24973	1.94151	1.6516	0.266185
Plet1	ENSMUSP00000110118	placenta expressed transcript 1 [Source:MGI Symbol;Acc:MGI:1923759]	1.23998e-05	0.290633	5.13997	4.52248	6.40159	6.59207	4.61886	4.80657	4.68136	5.29418	5.40446	5.31927	5.38102	4.75955	3.86945	5.6907	4.08728	4.44285	4.79791	4.24669	7.55905	5.97966	5.54638	7.00026	6.79797	5.5262	6.22778	6.48323	6.66694	6.95908	6.72232	6.49305	4.74224	4.50724	4.72398	4.49741	4.74356	4.49871	4.70675	4.99021	4.93109	4.94782	4.49182	4.77171
Gm13963	ENSMUSP00000099606	formin 1 [Source:MGI Symbol;Acc:MGI:101815]	0.0364903	0.29079	-2.47902	-1.63262	-1.11321	-1.77955	-2.89517	-2.44983	-2.31864	-0.848155	-1.61474	-4.80614	-2.08892	-3.19755	-0.65411	-2.17686	-1.86358	-1.65307	-2.56549	-0.882589	-0.857745	-1.57748	-1.23235	-0.361688	-2.54799	-0.102032	-1.62833	-0.481509	-1.684	-2.2337	-1.78084	-2.86889	-2.12607	-2.20806	-2.0508	-3.69241	-3.18915	-4.1045	-1.66829	-2.77267	-1.10783	-3.30642	-2.71763	-3.12613
Jaml	ENSMUSP00000052033	junction adhesion molecule like [Source:MGI Symbol;Acc:MGI:2685484]	0.0294991	0.290915	-1.6427	-2.9902	-0.402944	-1.8332	-2.18428	-2.3406	-0.833213	-0.848155	-1.61474	-1.63621	-2.31131	-2.61259	-1.8765	-0.0817003	-4.82294	-4.127	-2.56549	-4.46755	0.0964509	-1.04697	-1.09485	-0.513691	0.358901	-0.217509	-1.49083	-3.94094	-1.684	-0.970668	-0.458913	-2.45385	-1.12607	-2.58657	-2.31384	-2.10745	-0.867217	-4.1045	-4.82029	-2.28724	-1.10783	-2.56945	-0.71763	-2.54117
Apoa5	ENSMUSP00000113413	apolipoprotein A-V [Source:MGI Symbol;Acc:MGI:1913363]	0.0449304	0.292546	-4.38221	-4.18695	-3.13246	-3.87276	-4.90572	-3.48199	-4.79257	-4.45959	-2.83713	-4.95814	-4.89627	-4.34955	-4.61347	-5.78829	-4.82294	-4.127	-4.30246	-1.46755	-4.85775	-4.89941	-2.96932	-2.36169	-2.22606	-1.48054	-1.04337	-4.09294	-4.26896	-4.70763	-4.51781	-4.60586	-4.86303	-5.9085	-4.78777	-4.84442	-4.92611	-4.1045	-4.82029	-5.2466	-4.25983	-5.04338	0.604298	-2.12613
Lgi3	ENSMUSP00000046705	leucine-rich repeat LGI family, member 3 [Source:MGI Symbol;Acc:MGI:2182619]	0.00027734	0.294619	3.02441	2.13185	3.68069	2.46268	1.91761	2.06548	2.87513	3.51259	3.40446	3.52925	2.56316	2.26188	2.5609	4.31791	1.94377	1.3104	1.80374	0.854376	4.88035	3.18923	3.04563	4.31356	4.32853	2.32681	2.54159	1.9417	3.1573	2.68277	2.30662	2.14606	1.19586	2.42241	2.07848	2.2501	1.81085	1.74794	2.461	2.07533	1.75016	2.21714	1.90686	1.98239
Klf5	ENSMUSP00000005279	Kruppel-like factor 5 [Source:MGI Symbol;Acc:MGI:1338056]	0.000571806	0.296609	2.84678	2.57052	3.74833	3.86877	1.99496	2.43611	2.31363	2.89209	3.54369	2.92857	2.75478	2.64794	2.50432	3.20606	2.43758	2.66886	3.02946	1.57684	4.89881	3.22414	2.575	4.74893	4.2235	2.81958	3.94456	3.66639	4.11474	4.11679	3.59998	3.77015	1.90368	1.79194	1.90339	2.29627	2.74159	1.3329	1.91668	2.93882	2.41574	2.82287	2.18926	2.3333
Tacstd2	ENSMUSP00000060099	tumor-associated calcium signal transducer 2 [Source:MGI Symbol;Acc:MGI:1861606]	4.34787e-12	0.297906	6.32871	5.92119	7.55358	8.23115	5.8065	5.85054	5.90825	6.37629	6.60097	6.39904	6.37052	6.31716	5.76976	6.74633	5.8179	5.88453	5.75794	5.55065	8.35612	7.27149	6.98875	7.85821	7.67209	7.17481	8.04339	8.04668	8.38052	8.66867	8.31697	7.93066	6.25187	5.47682	5.82161	5.96491	5.5433	5.78051	5.85724	6.15511	5.67353	5.87017	5.69176	5.85543
Styk1	ENSMUSP00000044098	serine/threonine/tyrosine kinase 1 [Source:MGI Symbol;Acc:MGI:2141396]	3.05769e-08	0.298326	1.81775	1.61279	2.76153	2.77815	1.01649	1.25935	1.3818	2.11868	2.26441	1.66959	2.11496	1.35704	2.13845	2.38608	1.65099	1.06939	1.57747	0.854376	3.57688	2.26382	2.13222	3.52095	2.84433	2.23095	2.54159	2.46845	3.22289	3.30856	2.85337	2.27407	1.14695	1.05728	0.887795	0.831149	1.27029	0.905479	0.823568	1.31479	1.72506	1.55156	1.01934	1.1218
Itga2	ENSMUSP00000053891	integrin alpha 2 [Source:MGI Symbol;Acc:MGI:96600]	5.37518e-05	0.298491	2.67505	2.71863	4.13358	3.16621	2.38934	2.40692	2.42552	2.99619	3.33946	2.93533	2.71844	1.63534	2.66782	3.36089	2.98011	2.7115	2.84955	1.7419	5.34438	3.93207	3.35861	4.58317	4.49093	3.09235	3.41606	3.16758	3.60755	3.73899	2.26355	2.80354	2.24317	2.72812	2.00809	2.76702	2.63528	1.95439	1.94642	2.1908	2.75016	2.59244	2.58005	2.38166
Ppp1r3c	ENSMUSP00000084578	protein phosphatase 1, regulatory (inhibitor) subunit 3C [Source:MGI Symbol;Acc:MGI:1858229]	0.000900345	0.300324	4.18781	3.86166	5.28306	3.97161	3.54765	3.53962	3.59305	4.73133	4.29215	4.34615	4.43689	3.72726	3.5609	4.93736	2.84476	4.13352	4.14417	3.54926	6.93992	4.87281	4.3853	5.91723	5.86986	3.71323	3.94456	3.08143	4.66768	4.34524	3.67859	4.1122	3.25475	3.7815	3.6169	3.65188	3.64796	3.3329	3.77051	3.04495	3.66696	3.45735	3.51119	3.78676
Gm38056	ENSMUSP00000037854	phospholipase C-like 1 [Source:MGI Symbol;Acc:MGI:3036262]	0.00198387	0.30066	0.184557	0.801185	1.65029	0.184528	-0.0834998	-0.791179	-1.18114	1.27738	0.899836	1.62013	0.688693	-2.19755	0.997967	2.39162	0.94377	-0.274561	-0.243562	0.99188	2.8565	1.92502	0.533183	2.22327	2.16626	0.197529	0.0497402	-0.771015	1.34575	1.30235	-0.365803	-0.453853	0.418252	-0.32354	0.0646724	-0.885058	-0.867217	1.09189	-0.275968	-0.702281	-0.648394	-1.08402	-1.49524	-0.54117
Itih2	ENSMUSP00000046530	inter-alpha trypsin inhibitor, heavy chain 2 [Source:MGI Symbol;Acc:MGI:96619]	0.0158859	0.302676	-0.414655	-0.949817	1.07335	-0.455497	-0.650802	-0.442001	-1.05561	0.736807	0.162871	-0.282577	0.148124	-2.19755	-0.65411	-0.682093	-0.0270837	-3.975	-0.0629895	-0.297627	1.35171	0.159483	0.871985	1.69142	1.30999	1.05551	2.03843	-0.94094	0.900962	-0.55563	-2.04388	-2.13192	-0.0671744	-1.9085	-0.935328	-1.37048	1.00725	-0.630574	-1.86093	-0.187708	0.0620992	0.80906	2.6516	-4.12613
Gata1	ENSMUSP00000033502	GATA binding protein 1 [Source:MGI Symbol;Acc:MGI:95661]	0.0320953	0.303631	-3.91432	-4.14306	-3.21145	-4.54924	-4.93106	-4.31831	-4.79257	-1.50023	-2.83713	-4.95814	-5.04827	-4.34955	-1.65411	-5.63629	-4.67094	-3.975	-4.30246	-4.61956	-2.53582	-4.89941	-2.23235	-4.83562	-4.54799	-0.217509	-4.95026	-4.09294	-4.42097	-4.70763	-4.51781	-4.60586	-4.86303	-6.06051	-4.78777	-4.84442	-4.92611	-4.1045	-4.66829	-5.0946	-4.25983	-4.89138	-2.71763	-4.27814
Car3	ENSMUSP00000029076	carbonic anhydrase 3 [Source:MGI Symbol;Acc:MGI:88270]	0.0186423	0.305435	1.80207	3.42253	2.84714	2.10778	1.13608	1.74068	0.529357	0.0143413	2.96161	3.599	0.313183	3.39491	3.13099	4.23562	2.28326	3.64705	4.60777	2.63048	4.43458	3.77615	1.32836	4.27928	1.12444	2.14004	0.907721	3.48532	3.78632	0.801922	1.24891	2.41651	1.91833	1.89885	0.171588	1.47751	1.39582	-0.0456117	3.05281	0.0753265	3.2409	1.94151	1.67469	0.45883
Krt23	ENSMUSP00000006969	keratin 23 [Source:MGI Symbol;Acc:MGI:2148866]	0.00247271	0.30557	2.21331	1.59133	3.07716	2.54929	1.36674	2.23077	1.83517	3.1018	2.11707	2.17114	2.93028	1.12438	1.78646	2.30623	1.53851	0.779887	1.60444	1.53245	4.502	2.27496	2.2139	3.51114	3.46882	2.49215	2.34436	2.41661	2.6499	3.15862	2.15776	2.56852	1.01689	1.73535	1.43032	0.980012	0.840602	2.19725	1.80745	2.66029	2.78699	3.0859	1.55539	1.48858
Gm6040	ENSMUSP00000093080	predicted gene 6040 [Source:MGI Symbol;Acc:MGI:3646527]	0.021575	0.307143	-3.53032	-3.75613	-3.22804	-3.02961	-4.93106	-4.68381	-4.79257	-4.30759	-4.42209	-1.99878	-1.31131	-4.34955	-4.61347	-0.0513267	-4.82294	-4.127	-4.30246	-4.61956	-1.68782	-2.74741	-4.55428	-4.68362	-0.740635	-4.95447	-5.10226	-4.09294	-1.94703	-1.38571	-4.51781	-1.13192	-4.86303	-6.06051	-4.78777	-4.84442	-4.92611	-4.1045	-4.82029	-5.2466	-4.25983	-5.04338	-4.4546	-4.27814
Macc1	ENSMUSP00000152677	metastasis associated in colon cancer 1 [Source:MGI Symbol;Acc:MGI:2685113]	6.67576e-05	0.310614	1.59847	1.39285	2.47609	2.73918	0.789285	1.17168	1.56889	1.99619	2.1325	1.70166	0.80417	1.38741	1.99797	1.95617	1.66891	0.979196	1.13495	0.619911	3.24554	1.92502	1.61565	3.09774	2.96771	2.00488	3.17902	2.24888	3.11474	3.48329	1.95612	2.45304	1.35506	0.791937	0.493516	0.00802676	1.71775	0.369426	0.460998	1.24525	1.24973	1.55156	1.18926	1.3333
Jakmip1	ENSMUSP00000133767	janus kinase and microtubule interacting protein 1 [Source:MGI Symbol;Acc:MGI:1923321]	0.00238704	0.310959	-1.0278	-1.57376	-0.0985786	0.0138083	-1.78378	-1.6486	-1.83321	-1.98566	-0.174164	0.653293	-1.43684	-1.3902	-0.139537	0.0361362	-1.50101	-3.975	-0.980527	-2.88259	1.84269	-0.287976	-1.74692	1.0443	1.03697	-2.48054	-0.365297	-1.35598	0.316	0.967932	-0.195878	0.716072	-1.71103	-1.82104	-1.46584	-1.88506	-1.45218	-2.36754	-1.66829	-1.0946	-1.7859	-1.08402	-2.71763	-1.54117
Ppp2r2c	ENSMUSP00000031003	protein phosphatase 2, regulatory subunit B, gamma [Source:MGI Symbol;Acc:MGI:2442660]	0.0233781	0.314317	-1.9509	-2.09374	-0.795317	1.19702	-2.46503	-1.96236	-4.79257	-4.30759	-0.96266	-0.806139	-0.808807	-0.0276262	-1.13954	-2.17686	-1.50101	-2.975	-0.150452	-4.61956	-1.05039	-1.28798	-1.96932	-1.36169	-0.300062	1.19753	1.25919	1.22898	1.1573	1.22573	0.882124	1.42879	-1.71103	-2.10115	-3.0508	-3.10745	-3.18915	-1.63057	-1.08332	-1.18771	-1.7859	-1.72145	-1.71763	-4.27814
Exd1	ENSMUSP00000054980	exonuclease 3'-5' domain containing 1 [Source:MGI Symbol;Acc:MGI:3045306]	0.0101492	0.314726	-0.142978	-0.425354	0.289195	-0.720247	-1.37864	-0.479801	-0.0556053	-0.607147	0.332796	-0.558212	0.0579263	-0.0276262	0.34589	-1.46636	0.614462	-0.515569	-1.15045	-0.380089	-0.0503905	0.422518	-0.306352	0.174365	0.773938	0.721091	-0.195372	-1.61901	-0.0990379	-0.0961988	-1.55845	-0.753413	-1.3891	-1.00161	-1.31384	-0.300096	-0.314676	-3.9525	-0.761395	-0.236618	-0.522863	-0.643452	-0.495237	-0.219242
Sidt1	ENSMUSP00000116201	SID1 transmembrane family, member 1 [Source:MGI Symbol;Acc:MGI:2443155]	0.0398688	0.315732	0.0908259	0.436257	1.30386	0.550304	-0.359368	0.266683	-1.83321	0.821696	0.665371	0.100752	1.08101	-0.290661	-0.461465	0.978421	1.08395	0.346927	0.493404	0.176304	1.92361	1.27496	-0.0307175	1.94574	1.38275	1.32681	0.956631	1.34446	0.731037	1.37511	-0.458913	-0.646498	0.146951	-0.236077	0.271123	0.555515	1.05878	-3.9525	0.238605	0.788044	1.02146	0.72333	-0.215129	-0.956207
Krt80	ENSMUSP00000076437	keratin 80 [Source:MGI Symbol;Acc:MGI:1921377]	0.00248754	0.31597	2.03391	1.21433	3.50079	4.53277	1.83865	1.88026	1.46796	1.69241	3.02085	2.29189	2.31318	1.41716	0.182391	2.38608	-0.764049	2.36485	1.99929	1.11741	4.99712	2.85992	2.35261	4.53313	4.11022	2.15172	4.53758	4.44276	4.6997	4.51851	4.45756	4.5405	2.14695	2.15219	1.87203	2.17795	1.63528	1.0475	2.05964	2.36483	1.59261	1.97898	2.08973	1.1958
Dlk1	ENSMUSP00000063104	delta-like 1 homolog (Drosophila) [Source:MGI Symbol;Acc:MGI:94900]	0.00399107	0.319655	2.75617	2.94361	3.95905	2.28113	2.31364	3.03431	2.61682	3.05874	3.07775	2.35373	2.34213	3.08785	3.76735	2.48265	2.14924	3.58724	3.75041	1.92477	4.57062	3.87098	2.2139	4.8536	2.48543	5.75977	1.8311	2.80053	3.23883	1.9038	1.97405	1.93846	2.65529	2.05728	1.99359	2.49741	2.77279	1.90548	2.78293	4.30841	3.39202	2.9224	2.6043	2.1958
Slc38a11	ENSMUSP00000120737	solute carrier family 38, member 11 [Source:MGI Symbol;Acc:MGI:2443383]	0.00550578	0.319969	-0.787596	-2.01475	0.183967	-1.43815	-1.46003	-1.04826	-1.64057	-1.50023	0.10147	-0.162283	-0.648342	-0.875623	-2.8765	-0.176858	-3.67094	-0.653073	-1.82852	-2.88259	0.786111	0.422518	-1.74692	0.123739	-0.0885581	1.60692	-1.24982	-2.35598	-0.947035	-0.385705	-2.04388	-1.6465	-1.71103	-1.20806	-0.38784	-1.37048	-2.45218	-1.63057	-0.0833231	-0.509636	-1.10783	-0.247524	-4.30259	-0.0386695
Gm13398			0.00216372	0.320153	-0.304272	0.0759183	0.981287	-0.138561	-0.661881	-0.825804	-2.05561	0.447301	0.899836	0.051842	-0.141382	-1.02763	0.238975	1.55354	1.80479	0.346927	-1.3431	-2.14562	2.28181	1.67886	-0.232351	1.9746	1.17993	-0.995116	0.0941344	-1.13359	0.589018	0.766298	-0.780841	-0.36639	-1.12607	-1.44907	-0.38784	-0.785522	0.270286	-0.493071	-1.20885	-0.339711	-2.10783	-0.431948	0.0897253	-0.956207
Wnt9b	ENSMUSP00000018630	wingless-type MMTV integration site family, member 9B [Source:MGI Symbol;Acc:MGI:1197020]	0.000845482	0.321349	5.50777	5.34785	6.36694	5.48919	4.72915	5.38717	5.66663	5.83707	5.62094	5.68972	5.32652	4.90574	5.05226	6.25701	4.66668	5.56222	5.54478	5.00412	7.59244	6.11135	5.2865	7.10836	6.99407	5.10892	5.72393	5.29507	5.58746	5.74472	5.36891	5.21503	4.47879	4.6604	5.22066	4.54838	4.33703	5.12965	5.28154	5.77885	5.39202	5.93676	4.70022	5.23362
Wnt7b	ENSMUSP00000023015	wingless-type MMTV integration site family, member 7B [Source:MGI Symbol;Acc:MGI:98962]	0.000157602	0.324331	4.85266	4.89395	6.28217	6.53697	4.65771	4.82315	4.38457	4.8447	5.36091	5.22038	4.75478	4.55064	4.51581	5.83691	4.50897	4.8259	4.97625	4.69987	7.41255	5.82055	5.33142	7.06164	6.77788	5.28896	6.38457	6.48951	6.61902	6.79365	6.55604	6.37904	4.73191	4.52717	5.09215	4.60908	4.55905	4.42688	4.6446	4.99551	4.91731	5.08303	4.48204	4.81638
Faim2	ENSMUSP00000023750	Fas apoptotic inhibitory molecule 2 [Source:MGI Symbol;Acc:MGI:1919643]	0.0387519	0.324885	-2.3909	-3.33697	-1.31092	-2.27864	-2.93292	-2.09495	-1.47064	-1.98566	-4.57409	-1.80614	-2.31131	-2.19755	-4.61347	-3.31436	-3.67094	-2.39004	-1.56549	-4.46755	-1.15731	-1.42548	-2.96932	-1.51369	-2.22606	1.42635	-1.24982	-4.09294	-1.46161	-0.855191	-1.55845	-4.45385	-4.71103	-2.00161	-3.0508	-2.69241	-2.77411	-2.36754	-2.34636	-2.77267	-1.7859	-0.89138	-0.495237	-4.27814
Tmem30b	ENSMUSP00000037476	transmembrane protein 30B [Source:MGI Symbol;Acc:MGI:2442082]	0.00143726	0.327097	5.07458	4.75775	6.04545	5.62194	4.43324	4.76803	4.26632	5.30344	5.57509	5.51466	5.14949	4.6385	4.27325	6.02371	4.18704	4.65436	4.78029	4.62785	7.42447	5.58798	5.04377	6.75881	6.78237	4.67529	5.6177	5.3674	5.90096	6.14654	5.43348	5.26554	4.98941	4.48489	4.71296	4.28487	4.23432	3.89299	4.3978	4.99948	4.76254	5.13653	4.47219	4.83965
Lvrn	ENSMUSP00000025358	laeverin [Source:MGI Symbol;Acc:MGI:1921824]	0.0360823	0.327937	-4.38221	-3.72098	-3.27188	-3.83191	-4.88039	-3.62332	-4.79257	-4.45959	-2.83713	-4.80614	-5.04827	-4.34955	-4.46146	-5.78829	-1.50101	-1.65307	-4.30246	-4.61956	-2.05039	-4.74741	-2.96932	-1.51369	-4.54799	-3.80247	-5.10226	-3.94094	-0.268963	-4.70763	-4.51781	-4.45385	-4.71103	-5.9085	-4.78777	-4.84442	-4.92611	-4.1045	-4.66829	-0.77267	-4.25983	-3.30642	-4.4546	-4.27814
Fgf16	ENSMUSP00000033581	fibroblast growth factor 16 [Source:MGI Symbol;Acc:MGI:1931627]	0.0477331	0.329053	-3.63655	-2.99923	-3.03795	-0.731312	-4.64156	-3.79906	-4.79257	-4.45959	-2.42209	-4.95814	-3.31131	-1.87562	-1.00203	-5.63629	-3.08598	-3.975	-1.82852	-2.46755	-1.53582	-1.42548	-4.55428	-1.36169	-4.54799	-4.80247	0.335143	-1.35598	-0.0210354	-2.2337	-0.906372	-0.205925	-4.86303	-4.32354	-4.78777	-4.84442	-4.92611	-4.1045	-4.66829	-1.39416	-3.10783	-5.04338	-4.4546	-4.12613
Tagln3	ENSMUSP00000093762	transgelin 3 [Source:MGI Symbol;Acc:MGI:1926784]	0.0116672	0.32981	-0.299258	-0.771965	-0.0867276	-1.94145	-1.68702	-0.32967	-2.05561	0.392853	-1.10016	-0.0512515	-0.141382	1.16	-0.374002	-0.682093	-0.0859773	-1.65307	-0.691021	-1.14562	-0.398314	-0.425479	0.445721	-0.0397599	-0.54799	0.445456	-1.49083	-1.35598	-1.09904	-0.468168	-4.3658	-2.86889	-1.12607	-1.20806	-0.828412	-1.23298	-2.77411	-2.9525	0.541168	-0.00713564	-0.522863	-0.367818	-0.302592	-1.31878
Gm15889			0.0499951	0.331417	-1.74503	-1.80296	-0.707493	-1.97895	-2.30078	-1.18504	-0.553105	-4.45959	-4.42209	-1.34671	1.92391	-1.61259	-2.13954	-1.82893	-0.9705	-1.65307	-2.56549	-1.6602	0.0964509	-0.425479	-0.969317	-0.683616	-0.460527	-1.80247	-1.95026	-2.35598	-2.684	-2.97067	-1.04388	-0.86889	-1.54111	-1.44907	-1.82841	-2.69241	-2.18915	-4.1045	-1.08332	-1.28724	-2.52286	-0.431948	-1.98066	0.195796
Ahrr	ENSMUSP00000022059	aryl-hydrocarbon receptor repressor [Source:MGI Symbol;Acc:MGI:1333776]	6.8406e-05	0.334334	0.255372	0.525915	1.12034	0.580676	-0.460295	-0.0599791	-0.31864	-0.607147	0.86331	0.685714	0.858618	0.0503763	-0.139537	0.573164	0.498985	1.06939	0.0974752	1.05601	1.84269	0.744446	0.655174	1.24712	1.15245	1.08017	1.07211	-0.619012	0.431477	0.967932	0.278053	1.3535	-0.80414	-0.127143	0.222214	-0.232981	-0.189145	-1.63057	0.189695	-0.0502044	0.214102	-0.136492	-0.843161	0.266185
Elf5	ENSMUSP00000028609	E74-like factor 5 [Source:MGI Symbol;Acc:MGI:1335079]	0.00010394	0.335803	4.4807	4.35055	5.43944	4.88294	3.86512	3.96178	4.01764	4.99391	4.59472	4.67566	4.49605	4.10623	4.34267	5.20528	4.01205	3.92587	4.51133	4.1061	6.45003	5.07118	4.83374	6.14293	5.42355	4.7152	4.5733	4.54288	4.86546	5.48054	4.95613	4.8793	3.64652	3.76569	4.14887	3.55551	3.82208	4.25207	4.3513	3.98489	4.01112	4.22496	3.41165	3.78676
Dscaml1	ENSMUSP00000034592	DS cell adhesion molecule like 1 [Source:MGI Symbol;Acc:MGI:2150309]	0.00990078	0.337486	-1.24894	-1.64991	0.368107	-1.09873	-1.19899	-1.73329	-3.05561	0.0847307	-0.422092	-0.0512515	-1.43684	-2.61259	-4.61347	-0.176858	-1.34901	-0.975001	0.0974752	-2.88259	1.39018	-0.0469675	-2.23235	1.31638	2.12444	-0.34304	-2.62833	-2.35598	0.731037	0.35126	-1.55845	-1.13192	-1.71103	-0.482238	-0.24345	-0.785522	-1.60418	-2.36754	-0.761395	-1.50964	-1.30047	-0.984489	-1.71763	-4.12613
Ros1	ENSMUSP00000020045	Ros1 proto-oncogene [Source:MGI Symbol;Acc:MGI:97999]	0.000286522	0.337541	3.48726	3.24906	4.13029	3.16311	2.56342	3.53854	2.95934	3.99162	4.16662	3.83049	3.68116	2.2943	3.21802	3.72785	2.80479	3.15428	3.72606	2.86337	4.90878	3.84505	3.09677	4.88624	4.80295	3.24192	3.68636	2.78698	3.53839	3.7663	2.58839	2.61224	1.85883	2.86628	2.77362	2.50726	2.8841	2.49044	2.87087	3.76649	4.0671	4.12264	3.28237	3.1218
Riiad1	ENSMUSP00000029785	regulatory subunit of type II PKA R-subunit (RIIa) domain containing 1 [Source:MGI Symbol;Acc:MGI:1913603]	0.00254399	0.338705	-1.87931	-1.58006	-0.305633	-0.888862	-1.86753	-1.71969	-4.64057	-0.985659	-0.334629	-1.22118	-1.89627	-2.19755	-0.461465	-0.881402	-0.147378	-2.39004	-4.30246	-1.29763	-0.157306	-0.223845	-0.232351	-0.361688	0.0369728	-0.895581	-1.95026	-1.61901	-0.947035	0.302351	-0.665364	-0.453853	-1.3891	-2.32354	-1.46584	-1.88506	-2.18915	-1.9525	-2.08332	-1.77267	-1.7859	-1.56945	-0.980664	-2.12613
L1td1	ENSMUSP00000131563	LINE-1 type transposase domain containing 1 [Source:MGI Symbol;Acc:MGI:3578435]	0.00160911	0.338928	-0.38487	-0.860256	0.614228	0.964296	-0.94672	-0.0178286	-0.640568	0.0143413	-1.25217	0.00121592	-0.141382	-0.290661	0.238975	-0.93585	-1.50101	-0.515569	-1.56549	-0.882589	0.870175	-0.577482	0.253075	1.36078	0.773938	1.00488	0.634703	1.45138	1.01644	1.46674	0.541087	0.67543	-1.3891	-0.236077	-1.82841	-0.370485	-1.07367	-0.782577	0.139069	0.297719	0.699529	0.278545	0.28237	-1.8042
Ret	ENSMUSP00000032201	ret proto-oncogene [Source:MGI Symbol;Acc:MGI:97902]	0.00230786	0.339884	3.32813	1.61411	3.27663	2.5442	1.71974	3.5493	3.3818	3.9498	3.41711	2.54259	4.18854	2.48895	2.30672	1.53364	1.88365	1.06939	1.57747	1.31381	4.51076	2.12296	2.88035	3.69142	3.50186	2.95242	2.6196	2.67377	2.95021	2.70176	2.18879	2.13111	1.47879	2.4752	1.09215	1.68263	1.45471	2.13496	2.57964	4.11729	4.14956	4.58233	3.09829	2.76869
Rprm	ENSMUSP00000097667	reprimo, TP53 dependent G2 arrest mediator candidate [Source:MGI Symbol;Acc:MGI:1915124]	0.000133043	0.340388	4.53421	3.85612	4.84825	4.20243	3.2935	4.22148	4.26331	5.19624	4.70461	4.25726	4.61943	4.16439	4.27325	4.20763	4.01556	3.41732	3.83254	3.39043	5.62001	4.27773	4.27544	5.46359	5.3634	4.08931	4.41387	4.32585	4.37489	4.72514	3.77885	3.596	2.65529	3.60917	3.18441	3.06914	3.65634	3.58666	3.91668	4.55286	4.57517	4.84671	3.79544	3.64205
Cldn23	ENSMUSP00000147260	claudin 23 [Source:MGI Symbol;Acc:MGI:1919158]	0.00496325	0.341036	0.39692	0.475763	1.53661	1.28079	-0.015393	-0.659468	-0.31864	0.862338	0.532105	0.921781	0.0579263	0.326011	0.182391	1.3295	1.78849	0.194924	0.656903	-1.29763	2.53457	1.62763	-0.161962	2.28217	2.09587	0.841385	1.38959	1.22898	2.40346	1.9201	0.389084	0.353502	-0.541106	-0.236077	-0.935328	0.51704	1.24826	-0.145147	-1.08332	-0.236618	-1.7859	0.0155108	0.452295	-1.31878
Smpd3	ENSMUSP00000069255	sphingomyelin phosphodiesterase 3, neutral [Source:MGI Symbol;Acc:MGI:1927578]	0.000328921	0.341442	-0.0571377	-0.653185	0.607576	-0.0502496	-0.942713	-0.226626	0.166787	-1.50023	0.825836	-0.636214	0.191193	0.609804	0.396516	-0.93585	-2.67094	1.41732	0.0194726	-2.14562	0.464183	0.537995	0.0895767	0.564311	0.45201	1.53738	0.00393664	-0.355978	2.14043	-0.55563	-0.780841	-0.753413	-1.2516	-1.26465	-0.465842	-0.991973	-1.31468	-0.36754	-0.0244293	0.577827	-0.937901	-0.721455	-0.215129	-0.0386695
Slc16a14	ENSMUSP00000027422	solute carrier family 16 (monocarboxylic acid transporters), member 14 [Source:MGI Symbol;Acc:MGI:1919031]	0.0347736	0.341944	-1.75255	-2.66732	-1.31259	-0.0998539	-2.86076	-2.519	-1.64057	-1.72262	-2.42209	-1.22118	-0.89627	-2.61259	-1.29154	-2.63629	-1.50101	-1.65307	-4.30246	-4.61956	-0.68782	0.64491	-1.74692	-0.435689	-0.84755	-4.80247	0.604329	-0.0340496	0.0529652	-1.0962	-0.195878	0.069709	-3.12607	-2.73858	-3.0508	-1.69241	-2.45218	-4.1045	-0.498361	-1.77267	-4.10783	-2.89138	-3.30259	-2.54117
9530052E02Rik	ENSMUSP00000038514	insulin receptor substrate 2 [Source:MGI Symbol;Acc:MGI:109334]	0.00407117	0.343687	0.0910803	-0.907759	1.08036	0.694622	-0.460472	-0.0494109	-0.553105	0.277376	1.35927	0.323144	0.529995	-1.3902	-2.46147	1.10518	-1.08598	-0.515569	-1.3431	-1.14562	2.292	0.206789	0.399917	1.93109	2.2069	-0.554544	0.932383	0.7595	1.19047	0.0882258	0.441552	0.755601	-0.463103	0.376899	0.0646724	-0.300096	-1.07367	-1.36754	-0.208854	0.397255	0.284492	0.752476	0.28237	-1.8042
Tbx3	ENSMUSP00000112519	T-box 3 [Source:MGI Symbol;Acc:MGI:98495]	0.00022994	0.34444	5.45945	5.66223	6.56966	6.00756	5.03198	5.56202	4.62387	5.98358	5.78614	5.78351	5.47333	5.10623	5.38089	6.129	5.21476	5.78489	5.87883	5.58502	7.80114	6.08152	5.79445	7.06248	6.90528	5.77307	5.98932	5.9417	6.12657	6.46812	5.53053	5.98909	5.03716	4.87531	5.40589	4.78939	5.13878	4.94534	5.48273	5.77345	5.58566	5.88998	5.35919	5.28113
4933407L21Rik	ENSMUSP00000027426	RIKEN cDNA 4933407L21 gene [Source:MGI Symbol;Acc:MGI:1918391]	0.0337703	0.346444	0.281229	-0.149597	0.352192	-0.551164	-1.17711	-0.410498	0.446895	0.901867	-0.614737	-0.484211	1.31318	0.124377	0.182391	-0.112727	-0.0270837	-0.653073	-0.343097	0.0560102	1.07299	-0.287976	0.200608	0.403847	1.06672	-0.34304	-0.557942	-0.619012	-0.684	-0.855191	-0.780841	0.190003	-2.12607	-0.236077	-1.63577	-1.23298	-1.96675	0.134961	-0.668285	-0.571037	0.351606	-0.19094	-0.843161	-0.54117
Rtn1	ENSMUSP00000077594	reticulon 1 [Source:MGI Symbol;Acc:MGI:1933947]	0.00703383	0.346687	2.60458	2.66127	3.43532	2.45628	1.90703	2.19255	0.974142	2.89209	3.09361	3.1246	2.69619	2.84684	2.31989	3.61874	1.7041	2.76647	2.69504	2.86337	4.73658	2.67045	2.17364	4.18366	3.93583	2.91177	2.49268	2.65897	3.10608	2.6923	1.95612	1.83155	2.52737	1.15759	2.49352	1.39505	2.12071	1.74794	2.2975	2.26295	2.26721	1.9666	2.29732	2.06369
Luzp2	ENSMUSP00000080979	leucine zipper protein 2 [Source:MGI Symbol;Acc:MGI:1889615]	0.000288791	0.346914	1.11281	0.618903	1.57151	1.87302	0.0441613	1.52276	1.14079	1.94034	1.6223	0.051842	1.21225	0.709339	1.58293	-0.466364	1.16195	0.88298	1.01947	-0.467552	1.27154	1.72833	1.11815	1.83995	1.2849	2.18621	2.39847	1.84042	2.40346	1.72977	1.56493	1.30103	0.376432	0.17896	-0.465842	0.261783	1.05878	-1.14515	0.855276	1.52011	1.86945	1.95411	1.47877	1.45883
Hspa1b	ENSMUSP00000133815	heat shock protein 1B [Source:MGI Symbol;Acc:MGI:99517]	0.00050049	0.347212	5.09061	4.84393	6.06181	5.22484	4.5357	4.50941	4.29312	5.18827	5.72892	5.78819	5.09525	4.44991	4.22153	6.4888	4.18393	4.92284	4.84673	4.39973	7.14296	6.01581	5.29747	6.89758	6.29593	4.72109	5.13189	5.178	5.48258	5.83239	4.86061	4.86356	4.72151	4.4168	4.93788	4.48501	4.42556	4.22741	4.65814	4.69982	4.40393	4.90141	4.14862	4.24456
Slc25a48	ENSMUSP00000021971	solute carrier family 25, member 48 [Source:MGI Symbol;Acc:MGI:2145373]	0.00548009	0.347422	2.27957	1.73546	3.13424	2.31383	1.609	2.00442	2.01764	2.6582	2.1325	2.45125	2.94293	1.47487	1.60462	2.76032	2.01556	0.779887	2.01947	1.23289	4.77707	2.60132	2.20061	3.9163	3.63689	1.67326	1.89523	2.22898	3.24674	2.74815	2.17336	1.59054	1.7484	1.66135	1.61216	1.9075	1.03325	1.69135	2.01822	2.32325	2.04192	2.02748	1.7418	1.87387
C4bp	ENSMUSP00000027657	complement component 4 binding protein [Source:MGI Symbol;Acc:MGI:88229]	0.0102608	0.347544	1.21816	0.712974	2.02836	0.908164	0.503626	-0.585991	0.0598719	2.21597	2.17782	1.55141	1.25348	0.0503763	0.396516	2.53864	0.373454	0.779887	-0.150452	0.339803	2.96243	1.80718	0.905152	2.93109	3.66633	-0.102032	0.179023	0.306987	1.90096	2.1168	-0.458913	1.40413	0.146951	0.113865	0.918821	0.980012	0.355175	0.506929	-1.49836	-0.140402	-0.785898	0.430548	0.28237	-1.8042
Clca3a2	ENSMUSP00000029929	chloride channel accessory 3A2 [Source:MGI Symbol;Acc:MGI:1931471]	0.0338991	0.347916	0.274146	0.463101	1.61092	1.72722	0.0877251	0.0336971	-1.64057	0.550394	1.00417	0.620126	0.986373	0.124377	-0.00203332	1.37494	1.37345	0.194924	0.604435	-0.767112	1.98774	1.55637	1.20061	2.18675	2.11022	0.623793	1.6196	1.7595	2.41754	2.37511	1.06046	1.13111	-0.126068	-0.180582	-0.635767	-0.232981	1.95381	-0.252063	-0.580823	0.949796	-0.0203629	0.237903	0.28237	-0.666701
Miat			0.000571358	0.347947	1.22936	-0.175145	1.41895	0.733257	-0.104116	2.03343	1.52936	1.64661	0.221764	0.948748	2.70364	0.326011	0.997967	-0.729399	1.30634	-0.515569	-1.3431	-0.767112	2.292	0.159483	0.655174	1.62016	1.8614	1.92545	0.804628	0.518491	0.900962	0.35126	0.956125	0.868075	-0.903676	0.431347	0.493516	0.114942	-0.130252	-0.630574	0.916677	2.54203	2.46203	3.15301	1.82669	1.30013
Fam46b	ENSMUSP00000056015	family with sequence similarity 46, member B [Source:MGI Symbol;Acc:MGI:2140500]	1.25384e-05	0.348566	1.32402	1.15617	2.14101	3.0158	0.620519	1.27957	0.644834	0.862338	1.644	1.38369	2.11496	1.2943	1.29342	1.71244	0.498985	1.3104	1.09748	1.0243	2.83574	1.9108	1.22708	2.80824	2.16626	1.89797	2.87629	2.71727	3.17398	3.33311	3.12605	2.86808	1.12186	0.97414	0.451695	0.699904	0.180088	0.295425	1.30899	1.71276	0.979637	1.53488	1.01934	1.1218
Lgals7	ENSMUSP00000123110	lectin, galactose binding, soluble 7 [Source:MGI Symbol;Acc:MGI:1316742]	0.0282523	0.348974	-0.625998	0.0454306	0.111611	2.25279	-1.4072	-0.604527	-0.0556053	0.692413	-1.10016	-1.1057	-1.31131	-0.875623	1.23897	-0.210024	0.458343	-0.515569	-0.691021	-0.00812018	0.601686	0.340056	-0.466817	-0.0986536	-0.54799	0.841385	2.06097	1.96595	2.30089	2.18584	2.34844	2.65467	-1.54111	-0.69905	-1.82841	-0.692413	-3.18915	-0.493071	-0.346357	0.262954	-0.522863	-0.499062	-0.980664	-1.54117
Gm11642			0.0196607	0.34957	-0.78359	-0.864283	-0.384167	-0.780916	-1.90051	-0.909894	-0.31864	-1.13766	-0.515201	-0.806139	-0.726345	-1.19755	-0.554574	-1.7294	-3.08598	0.194924	0.756438	-0.767112	-0.213889	-0.35509	-0.647389	0.174365	-0.54799	-0.715009	-0.628332	-0.619012	-0.684	-0.64874	-1.55845	-0.546962	-2.12607	-2.20806	-0.935328	-2.10745	-1.07367	-2.9525	-2.34636	-0.140402	-1.52286	-0.721455	-0.602152	-0.126132
Gm38708			0.0491816	0.350508	-2.03024	-1.19693	-0.527806	-1.9273	-2.04029	-2.2055	-4.79257	-0.307587	-2.10016	-1.34671	-1.43684	-2.19755	-1.00203	-0.466364	-0.764049	-1.65307	-1.82852	-1.46755	1.14225	-0.659944	-2.55428	0.360778	0.539473	-1.99512	-0.862797	-3.94094	-1.46161	-1.38571	-1.04388	-2.86889	-1.3891	-1.73858	-0.935328	-2.10745	-1.96675	-4.1045	-3.66829	-1.00714	-0.522863	-1.19094	-4.30259	-2.54117
S100a14	ENSMUSP00000142428	S100 calcium binding protein A14 [Source:MGI Symbol;Acc:MGI:1913416]	1.57994e-10	0.351375	3.06618	3.1302	4.09056	5.17903	2.58164	2.55389	2.43625	3.64078	2.97879	3.02675	3.27366	3.04085	3.25963	3.56338	3.81288	2.72544	2.70753	2.71236	4.64011	4.03395	3.62563	4.42229	3.94787	3.87349	5.05677	4.9898	4.91591	5.49013	5.11398	5.5076	2.8963	2.27637	2.37546	2.40562	2.98078	2.55529	2.73259	2.38922	2.84637	2.37541	2.07245	2.90729
Atp10b	ENSMUSP00000076844	ATPase, class V, type 10B [Source:MGI Symbol;Acc:MGI:2442688]	0.00638608	0.35578	2.70454	2.78156	3.84889	2.84984	2.35795	2.67284	2.03186	3.07612	3.44209	3.25456	2.64289	1.77973	2.49273	3.32371	2.48893	3.03623	2.84955	2.49823	4.84789	3.64061	3.08958	4.51606	4.61188	2.38735	3.23956	2.58262	3.73666	3.55811	2.04359	1.93846	2.45889	2.29607	2.36423	2.60221	3.20889	1.21742	2.52154	2.81229	2.31844	2.88341	2.61627	2.8851
Adgrf1	ENSMUSP00000049380	adhesion G protein-coupled receptor F1 [Source:MGI Symbol;Acc:MGI:1924846]	0.00324711	0.356201	2.87902	2.03556	3.87646	2.64351	2.38723	2.91638	3.17961	2.40666	3.56659	3.15386	2.89815	2.06924	1.80532	2.94867	1.37345	2.34693	2.27581	1.46319	5.15628	3.75244	3.11106	4.27058	4.02944	2.939	2.93238	2.502	3.55759	3.27092	1.46709	2.13111	1.51779	2.83969	2.87993	2.7914	2.57462	1.71992	2.62634	3.10997	2.91454	3.30829	2.89708	2.64205
Gria1	ENSMUSP00000044494	glutamate receptor, ionotropic, AMPA1 (alpha 1) [Source:MGI Symbol;Acc:MGI:95808]	5.33998e-05	0.356894	2.97582	2.20223	3.29498	2.75502	1.80855	3.08447	3.44158	3.18427	3.57226	2.76372	2.73309	2.16	2.69841	0.73875	3.00854	2.69742	2.4934	1.57684	3.4821	3.21838	2.83804	3.9163	3.30376	3.01131	2.93848	3.09248	2.92086	2.46674	2.57671	2.53483	0.333363	2.4752	1.75655	2.03551	2.39582	1.85485	2.30899	3.52011	3.20506	3.68982	2.6516	3.13126
Liph	ENSMUSP00000073853	lipase, member H [Source:MGI Symbol;Acc:MGI:2388029]	0.0148771	0.359174	-0.376322	-0.250848	0.694953	0.48102	-0.782292	-0.778596	-2.05561	0.692413	0.665371	-0.806139	0.858618	-1.61259	-1.29154	0.9183	0.721378	-0.805076	-0.828524	-0.219624	2.38066	0.776155	-0.0948478	2.00288	0.737413	-1.63255	1.02702	-1.35598	1.1573	1.74815	-0.0438753	0.353502	-0.0671744	-1.66058	-1.46584	-1.23298	-0.314676	0.0474977	-1.20885	-0.509636	-0.648394	-0.367818	0.604298	-2.54117
AU022754	ENSMUSP00000023015	wingless-type MMTV integration site family, member 7B [Source:MGI Symbol;Acc:MGI:98962]	0.000201808	0.359692	0.45358	0.797253	1.63864	1.19394	0.163475	0.810875	-0.117006	1.01434	0.435889	0.479263	0.858618	0.0503763	0.930852	1.1186	1.2117	0.194924	0.707529	0.619911	2.71968	1.71202	0.871985	2.31638	1.62194	0.589846	1.17902	1.22898	1.48592	1.37511	0.956125	0.938465	0.146951	0.550929	0.451695	0.114942	0.0838731	-0.36754	0.238605	0.812292	1.1401	1.10862	0.784871	0.780758
Igsf21	ENSMUSP00000046558	immunoglobulin superfamily, member 21 [Source:MGI Symbol;Acc:MGI:2681842]	0.0234918	0.359881	0.107553	-2.16242	0.156197	-0.441411	-1.31821	0.236472	-0.117006	1.27738	-0.252167	0.323144	-0.19583	-0.390196	-0.461465	-1.63629	0.283257	-4.127	-4.15045	-2.88259	1.09645	-1.28798	0.200608	-0.291299	0.699938	0.519457	0.219665	-0.771015	0.316	-0.307703	-1.55845	-0.546962	-0.80414	-0.864109	-3.0508	-1.69241	-0.867217	-0.630574	-0.208854	0.882681	1.24973	0.836541	-0.215129	-1.12613
Adamtsl5	ENSMUSP00000093097	ADAMTS-like 5 [Source:MGI Symbol;Acc:MGI:1913798]	0.000734476	0.361444	1.53049	2.37337	2.31083	2.22707	0.842673	1.43832	1.88299	1.71478	1.80673	1.44179	1.62729	0.709339	2.86945	1.83944	2.40588	2.72544	2.56379	1.83623	3.38066	2.36112	0.615646	3.08457	3.15937	1.26362	2.33514	2.05906	2.93071	1.98353	2.20405	1.84993	0.961395	0.749709	1.24688	0.165568	1.49268	0.439815	1.00414	1.98222	1.67353	1.50094	1.42533	1.04379
Bcl6	ENSMUSP00000023151	B cell leukemia/lymphoma 6 [Source:MGI Symbol;Acc:MGI:107187]	0.0179799	0.363285	2.6548	2.42457	3.48728	2.52348	2.02645	2.40185	1.4469	2.84216	3.58914	3.39353	2.92391	1.73319	1.60462	4.50837	1.39515	2.17475	2.73219	2.13236	4.88372	3.24128	2.49011	4.22027	3.75122	2.33708	2.6936	2.46845	2.73104	2.9038	1.84365	2.50034	2.79676	1.65374	2.70408	2.27337	1.43535	1.29543	2.36514	2.52011	2.38403	2.52647	2.05496	2.56037
Il18	ENSMUSP00000149921	testis expressed gene 12 [Source:MGI Symbol;Acc:MGI:1913904]	0.0423891	0.363547	-1.14259	-0.674745	0.0542478	-0.418477	-1.40554	-1.10369	-1.83321	-0.607147	-1.42209	-0.484211	0.10373	-2.61259	-0.876502	-0.0817003	-0.278622	-1.65307	-0.150452	-1.00812	0.186649	0.110574	0.303702	-0.291299	0.496405	-0.480543	-0.862797	-1.61901	-0.568523	0.488764	-0.665364	0.716072	-2.12607	-1.15362	-0.548305	-2.10745	-0.130252	-2.36754	-0.668285	-0.77267	-2.52286	-2.30642	-0.395702	0.0437926
Celf3	ENSMUSP00000143344	CUGBP, Elav-like family member 3 [Source:MGI Symbol;Acc:MGI:1926034]	0.00577551	0.365129	-0.287806	0.292904	0.625911	0.0373509	-0.827612	-0.302316	-0.940128	1.11868	-0.837129	-0.899249	-0.141382	-0.0276262	0.538535	0.221692	1.59585	0.346927	-0.0629895	-0.882589	1.00024	-0.103551	-0.384354	0.564311	0.699938	1.97889	-0.195372	0.518491	0.123354	-0.0320684	-0.195878	0.00557881	-1.01059	-0.208063	-0.935328	-1.10745	-0.0736682	-1.63057	0.0321542	-0.509636	-0.522863	-0.367818	0.22097	-0.666701
Dpp6	ENSMUSP00000071435	dipeptidylpeptidase 6 [Source:MGI Symbol;Acc:MGI:94921]	0.033987	0.365788	2.40776	2.32097	3.51185	3.4569	2.06093	2.56286	1.4469	2.6582	2.99576	3.35373	2.43465	1.55734	2.1235	2.78578	2.00149	2.72544	2.66973	1.61991	4.31468	3.17146	2.3037	4.57848	4.41779	2.28499	4.16868	3.59044	3.49922	3.17908	2.86302	3.44096	2.6109	1.61506	2.70408	2.35198	2.64374	0.439815	2.1897	3.10997	2.57867	2.71595	2.23657	2.54629
Krt19	ENSMUSP00000007317	keratin 19 [Source:MGI Symbol;Acc:MGI:96693]	0.0125772	0.366283	5.18237	5.32435	6.26532	6.6777	4.81635	4.20381	3.68586	5.95686	5.82584	5.558	5.31683	4.75082	5.12725	6.46733	6.08311	4.89536	4.87192	4.50112	7.24226	6.37413	5.41295	7.01465	6.65168	4.89623	6.56643	6.40779	7.07033	7.19382	6.44958	6.37825	4.94181	3.89724	4.67712	4.57671	5.77471	5.03049	4.18346	4.67524	4.13535	4.59847	4.09829	3.53208
Emilin3	ENSMUSP00000105080	elastin microfibril interfacer 3 [Source:MGI Symbol;Acc:MGI:2389142]	0.00845228	0.36767	0.716026	0.277897	0.960456	1.73582	-0.483062	0.267382	0.217413	1.18427	0.825836	0.685714	0.93662	0.446305	0.747988	-0.466364	0.721378	0.609962	0.43451	-0.380089	0.568519	0.744446	0.693648	1.42491	1.64183	0.689382	1.49268	2.45138	2.05297	1.25172	1.33464	1.83155	0.610898	-0.0756128	-1.0508	-0.885058	0.132783	-1.63057	-1.34636	0.364833	0.592614	0.80906	0.452295	0.731849
Mlph	ENSMUSP00000027528	melanophilin [Source:MGI Symbol;Acc:MGI:2176380]	0.00834222	0.369898	1.1069	0.950834	2.36189	1.75773	0.927087	1.32038	0.60736	1.5993	1.27835	1.0765	1.88509	0.194766	0.445426	1.7731	0.458343	1.15428	1.43451	0.439339	3.85993	1.88195	1.27861	3.32761	3.30376	0.519457	1.5889	1.45138	1.86032	2.64404	1.18879	1.81293	1.01689	0.961862	1.17159	1.03551	0.685324	0.691354	1.21436	1.93882	1.69953	1.86351	1.42533	-0.219242
Angptl1	ENSMUSP00000132533	Ral GEF with PH domain and SH3 binding motif 2 [Source:MGI Symbol;Acc:MGI:1925505]	0.00925822	0.370301	-1.46852	-0.874842	0.000451888	-2.11288	-1.43278	-1.32327	-2.31864	-1.50023	-0.837129	-2.22118	-1.43684	-0.497111	-0.374002	-1.38836	0.235951	-0.274561	-2.15045	-1.29763	0.81468	0.00748022	-0.55428	0.0712713	-1.08856	0.752117	-1.49083	-2.35598	-1.94703	-1.97067	-2.78084	-2.13192	-1.71103	-1.66058	-0.935328	-1.69241	-1.96675	-0.630574	-1.34636	-1.39416	-1.7859	-1.30642	-1.30259	-0.804204
Egr3	ENSMUSP00000153491	early growth response 3 [Source:MGI Symbol;Acc:MGI:1306780]	0.0161252	0.372623	-0.861953	-1.10604	0.111184	-1.15847	-1.31303	-0.997453	-1.31864	0.0847307	-1.25217	-1.63621	-0.436838	-0.612589	-0.461465	-0.210024	-1.50101	-0.975001	-1.3431	-2.14562	0.31218	-0.287976	-0.384354	0.174365	-1.37806	2.23095	-1.95026	-0.94094	-1.94703	-0.855191	0.026514	-1.28393	-0.463103	-1.32354	-1.17634	-1.23298	-1.31468	-2.36754	-0.346357	-1.0946	-1.7859	-1.72145	-0.71763	-0.318777
Meg3			0.00019345	0.374701	4.78058	5.4792	5.63409	5.22051	4.2179	5.15801	4.90246	5.29789	4.23969	4.47926	4.81454	4.94965	6.51438	4.68338	6.25239	5.23689	5.70442	4.48373	6.34499	5.39852	4.44007	6.10673	5.42643	6.08779	5.04833	5.55891	5.33095	5.14654	5.28704	4.95129	4.45388	3.80917	4.41408	3.83115	4.52281	4.27632	5.25058	5.35145	5.60985	4.82287	5.16908	4.74423
Ppl	ENSMUSP00000039360	periplakin [Source:MGI Symbol;Acc:MGI:1194898]	0.00108075	0.375631	4.16335	4.13864	5.36203	5.26389	3.94941	3.98752	3.98514	4.25466	4.77758	4.52702	4.20702	3.22871	4.30672	4.62698	4.3149	4.08028	4.26318	3.23981	6.34377	4.93207	4.52521	6.10429	5.80956	4.45727	5.36715	5.34215	5.4725	5.47917	4.95838	4.964	3.56043	4.03401	4.02957	4.282	4.47619	3.31428	3.72832	4.22281	3.95287	4.12543	3.83696	4.05874
Lix1	ENSMUSP00000111239	limb and CNS expressed 1 [Source:MGI Symbol;Acc:MGI:1913893]	7.69819e-07	0.376065	3.23809	2.98519	4.29397	3.56342	2.88302	2.61875	2.75175	3.51259	3.77266	3.33852	3.13164	2.92139	2.88726	4.16784	2.43758	3.06939	3.14417	2.20487	5.18801	3.93207	3.67454	4.63606	4.73046	3.60267	3.34436	2.92942	3.77543	4.47779	3.34156	3.51193	3.07033	2.73174	3.1057	2.74222	3.04607	2.60209	2.51162	2.75089	2.71235	2.83654	2.15684	2.74423
Txk	ENSMUSP00000129397	TXK tyrosine kinase [Source:MGI Symbol;Acc:MGI:102960]	0.022016	0.376302	-1.92158	-1.19382	-0.0168507	-0.793973	-1.42689	-1.45162	-2.05561	-1.13766	-0.721652	-3.22118	-0.19583	-4.19755	-0.374002	0.472235	-2.34901	-4.127	-0.56549	-0.219624	1.14225	-0.940052	-0.384354	1.33875	0.737413	-1.99512	-0.24982	-1.35598	-1.684	-0.64874	-0.458913	-0.36639	-0.903676	-1.26465	-2.0508	-0.522488	-1.45218	-2.36754	-1.20885	-1.0946	-2.52286	-1.43195	-1.49524	-0.956207
A230065H16Rik	ENSMUSP00000128648	RIKEN cDNA A230065H16 gene [Source:MGI Symbol;Acc:MGI:2685744]	0.0185006	0.379206	0.320619	-0.779127	0.268681	-0.719017	-1.13027	-0.211941	0.11432	1.4473	-0.515201	0.100752	-0.19583	0.972374	0.896087	-0.112727	0.416523	-4.127	-0.980527	-0.767112	1.77161	0.159483	0.399917	0.123739	0.259365	-1.10203	-1.49083	-1.13359	0.316	-0.163313	-1.55845	-0.283928	-2.12607	-0.908503	-1.63577	-0.991973	-0.867217	-0.252063	0.238605	-0.509636	0.0620992	0.196083	-0.71763	-0.54117
Htr1b	ENSMUSP00000139389	5-hydroxytryptamine (serotonin) receptor 1B [Source:MGI Symbol;Acc:MGI:96274]	0.0221384	0.379791	0.096608	0.180912	0.446612	0.506486	-0.950112	0.250078	-0.553105	-0.848155	0.577908	0.323144	0.233013	0.846843	-0.761025	0.472235	-0.349012	0.668855	0.43451	0.619911	1.42766	0.422518	-0.55428	0.564311	0.621935	0.197529	1.04974	0.518491	0.685233	0.488764	-0.458913	0.755601	-0.251599	-0.208063	-0.313839	-1.10745	-1.45218	-2.36754	-0.144724	-0.0945985	0.699529	0.466172	0.452295	0.121795
Gm20186	ENSMUSP00000057238	LSM8 homolog, U6 small nuclear RNA associated [Source:MGI Symbol;Acc:MGI:1923772]	0.000762324	0.379953	1.99336	2.2993	2.73026	2.53625	1.33415	2.3497	1.33671	1.4473	2.54369	2.48848	2.23301	1.91097	2.18239	2.24635	1.78849	2.63971	2.71991	2.21895	3.60169	2.30788	2.3037	2.99586	2.91962	2.25281	2.73624	2.48532	2.7534	2.17229	2.47969	2.59054	0.780823	1.50935	1.61216	2.43687	1.22589	0.439815	2.25058	2.6265	2.2141	2.29844	2.42533	2.28326
4930455G09Rik			0.0371445	0.381728	-1.25193	-1.11949	-0.124341	-1.19612	-1.51372	-1.21734	-0.833213	-1.30759	-3.42209	-1.63621	-0.436838	0.124377	-1.00203	-1.11273	-0.0859773	-0.805076	-2.56549	-1.14562	0.271538	0.110574	-0.746924	-0.160054	0.259365	-0.480543	-1.1429	-1.13359	-1.46161	-1.74828	-1.04388	-0.646498	-1.12607	-1.10115	-1.82841	-1.88506	-2.77411	-0.36754	-1.20885	-1.00714	-1.52286	-1.30642	-1.13267	-1.12613
Rian			5.38599e-07	0.382073	3.90897	4.49765	4.67909	4.80124	3.29101	4.2219	3.59305	4.54728	4.05769	3.82322	3.87522	3.55734	4.90267	4.29001	4.4428	4.65436	4.64396	4.05208	5.11953	4.37671	3.81641	4.93477	4.53416	5.29293	4.71508	4.86641	4.74226	5.04985	4.59998	4.83386	3.7484	2.82621	3.61216	3.24423	3.31336	3.00169	4.5985	4.41715	4.53603	3.97281	3.95007	3.85686
Grhl3	ENSMUSP00000101481	grainyhead-like 3 (Drosophila) [Source:MGI Symbol;Acc:MGI:2655333]	0.00159705	0.382379	1.48126	1.58086	2.30758	1.46246	0.920656	1.21692	1.00329	2.1018	1.60028	1.42268	1.31318	1.4463	1.53854	2.30035	2.23595	0.832354	1.37311	1.20487	2.98146	2.56548	1.59547	3.07127	2.34683	1.28499	1.89523	1.58262	2.23883	2.08823	-0.458913	1.42879	0.376432	0.69141	0.721785	0.733852	2.04607	0.954388	1.461	1.64687	1.64706	1.70853	0.504763	0.333299
Adgrd1	ENSMUSP00000060307	adhesion G protein-coupled receptor D1 [Source:MGI Symbol;Acc:MGI:3041203]	0.00147577	0.383242	1.29883	1.04347	1.72277	1.19046	0.339097	1.49718	1.21741	0.940341	2.25033	0.866286	1.76194	0.756645	2.03039	0.408105	0.576988	1.9792	1.3414	-0.0752344	2.27154	2.19511	1.14616	2.62927	0.809562	1.28499	1.33514	1.10345	2.58902	0.398566	1.12605	0.590541	0.333363	0.534441	-0.548305	0.629515	0.0838731	1.00169	0.501639	2.55645	1.84637	2.27855	1.28237	0.517724
Plch2	ENSMUSP00000101256	phospholipase C, eta 2 [Source:MGI Symbol;Acc:MGI:2443078]	0.00699192	0.385766	2.16236	2.23207	3.1809	1.9207	1.8067	1.75084	1.35943	3.04114	2.4848	2.79377	2.53836	0.756645	2.4089	2.92213	2.48893	1.34693	2.56379	1.66173	4.28436	3.01414	2.15997	3.96384	3.86564	1.79744	1.99225	1.18834	2.56393	2.49965	1.46709	1.81293	1.59275	1.70621	1.87203	1.45733	2.52051	1.69135	1.44024	2.05515	1.59261	2.0859	1.78487	1.54629
Chd5	ENSMUSP00000005175	chromodomain helicase DNA binding protein 5 [Source:MGI Symbol;Acc:MGI:3036258]	0.00124365	0.38646	-0.429015	-0.339651	0.683336	0.510995	-0.688272	-0.111791	0.0598719	0.0143413	-1.25217	-1.80614	0.148124	0.26188	-0.29154	-0.682093	0.136415	-0.390038	-0.343097	-0.467552	0.897142	0.00748022	0.655174	0.123739	0.809562	1.60692	0.371668	0.813947	0.538392	0.251725	0.84365	0.246587	-0.463103	-0.550951	-0.548305	-0.885058	-1.31468	-0.36754	-0.580823	0.660289	-0.407386	0.500938	-0.302592	-0.54117
Ak8	ENSMUSP00000073789	adenylate kinase 8 [Source:MGI Symbol;Acc:MGI:1916120]	0.00967137	0.388129	-0.137756	-0.240531	0.426062	-0.31544	-0.939331	-0.122798	0.217413	-0.0596592	0.665371	-0.221176	-0.038289	-1.3902	0.582929	0.145071	-0.67094	-1.16765	-0.450013	0.117411	0.696843	-0.577482	0.0895767	1.07127	1.12444	0.151725	0.442058	-0.481509	0.485924	-0.233702	-0.458913	-1.6465	-2.12607	-1.15362	-0.548305	-0.168851	-0.686645	-0.952502	-0.346357	0.812292	-0.522863	0.356548	-0.71763	-0.318777
Slco1a4	ENSMUSP00000130746	solute carrier organic anion transporter family, member 1a4 [Source:MGI Symbol;Acc:MGI:1351896]	0.00017938	0.388765	2.16896	2.03101	2.57777	2.62056	1.21474	2.363	2.49898	2.35062	2.25033	1.77882	2.10373	2.03127	3.27324	0.756028	2.47881	2.17475	2.1894	1.31381	2.21907	2.11057	2.3037	3.07127	2.62194	3.14004	3.07211	2.85348	2.80785	2.31473	2.33464	2.34056	0.418252	1.32032	0.918821	0.951443	1.74945	1.93014	1.79115	2.32325	3.02146	2.44847	2.39785	2.1958
Dnase1l2	ENSMUSP00000085862	deoxyribonuclease 1-like 2 [Source:MGI Symbol;Acc:MGI:1913955]	0.0425565	0.391028	1.27147	1.72958	2.51323	1.87415	1.15858	1.11275	0.60736	1.90187	1.06976	1.46065	2.20176	0.387411	1.626	2.31208	1.89892	1.72544	0.978831	1.83623	4.51947	2.22987	1.3037	3.22327	2.53947	1.26362	1.6347	1.61365	2.07089	2.25172	1.82402	1.84993	0.610898	0.949478	1.19712	0.733852	1.43535	2.02478	1.68927	0.605841	1.50688	1.33744	0.341264	1.1958
Fgd3	ENSMUSP00000105714	FYVE, RhoGEF and PH domain containing 3 [Source:MGI Symbol;Acc:MGI:1353657]	0.0158335	0.391153	2.83532	2.77065	3.98427	4.50061	2.63008	2.8944	1.91402	2.247	3.58914	3.45125	3.17519	2.63534	2.4574	3.2248	2.45834	2.75292	2.97883	2.75162	5.09062	3.39725	2.501	4.94574	4.57871	3.39229	4.74844	4.71727	4.59212	4.53977	4.24522	4.16086	2.91833	2.94948	2.74794	3.02869	2.8406	1.29543	2.40853	3.10016	3.20506	2.84333	3.11526	2.69405
Cdkn2b	ENSMUSP00000095595	cyclin-dependent kinase inhibitor 2B (p15, inhibits CDK4) [Source:MGI Symbol;Acc:MGI:104737]	0.00730028	0.392842	0.771322	0.801549	1.39523	1.93266	0.0472546	0.252688	0.716984	0.599304	1.03734	0.866286	0.747586	0.66043	-0.374002	2.37494	1.18704	1.025	0.893942	-0.297627	2.49098	0.896449	0.533183	2.69142	1.47438	0.284991	2.50917	1.64402	2.36039	1.93622	1.27805	1.86808	-0.389102	-0.127143	-0.24345	0.555515	0.98078	-0.493071	0.501639	0.520111	0.415736	0.430548	-0.132667	-0.219242
Coro2a	ENSMUSP00000103386	coronin, actin binding protein 2A [Source:MGI Symbol;Acc:MGI:1345966]	2.32891e-05	0.392932	3.0549	2.576	3.81425	3.9609	2.4666	3.15284	2.90633	3.31447	2.9873	2.80857	3.67738	2.63534	2.23897	3.06415	2.28326	2.41732	2.9891	2.46319	4.41372	3.21259	3.22708	4.69793	4.42929	2.90489	3.81461	3.96595	4.03024	4.229	3.84852	3.87706	2.46888	2.76745	2.14559	2.39505	2.48328	2.53935	3.27423	3.15333	3.34339	3.52225	2.86733	2.75651
Cnr1	ENSMUSP00000055797	cannabinoid receptor 1 (brain) [Source:MGI Symbol;Acc:MGI:104615]	0.00863928	0.39302	-0.0846763	-0.877201	0.439683	0.252952	-0.907643	-0.607478	0.359432	-0.0596592	0.484799	0.100752	-0.89627	-0.497111	0.293423	0.408105	-0.863585	0.194924	-4.15045	-1.14562	0.786111	-0.659944	0.399917	0.445667	0.661464	1.00488	0.980478	0.380988	1.08859	0.302351	-0.365803	-0.86889	-0.541106	-0.623101	-1.31384	-0.370485	-1.96675	-0.630574	-1.49836	-0.924674	-0.785898	0.500938	-0.395702	-0.54117
Ntng1	ENSMUSP00000119534	netrin G1 [Source:MGI Symbol;Acc:MGI:1934028]	0.000224608	0.393184	1.94774	1.3062	2.14843	1.82969	0.801704	2.08685	1.40383	2.26227	2.54369	1.60325	2.2636	1.6098	2.16789	0.533636	1.772	1.69742	1.27581	0.390429	2.55165	1.77615	1.35261	2.42491	2.68083	2.10442	2.09413	2.20881	2.1573	1.96793	1.38908	1.16086	0.458894	1.20002	0.75655	-0.0485568	1.22589	1.21742	1.21436	2.6265	2.69953	2.71595	1.86733	1.39743
Nbl1	ENSMUSP00000045608	neuroblastoma, suppression of tumorigenicity 1 [Source:MGI Symbol;Acc:MGI:104591]	1.16435e-10	0.393777	4.92163	5.40125	5.95332	5.32284	4.60877	4.7012	5.30048	5.07612	5.13824	4.49078	4.82995	4.69423	5.71471	5.54921	5.33188	5.51284	5.48798	4.8109	6.39255	5.83097	5.47777	6.48443	5.98242	5.55178	5.5275	5.05906	5.70545	5.47917	5.10993	5.05592	4.387	4.62093	4.60264	4.87934	4.91064	4.25207	4.38971	4.80476	5.11618	4.71964	4.56159	4.61533
Ranbp3l	ENSMUSP00000130916	RAN binding protein 3-like [Source:MGI Symbol;Acc:MGI:2444654]	0.0414333	0.395045	3.84085	3.96182	4.74823	3.64352	3.40831	3.86858	1.66321	4.60231	4.59472	4.63888	4.22785	3.31815	3.03039	5.1966	3.40588	3.85789	4.22024	4.05992	6.87315	4.2805	3.87617	5.66843	5.01616	2.77496	3.88263	3.26851	3.67355	3.7931	3.34844	3.89488	4.25475	3.21562	3.7863	3.50726	3.08387	2.60209	3.23861	4.11972	3.91454	4.27353	3.71978	3.94533
A630014C17Rik	ENSMUSP00000084055	transcription factor 7, T cell specific [Source:MGI Symbol;Acc:MGI:98507]	0.0183994	0.395202	-1.11668	-1.38893	0.0555547	-0.630598	-1.28378	-1.12705	0.403826	-0.607147	-0.422092	-0.413822	-5.04827	-0.612589	-1.00203	-0.314361	-1.50101	-0.805076	-4.15045	-0.560661	0.568519	0.340056	-0.306352	-0.291299	0.737413	-0.715009	-0.365297	-1.13359	0.123354	-0.748275	-0.665364	-0.994421	-1.12607	-0.82104	-1.63577	-2.37048	-0.604183	-1.14515	-1.49836	-2.28724	0.214102	-0.569452	-1.30259	-1.31878
Lyve1	ENSMUSP00000033050	lymphatic vessel endothelial hyaluronan receptor 1 [Source:MGI Symbol;Acc:MGI:2136348]	0.0378726	0.397212	0.620117	1.25919	1.66242	2.01876	0.330403	0.798605	1.46796	0.499768	1.10147	-0.282577	-0.038289	0.972374	1.58293	0.513458	1.18704	1.93189	1.13495	1.20487	1.87018	1.42252	1.59547	2.03063	1.33465	1.72109	2.07211	2.14652	2.55122	1.9201	1.46709	1.95554	1.87393	0.135891	-0.176336	-0.232981	0.749454	-0.36754	0.855276	1.28044	1.0621	0.500938	0.0897253	1.00315
Gm26906			0.00035745	0.398092	1.57104	2.63295	2.69483	1.93441	1.36601	1.84792	2.11432	2.27738	0.747833	0.866286	1.38913	2.03127	3.61535	1.94867	3.54338	2.09109	2.59101	2.00818	3.28691	2.87464	1.7495	2.88624	2.30999	3.06171	1.1372	2.32585	2.33095	1.9038	2.07714	1.83155	1.43872	0.832964	1.63102	0.629515	1.73369	1.93014	2.28591	1.80022	2.60642	1.46617	1.69741	1.23142
Pdia2	ENSMUSP00000035584	protein disulfide isomerase associated 2 [Source:MGI Symbol;Acc:MGI:1916441]	0.044689	0.398712	-0.0870929	-0.50773	1.2851	-0.224916	-0.041475	-0.247058	-2.05561	0.151845	0.577908	0.441788	0.858618	-0.497111	0.786463	1.1319	-2.34901	-0.805076	0.656903	-2.46755	3.31218	0.381876	0.693648	2.24712	1.87828	-0.802471	-1.1429	-0.0340496	-0.684	0.488764	-0.278341	0.301035	0.498423	-0.69905	0.271123	0.555515	-0.381791	-0.493071	-1.20885	0.331666	-1.30047	0.278545	0.22097	0.195796
Tbx3os1	ENSMUSP00000112519	T-box 3 [Source:MGI Symbol;Acc:MGI:98495]	0.035898	0.399498	2.50623	3.00601	3.52227	2.89112	2.19853	2.70092	1.69928	2.98703	2.52042	2.90811	2.93028	1.99227	2.86945	3.36371	2.91402	2.77989	3.06872	3.04024	4.93667	2.7202	2.423	4.37708	4.16626	2.51041	2.71508	2.90455	2.88078	3.67319	2.46709	2.70602	2.12186	1.83296	3.11912	1.47751	2.27029	2.36943	2.28591	3.06022	3.14956	2.68605	2.58005	2.44372
Gap43	ENSMUSP00000099881	growth associated protein 43 [Source:MGI Symbol;Acc:MGI:95639]	0.0351775	0.400589	-0.0455063	-0.0598422	0.669217	0.512842	-0.650589	0.161698	-1.05561	0.940341	-0.422092	-0.899249	-0.726345	1.88991	-0.0691475	0.317907	-0.583477	-0.805076	0.493404	0.287336	0.0964509	0.381876	0.445721	1.42491	0.661464	1.00488	0.509172	0.518491	0.0529652	0.870634	0.492178	0.63361	0.19586	-0.954306	-1.46584	-1.52249	-0.52618	0.369426	1.05963	-0.187708	0.351606	0.394022	0.156839	-0.804204
Nol4	ENSMUSP00000089642	nucleolar protein 4 [Source:MGI Symbol;Acc:MGI:2441684]	0.0401597	0.401435	-0.867458	-1.79443	-0.603473	-0.827441	-1.92023	-0.230712	0.00328834	-0.848155	-0.100164	-2.22118	-2.08892	0.0503763	-1.13954	-2.05133	-0.764049	-1.65307	-4.15045	-1.00812	-0.609818	-0.747407	-0.306352	-0.361688	-1.54799	-0.0475839	-1.3653	-1.35598	-0.568523	-0.855191	-0.365803	-0.453853	-2.12607	-1.38494	-1.63577	-2.69241	-1.31468	-2.36754	-0.208854	-0.394159	0.140102	-0.247524	-0.132667	-0.54117
Klrg2	ENSMUSP00000093732	killer cell lectin-like receptor subfamily G, member 2 [Source:MGI Symbol;Acc:MGI:1921503]	0.00415889	0.401953	0.844803	0.575427	1.64836	2.12685	0.333463	0.192281	0.313628	0.447301	1.10147	1.47926	1.16982	0.557336	-0.65411	2.07796	-0.0270837	1.27293	0.549987	0.232888	2.82876	1.64491	0.905152	2.08457	2.47438	-0.0475839	2.03843	2.28788	2.2702	2.21255	1.61148	2.34056	0.146951	0.986315	0.856086	-0.168851	0.225892	-0.0456117	0.419177	-0.00713564	0.0620992	0.237903	0.98281	-0.54117
Adgrb1	ENSMUSP00000046097	adhesion G protein-coupled receptor B1 [Source:MGI Symbol;Acc:MGI:1933736]	0.0124106	0.402098	-0.656	-0.584757	0.482238	-0.536143	-0.832142	-0.786867	-0.553105	-0.137662	-1.25217	-0.221176	0.10373	-1.87562	-1.46146	-0.278737	-0.0270837	-0.975001	0.893942	-1.6602	0.870175	0.744446	-0.0307175	0.808237	0.259365	0.241923	0.259194	-1.13359	-0.809531	-0.468168	-0.780841	-0.283928	-1.90368	-0.127143	-0.0508049	-0.991973	-0.774108	-1.14515	-0.668285	-0.77267	-1.7859	-0.431948	-0.843161	-0.219242
Phactr1	ENSMUSP00000122232	phosphatase and actin regulator 1 [Source:MGI Symbol;Acc:MGI:2659021]	0.00235944	0.403174	5.59202	5.35603	6.48854	5.69479	5.17801	5.05867	5.11766	5.96154	5.94314	5.90208	5.44803	5.17966	5.41812	5.69687	5.55065	5.22957	5.33135	4.90966	7.41925	5.78592	5.71835	7.28757	7.24764	5.47249	5.65707	5.0449	6.15625	6.39347	5.37229	5.54474	5.35909	5.03621	5.27862	5.29911	5.17718	4.91786	5.14389	4.99021	5.27588	5.39287	4.81115	4.73805
Klhl31	ENSMUSP00000059643	kelch-like 31 [Source:MGI Symbol;Acc:MGI:3045305]	0.00655565	0.403895	-0.587598	-0.270011	0.795647	0.372091	-0.512301	-0.806916	-1.64057	0.736807	-0.96266	-0.484211	-0.436838	-0.73812	0.062097	-0.314361	0.373454	-0.515569	-0.56549	-0.660197	1.20834	0.110574	0.200608	1.63831	1.56053	0.0555097	1.1372	0.7595	0.485924	0.251725	-0.195878	-0.205925	-0.903676	-0.153615	-0.38784	-0.168851	-1.31468	-0.145147	-0.208854	-0.571037	-0.648394	-0.89138	-0.71763	-1.8042
Muc4	ENSMUSP00000119029	mucin 4 [Source:MGI Symbol;Acc:MGI:2153525]	0.00123168	0.40705	0.608499	0.564743	1.31959	0.942996	0.0228699	0.699075	0.716984	1.27738	0.93546	0.685714	0.911085	-0.875623	1.21096	1.1186	0.914023	-0.515569	0.604435	0.0560102	1.87018	0.837555	0.253075	2.09774	1.45201	1.40698	1.60433	1.01326	1.19047	1.25172	-0.117876	0.716072	-0.251599	0.113865	0.451695	0.214478	-0.686645	0.295425	0.460998	0.949796	0.846371	1.10862	0.784871	0.0437926
AU021092	ENSMUSP00000058860	expressed sequence AU021092 [Source:MGI Symbol;Acc:MGI:2146559]	0.00390408	0.408294	3.04378	3.25783	4.09768	3.48455	2.80536	2.77599	2.72575	3.39285	3.02085	2.95541	3.01662	3.15118	3.06992	3.86555	2.72138	3.64705	3.12567	3.11741	5.02947	3.58351	3.38236	4.8957	4.42068	3.27434	3.50095	3.54288	3.44528	3.71583	3.3553	3.34705	3.15316	3.05728	3.03666	2.31881	2.32392	2.94232	2.66263	2.83021	2.64706	3.01551	2.92623	2.57431
Pde1c	ENSMUSP00000046601	phosphodiesterase 1C [Source:MGI Symbol;Acc:MGI:108413]	0.000673451	0.408827	2.18935	1.84231	2.76506	1.80394	1.47462	1.79516	1.81886	2.57506	2.78736	2.39353	2.33255	1.22871	1.84232	2.4298	1.47881	1.75292	2.13495	1.41509	4.11667	2.26382	2.17364	3.18057	3.01425	1.84138	1.77766	1.51849	2.2702	2.28986	1.46709	1.50034	1.49842	1.57531	2.00809	1.08895	1.20317	1.47376	1.74111	2.00343	1.93657	2.11985	1.18926	1.78076
Muc1	ENSMUSP00000041963	mucin 1, transmembrane [Source:MGI Symbol;Acc:MGI:97231]	0.00195612	0.409401	5.38432	5.08906	6.33786	6.12759	5.04945	5.29284	4.85329	5.67826	5.67199	5.75515	5.24328	5.10395	4.62334	5.8946	4.65998	5.12829	5.40797	4.82016	7.45145	5.94521	5.60307	7.06416	6.69161	5.27167	6.00175	5.9809	6.29804	6.4556	5.98624	6.043	5.10275	5.06878	5.13902	5.07412	4.85889	5.05312	5.17406	5.46955	5.35365	5.45069	5.18726	5.12179
Galnt6	ENSMUSP00000123848	UDP-N-acetyl-alpha-D- galactosamine:polypeptide N- acetylgalactosaminyltransferase 6 [Source:MGI Symbol;Acc:MGI:1891640]	0.000814087	0.410016	0.904431	-0.709722	1.2115	0.745363	-0.0747471	0.33729	0.68136	0.64661	1.4108	0.948748	0.93662	0.802449	0.492731	0.270601	-0.583477	-0.0681101	0.0974752	-4.46755	1.89714	1.48141	0.14616	0.931094	1.40621	1.40698	0.335143	0.582622	1.56393	1.14481	0.492178	0.353502	-0.318713	0.395278	0.222214	-0.0485568	0.0838731	-0.782577	0.189695	0.605841	-0.522863	-0.247524	1.36983	0.628755
Wfs1	ENSMUSP00000048053	wolframin ER transmembrane glycoprotein [Source:MGI Symbol;Acc:MGI:1328355]	0.00108592	0.410074	5.41665	5.10542	6.2995	5.67541	5.01345	5.34818	5.20335	5.5094	5.89192	5.74941	5.42453	4.72131	4.68828	5.72949	4.91965	5.03343	5.28626	4.97539	7.13555	5.85065	5.51046	7.01596	6.87618	5.4082	5.57722	5.65338	5.95624	5.90483	5.51531	5.4455	4.73398	5.15422	5.27262	5.22943	4.89478	4.79569	5.42975	5.35248	5.44676	5.48475	5.15273	5.2226
Clec10a	ENSMUSP00000136500	C-type lectin domain family 10, member A [Source:MGI Symbol;Acc:MGI:96975]	0.00733647	0.410539	-0.190734	0.014119	0.763816	-0.682052	-0.520591	-0.400544	0.11432	-3.30759	-0.334629	-0.282577	1.19119	1.47487	0.123498	-0.243972	0.235951	-0.167646	0.43451	-0.297627	0.727217	0.610145	0.352611	1.46613	0.943863	0.482931	-0.0433691	-1.35598	0.190469	-0.970668	-0.780841	-1.13192	-0.251599	-1.44907	-0.828412	0.261783	-0.0736682	-0.782577	0.617117	-1.39416	0.477137	0.237903	-0.215129	-2.12613
Pmaip1	ENSMUSP00000025399	phorbol-12-myristate-13-acetate-induced protein 1 [Source:MGI Symbol;Acc:MGI:1930146]	9.1281e-05	0.411846	2.6626	2.29207	3.6775	4.00618	2.39768	2.38139	2.5591	2.5253	2.75782	2.67768	2.87191	2.58381	2.626	2.60688	2.39515	1.9792	2.30898	1.83623	4.04614	3.08548	3.28492	3.9163	3.8908	3.84138	4.28336	3.44276	4.30847	4.58648	3.61719	3.79881	3.21378	2.24124	1.85609	2.29627	2.89832	1.88039	2.07318	2.1908	2.64706	2.44847	2.05496	2.87387
Smoc2	ENSMUSP00000024660	SPARC related modular calcium binding 2 [Source:MGI Symbol;Acc:MGI:1929881]	0.000580612	0.415523	5.62668	5.96103	6.44206	6.21664	5.17506	5.57767	5.66321	5.27173	6.03939	5.71546	5.32532	5.74496	6.27409	5.56154	5.62138	6.17982	6.64559	5.48373	7.11703	6.19291	5.47363	7.24231	6.75122	5.87525	6.49992	5.96895	6.93377	5.92516	6.00379	5.96821	5.42083	5.13521	5.08019	5.03891	5.63422	4.74098	5.12613	5.71356	5.7408	5.73889	5.53976	5.60688
4930511M06Rik	ENSMUSP00000025490	proline-rich coiled-coil 1 [Source:MGI Symbol;Acc:MGI:1916106]	0.00707166	0.41623	-0.150321	0.105208	1.05876	0.354144	-0.205783	-0.278963	-1.83321	0.336269	0.622302	0.100752	-0.574342	0.446305	-1.29154	1.31791	0.32906	0.112462	0.171476	-0.00812018	2.04915	0.807182	0.253075	1.27058	1.38275	0.589846	0.259194	0.866415	0.431477	0.35126	0.278053	-0.0615354	0.458894	0.113865	-0.548305	-0.991973	-0.314676	0.0474977	-0.967846	0.153329	-0.522863	0.0155108	0.452295	-0.804204
Mc2r	ENSMUSP00000058691	melanocortin 2 receptor [Source:MGI Symbol;Acc:MGI:96928]	0.0168052	0.417116	-1.47477	-1.49761	-0.786967	-2.04738	-2.04845	-1.17698	-0.31864	-4.30759	-0.614737	-1.34671	-0.648342	-1.61259	0.860463	-0.992433	-3.08598	-0.167646	-4.30246	-1.29763	-0.102858	-1.16244	-3.55428	-0.596153	-1.96303	2.65696	-1.62833	-3.94094	-1.94703	-1.97067	-2.04388	-0.753413	-2.3891	-1.66058	-2.31384	-2.37048	-1.18915	-2.36754	-1.34636	-1.39416	-0.522863	-0.984489	-1.49524	-1.31878
Shisa7	ENSMUSP00000112405	shisa family member 7 [Source:MGI Symbol;Acc:MGI:3605641]	1.42563e-05	0.417319	3.36882	3.43745	4.54981	4.03689	3.28903	3.49861	2.65405	3.95451	3.73273	4.03621	3.44803	2.38741	3.4394	3.53614	3.69538	3.23445	3.54303	3.1763	5.11953	4.15346	4.01937	5.21725	5.09587	3.69338	4.10502	4.11434	4.16566	4.2485	3.88686	3.70097	2.7647	3.34416	3.5688	3.3844	3.39582	3.27632	3.74957	4.02175	2.78699	3.32294	3.6516	3.45883
Calml3	ENSMUSP00000152735	calmodulin-like 3 [Source:MGI Symbol;Acc:MGI:1917655]	0.0400982	0.417959	1.66939	1.49341	2.37466	0.958854	1.11609	0.895322	0.488715	2.36484	1.84469	2.11272	2.27366	0.931732	1.70846	2.64911	0.788492	1.34693	1.2071	1.26037	4.26379	2.17146	1.65517	2.77582	2.42929	0.952416	0.857095	0.518491	1.2546	1.6923	1.02651	0.404128	1.78082	0.599292	1.06467	1.41611	1.39582	0.439815	1.2386	1.34834	0.846371	0.278545	0.741802	0.918262
Gfap	ENSMUSP00000064691	glial fibrillary acidic protein [Source:MGI Symbol;Acc:MGI:95697]	0.0482724	0.418325	-1.40506	-1.75303	-0.707722	-0.404189	-1.96503	-1.59196	-1.31864	-2.30759	-0.334629	-1.48421	-0.372708	-2.61259	-0.65411	-1.31436	-0.764049	-2.975	-4.15045	-0.660197	-0.102858	-0.747407	-0.55428	-0.983176	-0.226062	-1.63255	-0.490828	-0.133585	0.374893	0.0293321	-1.55845	-0.646498	-1.71103	-2.10115	-1.46584	-2.10745	-2.77411	-1.63057	-2.08332	-2.77267	-1.52286	-1.08402	-1.13267	-0.956207
Efcab1	ENSMUSP00000087744	EF-hand calcium binding domain 1 [Source:MGI Symbol;Acc:MGI:1914043]	0.026513	0.418871	-0.0421543	0.226965	1.02532	0.316905	-0.230105	0.312152	-0.24825	-0.137662	0.10147	0.148057	-0.088915	-0.0276262	-0.139537	0.933566	0.32906	-0.805076	0.756438	0.287336	1.81468	1.20679	0.0895767	1.60179	1.33465	0.104419	0.476005	0.228985	-0.0990379	0.199257	0.026514	1.06971	0.243166	-0.516185	0.649635	-1.52249	0.132783	-0.36754	-0.668285	0.660289	1.24973	0.10862	0.741802	-0.219242
Mal2	ENSMUSP00000025356	mal, T cell differentiation protein 2 [Source:MGI Symbol;Acc:MGI:2146021]	7.09012e-08	0.421448	6.7217	6.27501	7.50032	8.00284	6.25374	6.47248	6.45549	6.92543	6.96431	6.95	6.66549	6.36945	6.21184	6.73304	6.25832	6.22467	6.1613	6.0609	8.23963	7.08271	7.10527	7.65679	7.82024	7.09726	7.72548	7.76728	7.91591	8.43925	7.99614	8.173	6.49293	6.33318	6.16108	5.98354	6.41942	6.13231	6.37747	6.52057	6.35058	6.49016	6.38303	6.71307
Slc14a1	ENSMUSP00000089421	solute carrier family 14 (urea transporter), member 1 [Source:MGI Symbol;Acc:MGI:1351654]	0.000845482	0.421924	1.50826	2.63808	3.13483	1.9759	1.88988	2.16555	-2.05561	2.42033	2.35927	2.72524	2.24328	1.35704	2.21096	3.2974	2.22388	2.69742	3.059	2.3398	3.71968	3.4325	2.38823	3.12374	3.7874	2.3574	3.06097	0.702916	2.43148	2.64404	1.06046	1.95554	2.51779	1.62288	2.36423	1.28487	2.18009	1.36943	1.94642	2.57074	2.77482	2.47494	1.92623	1.30013
Tnxb	ENSMUSP00000127487	tenascin XB [Source:MGI Symbol;Acc:MGI:1932137]	0.0233858	0.423012	2.14752	2.62648	3.07594	1.93911	1.83471	2.18208	2.75175	2.26227	2.31938	1.77882	1.70364	2.06924	3.28673	1.6211	2.772	2.91982	3.45688	1.70237	3.95604	2.75244	1.423	4.41442	2.83571	3.07405	2.59663	2.30699	2.83956	1.44437	1.09363	1.3535	2.61989	1.69883	1.87203	1.64744	1.76505	1.40505	2.04596	2.85377	2.66036	2.2379	1.80593	1.48858
C130046K22Rik	ENSMUSP00000021329	golgi SNAP receptor complex member 2 [Source:MGI Symbol;Acc:MGI:1927204]	0.00329668	0.425433	0.151194	-0.644604	0.524679	0.512992	-0.708317	0.635843	0.313628	-0.307587	0.484799	1.10075	0.191193	-0.875623	-1.29154	0.386079	-1.50101	0.112462	-1.56549	-0.00812018	0.923614	-0.162445	0.0895767	1.27058	0.581293	0.445456	0.956631	-0.619012	1.01644	0.0882258	0.334636	1.30103	-0.541106	-0.864109	-0.38784	-0.444485	-0.867217	-1.14515	0.541168	1.05515	0.799065	0.356548	-0.132667	1.1958
Slc38a4	ENSMUSP00000023101	solute carrier family 38, member 4 [Source:MGI Symbol;Acc:MGI:1916604]	1.91082e-09	0.428831	5.11464	4.67554	5.7225	5.72708	4.50099	5.17522	4.59065	5.3613	5.64265	5.15965	5.14812	4.78544	4.85821	4.36934	4.84476	4.99078	4.72299	4.26716	6.26444	5.24411	5.28335	5.91537	5.84433	5.78343	5.99225	5.74205	5.80384	6.09901	5.21916	5.50615	4.4234	4.74703	4.16189	4.65632	4.70769	4.30959	4.95925	5.28803	5.26286	5.45845	5.13204	4.95068
Thnsl1	ENSMUSP00000052452	threonine synthase-like 1 (bacterial) [Source:MGI Symbol;Acc:MGI:2139347]	1.04599e-09	0.429391	3.10988	3.05963	3.51192	3.4359	2.29229	3.19828	3.53436	2.73681	2.94423	3.23278	2.94922	3.26188	2.7577	3.30915	3.11696	2.89536	3.08795	3.19066	3.68915	3.36112	3.36458	3.56431	3.65168	3.4407	3.41168	3.37194	3.18225	3.73439	3.5942	3.32093	2.21971	2.50089	2.1057	2.35198	2.8841	1.69135	3.01822	3.23632	3.20506	3.24817	3.14862	3.3333
Dmrtc1a	ENSMUSP00000112458	DMRT-like family C1a [Source:MGI Symbol;Acc:MGI:1918137]	0.0303272	0.430949	0.314367	0.17438	0.776372	-0.290758	-0.438038	-0.243444	0.313628	1.27738	0.278348	-0.346707	0.313183	0.0503763	0.123498	0.823142	0.416523	0.0249993	-0.828524	0.486645	1.39018	-0.577482	1.03068	0.360778	1.64183	0.812238	0.137203	-0.771015	-0.947035	0.398566	-0.278341	-0.283928	0.536897	-0.69905	-0.313839	-1.23298	-0.774108	-0.145147	-0.498361	0.549258	-1.30047	0.0628164	-0.395702	0.121795
AC115037.1			0.000954963	0.431774	0.0193742	0.459014	0.953336	0.47981	-0.258316	0.23612	-0.39264	0.277376	-0.174164	-0.0512515	0.0106206	0.446305	-0.0691475	0.721263	-0.147378	1.025	0.93701	0.287336	0.870175	0.896449	0.838038	1.12374	0.911442	1.08017	0.66445	0.228985	0.900962	0.302351	0.84365	-0.0615354	-0.0671744	-0.954306	-0.112205	-0.444485	0.395817	-0.36754	0.617117	0.490364	-0.0203629	0.278545	-0.215129	0.266185
Fxyd4	ENSMUSP00000145293	FXYD domain-containing ion transport regulator 4 [Source:MGI Symbol;Acc:MGI:1889005]	0.0361338	0.43366	5.12982	5.46106	5.99614	4.92043	4.79078	4.55745	4.78988	5.76388	5.14015	5.07344	4.78497	5.22661	5.61669	6.18748	5.40052	4.88919	5.15561	5.51687	6.82788	5.7263	5.30681	6.582	6.19936	5.33452	4.4781	4.54288	4.93071	5.57751	5.08747	4.9059	4.7748	4.57632	4.99177	4.08566	4.58564	5.73049	4.81351	4.69656	4.58914	4.72701	4.03726	4.4812
Prelp	ENSMUSP00000048803	proline arginine-rich end leucine-rich repeat [Source:MGI Symbol;Acc:MGI:2151110]	0.000665693	0.435266	2.49733	2.87199	2.83072	3.30917	1.63069	2.70387	2.81064	2.11868	3.05364	2.11272	2.64289	2.24539	3.66266	1.64911	2.13641	3.95574	3.3414	2.48664	3.04915	2.55637	2.00031	3.92741	2.83571	2.61538	4.32819	3.51849	4.25067	3.39274	2.20405	2.16086	1.66401	2.01036	1.66801	1.75053	2.05878	0.63246	2.45066	3.44456	3.05205	2.70853	2.26726	2.30013
Agfg2	ENSMUSP00000031736	ArfGAP with FG repeats 2 [Source:MGI Symbol;Acc:MGI:2443267]	0.0115391	0.435331	4.99158	4.45914	5.54227	4.90898	4.34245	4.38679	4.30195	5.1395	5.49229	5.38121	5.01512	4.61943	4.11218	5.62404	3.97292	4.22467	4.4716	4.34943	6.90671	5.23416	4.67213	6.24934	5.91962	4.27167	4.81461	4.69205	5.39281	4.94222	4.75314	4.85903	4.28615	4.50195	4.49352	4.32995	4.14773	4.29543	4.40853	4.62479	4.45059	4.41468	4.37336	4.04879
C3	ENSMUSP00000024988	complement component 3 [Source:MGI Symbol;Acc:MGI:88227]	0.00148014	0.436114	2.38637	2.82703	3.20978	2.73898	2.01256	3.21217	1.48872	1.66969	3.89079	1.8943	2.94293	2.43181	3.21096	2.51853	1.30634	4.52085	3.36525	2.04024	4.19754	3.39214	2.37646	3.51114	2.9989	2.78249	3.46337	2.73149	4.49259	1.51046	2.06046	2.1755	1.84356	2.53029	2.66801	2.19023	1.79575	1.0475	2.2975	4.43092	2.1401	3.05699	4.95007	2.39743
AC158592.1	ENSMUSP00000090287	R-spondin 3 [Source:MGI Symbol;Acc:MGI:1920030]	0.0239532	0.438311	0.130336	-1.03512	0.255926	-0.94896	-0.934048	-0.0272202	0.313628	-1.13766	-0.100164	0.515789	0.529995	0.66043	0.123498	-1.7294	-1.86358	-0.515569	-0.56549	-1.6602	1.292	0.159483	-0.55428	0.403847	0.0369728	0.197529	-0.0922787	-0.94094	-0.362072	-1.38571	-1.78084	-1.13192	-1.01059	-1.10115	-0.828412	-1.69241	-0.189145	-0.782577	-0.420358	0.549258	0.214102	0.600473	-0.980664	-0.126132
Gm26809	ENSMUSP00000057238	LSM8 homolog, U6 small nuclear RNA associated [Source:MGI Symbol;Acc:MGI:1923772]	0.000533577	0.438999	4.18597	4.25561	4.76299	4.57332	3.57528	4.44721	3.04593	4.15594	4.68382	4.5448	4.53418	4.15118	4.10078	4.26759	3.78027	4.61746	4.58764	4.17991	5.6311	4.41498	4.47914	4.9746	4.78517	4.29293	4.63846	4.32585	4.88586	4.54503	4.57378	4.47096	3.35506	3.49451	4.11578	4.40034	3.27029	2.81568	4.39241	4.62821	4.43907	4.488	4.36983	4.36572
Krt18	ENSMUSP00000023803	keratin 18 [Source:MGI Symbol;Acc:MGI:96692]	4.82517e-06	0.440267	6.82675	6.84919	7.84415	8.21758	6.66061	6.50093	6.36365	7.31721	6.94751	6.7998	6.74759	6.78473	6.79769	7.42086	7.04245	6.43757	6.61442	6.78215	8.6045	7.74119	7.30603	8.27149	7.8246	7.31712	7.95532	8.09523	8.38634	8.66822	8.13777	8.06259	6.74635	6.35359	6.79155	6.45543	6.68276	6.93396	6.55149	6.54338	6.60642	6.65792	6.31304	6.3333
Dner	ENSMUSP00000042927	delta/notch-like EGF repeat containing [Source:MGI Symbol;Acc:MGI:2152889]	0.00124768	0.441094	0.556889	0.442993	1.19249	0.199973	0.0116472	0.413509	0.568886	-0.220124	1.3328	0.717423	0.233013	0.709339	0.786463	-0.314361	0.283257	0.346927	0.893942	0.661731	1.49981	1.20679	0.533183	1.88624	1.62194	0.406982	0.932383	-0.355978	0.8185	0.729772	-0.278341	-0.646498	-0.126068	0.135891	-0.176336	-0.168851	0.270286	0.134961	0.0321542	0.949796	0.351606	0.991263	0.28237	-0.126132
Col8a1	ENSMUSP00000086745	collagen, type VIII, alpha 1 [Source:MGI Symbol;Acc:MGI:88463]	0.0185784	0.441801	2.10011	1.42373	2.15315	3.15972	0.974619	2.35287	1.54926	2.32177	2.30583	1.97522	2.04624	2.40236	2.16789	0.721263	1.41652	2.34693	1.6569	0.232888	2.08477	1.64491	1.67454	2.82418	2.06672	2.62379	3.82123	3.25873	3.17398	2.67319	2.86302	3.1682	2.10915	1.20002	0.271123	1.35198	0.780481	0.134961	2.26245	2.57074	2.75016	2.89652	1.69741	1.93996
Plekhg4	ENSMUSP00000124061	pleckstrin homology domain containing, family G (with RhoGef domain) member 4 [Source:MGI Symbol;Acc:MGI:2142544]	0.0418839	0.442119	-0.110894	-0.269465	0.0172263	-0.738224	-1.16027	-0.371539	-0.733677	0.821696	-0.100164	-0.221176	-0.141382	-0.290661	0.582929	-0.0215793	-0.147378	-0.805076	-1.3431	0.117411	0.31218	-0.223845	-0.384354	0.525837	0.15245	-0.278909	-0.95026	-0.481509	-0.0990379	0.0882258	-2.78084	-0.205925	-0.711031	-0.623101	-1.0508	-1.52249	-0.686645	-2.36754	-0.275968	-0.394159	-0.0203629	-0.569452	-0.843161	-0.126132
Nos1	ENSMUSP00000138176	nitric oxide synthase 1, neuronal [Source:MGI Symbol;Acc:MGI:97360]	0.00767967	0.442203	3.90864	3.29882	4.55615	3.36295	3.37893	3.51954	3.52936	4.26984	4.9222	4.27335	3.66597	2.79113	3.23897	4.2139	2.95842	3.3104	3.74437	2.32686	5.37587	4.18628	3.94158	4.86905	5.44919	3.51494	3.29291	3.21893	4.14466	3.54766	3.02651	2.94703	3.17161	3.8279	3.41952	3.52676	3.72574	2.60209	3.37611	3.76027	3.46203	3.72701	3.5429	3.24891
Gm43621	ENSMUSP00000059977	prostaglandin-endoperoxide synthase 1 [Source:MGI Symbol;Acc:MGI:97797]	0.00030935	0.442711	1.4974	1.43609	2.26916	1.06878	1.0936	1.21634	1.56889	1.64661	2.1325	1.58618	1.29355	0.756645	1.39652	1.83944	0.614462	1.72544	1.78029	1.26037	2.91044	2.08548	1.87199	2.75101	2.40621	1.58985	0.932383	0.306987	1.316	1.71116	0.956125	1.19	1.09632	1.20002	0.451695	1.08895	1.54782	1.17678	0.886303	1.67359	1.38403	1.48366	0.604298	1.26618
Tmem40	ENSMUSP00000108568	transmembrane protein 40 [Source:MGI Symbol;Acc:MGI:2137870]	0.0217336	0.443373	-0.795462	-0.661079	0.165229	-0.0440398	-1.00818	-1.29737	-4.79257	0.336269	-0.252167	-0.484211	0.529995	-0.110088	-1.00203	0.789976	0.94377	-1.16765	-3.15045	-0.380089	1.09645	1.22987	-0.746924	1.27058	0.621935	-2.48054	-0.426698	-0.2405	0.485924	0.692297	-0.780841	0.00557881	-1.12607	-1.32354	-0.935328	-0.522488	-0.774108	-1.36754	-2.34636	-0.339711	0.351606	-1.19094	-2.71763	-1.54117
Vsig2	ENSMUSP00000002008	V-set and immunoglobulin domain containing 2 [Source:MGI Symbol;Acc:MGI:1928009]	0.0346751	0.444273	1.15223	1.89628	2.11595	1.01623	0.945467	0.863054	1.05987	1.49977	1.00417	1.58618	0.831651	0.931732	1.78646	2.3524	2.81288	1.41732	1.52197	1.48664	2.88372	2.60132	1.32836	2.85554	2.02187	1.00488	1.15826	0.518491	1.92086	1.51046	0.157759	0.831549	1.17161	0.22078	1.43032	0.79944	2.09626	-0.0456117	0.579642	0.490364	0.647062	0.568052	1.69741	1.1958
Oas2	ENSMUSP00000060082	2'-5' oligoadenylate synthetase 2 [Source:MGI Symbol;Acc:MGI:2180852]	0.0361389	0.444928	0.338083	0.779816	0.923903	1.21525	-0.244454	0.283189	0.914021	-0.220124	0.435889	-0.162283	1.01062	0.0503763	1.23897	0.196601	1.66891	1.54856	0.493404	-0.467552	0.601686	0.610145	1.37646	0.931094	0.943863	1.08017	1.60433	0.866415	1.40346	1.35126	1.09363	0.972412	-1.3891	-0.954306	0.318429	0.307587	0.618209	-0.36754	-1.20885	0.297719	-0.0203629	0.80906	0.555389	1.26618
Pof1b	ENSMUSP00000047655	premature ovarian failure 1B [Source:MGI Symbol;Acc:MGI:1916943]	0.0217336	0.445696	0.352395	0.613627	1.39645	0.815833	0.230576	0.244602	-1.05561	1.11868	0.970226	1.32314	0.148124	-0.390196	0.293423	1.6305	1.772	0.272927	0.37311	-0.660197	2.82173	1.29699	-0.232351	2.56431	2.2069	-0.278909	0.804628	-0.0340496	1.53839	1.63419	-0.117876	1.06971	0.146951	0.358284	0.171588	-0.0485568	1.24826	-0.493071	-0.0244293	0.0753265	-0.0203629	0.534885	0.504763	0.39743
Nyap1	ENSMUSP00000113397	neuronal tyrosine-phosphorylated phosphoinositide 3-kinase adaptor 1 [Source:MGI Symbol;Acc:MGI:2443880]	0.0109416	0.445937	3.19311	3.10379	3.99699	3.34393	2.8319	3.01327	2.70816	3.45396	3.17782	3.61171	3.53418	2.67281	3.43335	3.87744	2.83685	3.08028	3.02946	2.36534	5.1798	3.56093	3.38236	4.34705	4.53947	2.97232	3.36262	3.11434	3.53194	3.87063	3.06046	3.12358	2.42852	2.86628	3.11243	3.26178	3.04607	2.27632	3.03907	3.02434	3.28449	3.31807	2.86733	2.54629
Kcne3	ENSMUSP00000136616	potassium voltage-gated channel, Isk-related subfamily, gene 3 [Source:MGI Symbol;Acc:MGI:1891124]	0.00507331	0.446082	1.14604	0.712148	1.30082	0.965738	0.136196	0.51921	1.58825	1.62315	0.93546	0.778824	0.688693	1.26188	1.15324	0.492994	1.23595	0.346927	0.0194726	1.0243	2.27154	0.925018	1.59547	1.27058	1.25937	0.482931	0.75018	0.306987	1.48592	1.53183	0.588393	1.13111	-0.0105909	0.261422	-0.635767	0.214478	0.54782	0.439815	0.946424	-0.00713564	0.647062	1.19608	-0.495237	0.828064
Rab15	ENSMUSP00000120713	farnesyltransferase, CAAX box, beta [Source:MGI Symbol;Acc:MGI:1861305]	3.05986e-06	0.446896	4.70139	4.64446	5.50158	5.2473	4.33959	4.36489	4.52936	4.86234	4.82346	4.77882	4.71844	4.49594	4.5072	5.40469	4.33469	4.67605	4.60109	4.34302	6.24029	5.45839	5.16682	5.82319	5.62943	4.69138	5.37729	4.96595	5.51731	5.43589	4.83387	5.3535	4.14072	4.32392	4.54911	4.21748	4.68737	4.11896	4.54846	4.30841	4.31003	4.48366	4.19326	4.34554
Efemp1	ENSMUSP00000020759	epidermal growth factor-containing fibulin- like extracellular matrix protein 1 [Source:MGI Symbol;Acc:MGI:1339998]	1.16289e-05	0.447042	4.40887	4.34072	5.42069	6.01744	4.25917	4.26395	4.10427	4.34347	4.88169	4.45125	4.22267	4.44991	4.36826	4.67091	4.16195	4.37815	4.32528	4.13978	6.24685	4.82245	5.02504	5.81324	5.58772	5.02884	5.88342	6.04348	6.18328	6.4195	5.92422	5.65075	4.68557	4.22207	4.2831	4.24423	4.08387	4.03618	4.1897	4.44843	4.38001	4.16661	3.97818	4.42076
Tmem45b	ENSMUSP00000042313	transmembrane protein 45b [Source:MGI Symbol;Acc:MGI:2384574]	0.00676341	0.449118	5.04894	4.73943	5.80826	4.88014	4.65342	4.60159	4.45219	5.14568	5.31262	5.30239	5.16982	4.91097	4.34911	5.65891	4.47117	4.67246	4.54303	4.7419	6.71638	5.37542	5.0769	6.50064	6.43001	4.7502	4.56741	4.59044	5.24279	5.54766	4.66486	4.66768	4.92921	4.46762	4.61453	4.6385	4.52967	4.74098	4.56053	4.69004	4.36385	4.86351	4.6103	4.52133
4933416M07Rik	ENSMUSP00000058042	RAB11 family interacting protein 1 (class I) [Source:MGI Symbol;Acc:MGI:1923017]	0.00331104	0.449803	1.49071	1.03081	2.32293	1.90948	1.1703	1.5529	1.68136	1.15184	2.30583	2.00122	1.83165	-0.0276262	0.123498	1.34099	1.30634	0.832354	1.43451	1.14716	3.40904	1.88195	1.51181	2.71726	2.68083	1.73669	2.35352	1.48532	2.01644	1.98353	1.82402	1.79407	0.458894	1.39528	1.73927	0.980012	1.31336	1.13496	1.52154	1.98222	1.02146	1.88998	1.22097	1.68122
Fbxo2	ENSMUSP00000037377	F-box protein 2 [Source:MGI Symbol;Acc:MGI:2446216]	0.0457887	0.454443	-0.176233	-0.193987	0.17546	-0.715528	-0.962369	-0.883014	-0.39264	1.04997	-0.837129	-1.1057	0.425658	-0.197551	-0.139537	0.773102	-0.211508	0.417317	-1.3431	-0.660197	1.51729	0.159483	-0.55428	0.525837	0.206898	-0.802471	-0.862797	-1.61901	-0.0210354	0.0293321	-1.3658	-0.453853	-0.711031	-1.20806	-0.635767	-0.885058	-0.381791	-1.9525	-0.761395	-0.394159	-0.107826	-0.89138	-2.71763	-0.425693
Apcdd1	ENSMUSP00000094302	adenomatosis polyposis coli down-regulated 1 [Source:MGI Symbol;Acc:MGI:3513977]	0.0476161	0.454706	5.80727	6.35183	6.78967	7.05371	5.65268	6.23384	4.80652	5.57963	6.34775	6.72865	5.99931	5.38176	5.36826	6.60361	5.15243	7.07349	7.12159	6.7916	7.69132	6.28533	5.72301	7.86809	7.51743	5.65286	7.45089	6.9417	7.10009	6.79917	6.87737	7.15301	5.97284	5.53289	6.37406	5.83311	5.44143	4.76174	6.14389	6.60454	6.25521	6.0599	6.30196	6.03752
Tnfsf9	ENSMUSP00000108537	predicted gene 11110 [Source:MGI Symbol;Acc:MGI:3779362]	0.00252275	0.45669	1.05433	1.04697	1.80721	1.24819	0.676492	0.694095	0.60736	1.08473	1.50865	1.44179	1.1261	0.557336	1.09312	1.6305	1.05698	1.06939	0.171476	1.26037	2.38066	1.29699	1.00031	2.30507	2.3589	1.50131	1.17902	0.380988	1.34575	1.37511	2.07714	1.13111	0.610898	1.05728	1.00809	0.214478	0.313355	0.854853	0.975571	0.428963	0.846371	0.80906	0.98281	0.121795
Edaradd	ENSMUSP00000136158	EDAR (ectodysplasin-A receptor)-associated death domain [Source:MGI Symbol;Acc:MGI:1931001]	0.000173961	0.456722	2.37938	2.46571	3.13817	2.57688	2.00756	2.34195	2.26632	2.8217	2.34609	2.37377	2.91108	1.55734	2.69841	2.63517	2.43758	2.57959	2.22459	2.21895	3.78611	2.85992	2.68413	3.38785	3.59156	2.51946	2.39847	2.36284	2.6499	3.03683	2.6342	2.37904	1.7647	2.18425	2.14559	1.98001	2.56574	1.40505	2.55088	2.31479	2.46203	2.43954	2.00119	2.28326
Zfhx4	ENSMUSP00000135827	zinc finger homeodomain 4 [Source:MGI Symbol;Acc:MGI:2137668]	0.0391074	0.45736	-1.00584	-1.08019	0.117942	0.42212	-1.01066	-1.07486	-1.18114	-0.985659	0.0373398	-0.718676	-1.31131	-1.87562	-0.554574	-0.992433	-1.08598	-2.39004	-0.450013	-1.00812	0.186649	0.206789	-0.647389	-0.224184	0.496405	0.689382	0.956631	0.702916	1.08859	0.144809	0.0936282	-0.453853	-1.2516	-0.77922	-2.0508	-0.522488	-0.314676	-1.14515	-1.86093	-0.571037	-0.937901	-1.43195	-0.980664	-0.666701
Adam33	ENSMUSP00000105861	a disintegrin and metallopeptidase domain 33 [Source:MGI Symbol;Acc:MGI:1341813]	0.00724588	0.458928	0.254405	1.20833	1.38794	1.01354	0.264275	0.484766	0.818864	0.901867	0.86331	0.281324	-0.141382	-1.19755	1.74799	0.408105	2.17455	0.93189	1.09748	0.89	2.43688	1.51938	0.352611	2.00288	0.911442	1.10442	0.932383	1.9898	1.83956	0.144809	1.30662	-0.131925	-0.251599	0.0687771	0.493516	0.79944	0.180088	0.295425	-0.0244293	1.36483	1.31844	0.430548	-0.0546647	-0.126132
Rab11fip1	ENSMUSP00000058042	RAB11 family interacting protein 1 (class I) [Source:MGI Symbol;Acc:MGI:1923017]	0.00550468	0.458958	5.10208	4.74831	5.86492	5.32389	4.74135	4.94339	4.75604	4.97086	5.63725	5.51579	5.24711	4.48544	4.35871	5.20291	4.56507	4.74951	4.92636	4.68727	6.94598	5.52988	5.01747	6.41112	6.27856	5.00649	5.53758	4.88561	5.76032	5.47642	5.1079	5.1755	4.55576	4.8279	4.92265	4.86983	4.81085	4.46113	4.81149	5.07031	5.05708	5.2935	4.76619	4.66177
Fgf12	ENSMUSP00000097601	fibroblast growth factor 12 [Source:MGI Symbol;Acc:MGI:109183]	0.000667979	0.459148	2.03235	1.46105	2.36228	1.82797	1.23931	1.70667	1.14079	2.79045	1.57791	2.47926	2.25348	1.9522	1.21096	2.3467	1.28326	1.23445	1.73219	0.958713	2.87018	1.9108	2.46809	2.73424	2.33465	1.85574	1.86992	1.51849	1.94049	2.57365	1.56493	1.50034	1.57437	1.79886	1.03666	1.30759	0.583444	1.13496	1.67156	1.72558	2.0007	1.9288	1.15684	1.75651
Ehf	ENSMUSP00000087961	ets homologous factor [Source:MGI Symbol;Acc:MGI:1270840]	0.00355422	0.459369	5.28971	5.04623	5.91313	5.17338	4.79086	5.0546	4.96676	5.4852	5.66802	5.6096	5.45467	4.55399	5.00206	5.59373	4.64194	5.15943	5.0951	4.78511	6.92607	5.55865	5.18719	6.32201	6.43714	5.04772	5.27012	4.76987	5.50418	5.61429	4.83387	5.04798	4.91468	4.87122	4.68165	4.74013	4.84611	4.69135	5.07149	5.06653	5.10163	5.41468	4.63699	5.03626
Gm16559	ENSMUSP00000004232	alcohol dehydrogenase 1 (class I) [Source:MGI Symbol;Acc:MGI:87921]	2.5689e-07	0.460864	3.57457	3.62078	4.54941	4.57292	3.43182	3.33352	2.68136	3.54416	3.93546	3.91496	3.8686	3.50289	3.28	4.28257	3.19325	3.63233	3.82683	3.50973	4.72534	4.35326	3.80766	4.97281	4.57095	4.86641	4.46759	4.49785	4.5222	4.79531	4.47655	4.678	3.54163	3.18689	3.30675	3.59761	3.49268	3.46535	3.41386	3.38518	3.33512	3.22236	3.36983	3.27475
Gm5602			0.0336704	0.462008	0.0671987	-0.44581	0.710754	-0.451377	-0.403256	0.0695977	0.0598719	0.0847307	0.484799	0.238255	-0.726345	0.26188	-1.46146	0.317907	-2.34901	0.484431	-0.243562	0.576842	1.4821	0.50052	0.200608	0.486309	1.53947	0.0555097	0.0941344	-1.94094	-0.0990379	-0.970668	-0.195878	0.404128	-1.54111	-0.180582	-0.38784	0.261783	-0.52618	-0.0456117	0.238605	0.763382	-0.200935	-0.0840249	-0.495237	0.195796
Fgf13	ENSMUSP00000033473	fibroblast growth factor 13 [Source:MGI Symbol;Acc:MGI:109178]	0.00256488	0.46342	0.882136	1.33462	1.82801	2.14064	0.718397	1.5579	0.359432	0.779876	0.484799	1.53371	1.33255	0.802449	1.18239	1.78156	0.852622	1.77989	1.63091	0.780376	2.32216	1.51938	0.871985	2.38247	2.33465	1.53738	2.07211	2.20881	2.20677	1.98353	1.65656	2.71607	1.33336	0.449049	0.721785	0.555515	0.810855	0.439815	1.83951	1.68676	1.79906	1.53488	1.22097	1.26618
Fmn2	ENSMUSP00000030039	formin 2 [Source:MGI Symbol;Acc:MGI:1859252]	0.0146352	0.46594	1.17033	0.58763	1.3228	1.2098	0.221013	1.34513	0.60736	1.30712	1.46055	1.28132	1.10373	1.26188	0.182391	1.05021	0.187041	0.668855	0.656903	0.780376	2.11953	0.807182	0.838038	1.22327	1.84433	1.10442	1.6347	0.451377	1.28563	1.53183	0.721659	1.63361	0.498423	0.706207	0.649635	0.261783	0.355175	-1.14515	1.26245	1.83614	1.5646	1.50094	0.784871	1.1218
Crybg2	ENSMUSP00000152001	crystallin beta-gamma domain containing 2 [Source:MGI Symbol;Acc:MGI:1334463]	0.0294991	0.46628	1.1853	1.31854	1.42081	1.1187	0.32008	0.934193	0.313628	1.36484	1.60028	1.19386	1.31318	1.32601	1.44543	1.31791	1.97292	0.346927	1.80374	1.0243	1.94961	0.837555	1.22708	2.62927	1.47438	0.406982	1.29767	0.7595	1.61368	1.19926	0.804122	1.038	-0.126068	0.706207	-0.465842	0.114942	1.05878	0.63246	1.1646	1.72558	0.477137	1.17471	1.01934	0.0437926
Slc9a4	ENSMUSP00000027233	solute carrier family 9 (sodium/hydrogen exchanger), member 4 [Source:MGI Symbol;Acc:MGI:105074]	0.00294213	0.467777	1.57479	1.25762	2.52446	2.92518	1.42835	1.2949	1.11432	2.01434	2.02085	1.76372	1.73309	0.802449	1.15324	1.95617	0.235951	1.63971	1.09748	1.46319	3.35657	2.22987	1.32836	3.25302	3.2268	1.75212	2.85064	2.87924	2.97896	3.17229	2.97405	2.69589	1.26625	1.08018	1.49352	1.79944	1.63528	1.29543	1.48146	1.13422	1.35161	1.64778	1.58005	0.574307
8030451A03Rik	ENSMUSP00000030056	tenascin C [Source:MGI Symbol;Acc:MGI:101922]	0.0201089	0.468332	0.22022	0.0629317	0.988399	1.53524	-0.105999	0.412057	-0.39264	-0.848155	1.16287	1.36379	-0.088915	0.124377	-1.13954	0.145071	-0.501015	1.38255	1.37311	-0.882589	1.292	0.712024	0.445721	1.33875	1.5181	0.623793	1.99225	1.61365	1.5124	1.46674	1.12605	1.50034	0.646521	0.135891	-0.24345	0.351981	-0.381791	-1.14515	0.460998	0.397255	0.284492	1.0859	0.28237	-0.0386695
Arc	ENSMUSP00000023268	activity regulated cytoskeletal-associated protein [Source:MGI Symbol;Acc:MGI:88067]	0.03159	0.471515	0.317375	-0.00671608	1.30187	0.875902	0.217245	0.428101	-1.31864	-0.137662	1.66537	1.10075	0.148124	0.446305	-1.65411	0.9183	-1.34901	0.609962	1.73219	-0.297627	1.65005	0.776155	-0.0307175	1.85554	1.09587	2.46432	1.25919	1.18834	1.83956	-0.0961988	0.76348	0.301035	-0.541106	0.30095	1.17159	0.0624746	0.355175	-0.0456117	1.00414	0.397255	0.53603	0.0155108	0.741802	-0.126132
Ntsr1	ENSMUSP00000029084	neurotensin receptor 1 [Source:MGI Symbol;Acc:MGI:97386]	0.00414424	0.471751	2.2399	1.38272	2.29143	1.14321	1.20753	2.08541	2.04593	3.04997	2.22176	1.58618	2.27366	2.26188	2.59382	0.196601	1.75533	1.19492	1.63091	0.924766	2.50858	2.40234	2.31609	1.58317	2.57095	2.36745	1.29767	1.51849	1.2546	-0.0320684	1.46709	1.3535	-0.126068	1.58335	1.49352	1.49741	1.22589	1.57106	2.1646	2.04495	2.31844	2.25837	1.94534	1.78076
Slc16a3	ENSMUSP00000068854	solute carrier family 16 (monocarboxylic acid transporters), member 3 [Source:MGI Symbol;Acc:MGI:1933438]	0.00180186	0.472255	2.7027	2.21501	3.07424	3.3075	1.99188	2.22959	1.95934	2.80094	3.06976	3.13638	3.18055	2.06924	2.18239	2.2092	1.88365	2.46794	2.6569	1.89	4.20025	2.48141	2.35261	3.66953	3.33465	2.40698	3.29291	3.42538	3.44528	3.33311	2.93798	3.41033	2.05715	1.75683	2.36423	2.08895	1.85525	1.82886	2.04596	2.30628	2.082	2.38474	2.55539	2.00315
Ephx4	ENSMUSP00000125261	epoxide hydrolase 4 [Source:MGI Symbol;Acc:MGI:2686228]	0.0433608	0.473159	-0.52767	-0.659867	0.363575	0.0669947	-0.716027	-0.595699	-0.640568	-0.400696	-0.721652	-0.718676	-0.808807	0.124377	-0.29154	-0.314361	-0.349012	-1.16765	-0.828524	-1.00812	0.665817	0.537995	0.838038	-0.224184	-0.226062	0.589846	-0.557942	-0.0340496	0.316	-0.233702	0.721659	0.190003	-1.01059	-0.101148	-1.46584	-0.692413	-0.0736682	-0.952502	-1.20885	-0.236618	0.477137	-0.569452	-0.71763	-1.31878
Bche	ENSMUSP00000029367	butyrylcholinesterase [Source:MGI Symbol;Acc:MGI:894278]	0.0385888	0.473552	2.10875	1.65124	2.35949	1.78372	1.28108	2.16551	2.15385	2.23157	2.52042	2.06423	1.94922	1.73319	2.1235	0.963624	1.63284	1.75292	2.01947	1.41509	2.73471	2.4325	2.39992	1.75933	2.69042	2.14004	1.98048	1.61365	1.70832	1.98353	1.80412	1.61224	1.41825	1.70621	1.19712	1.81538	2.18009	-0.630574	1.94642	2.48283	1.95826	1.94151	2.2052	2.45883
Wnt4	ENSMUSP00000036580	wingless-type MMTV integration site family, member 4 [Source:MGI Symbol;Acc:MGI:98957]	8.2649e-05	0.476605	7.26933	6.83469	7.40723	7.16217	6.3381	7.04051	7.30634	7.77056	6.86273	7.07498	7.23623	7.36517	7.43032	6.74011	7.44378	6.02218	6.66253	6.70924	7.98303	7.07117	7.00749	7.70494	7.5829	7.09386	7.30477	7.13721	7.27552	7.48842	6.89394	6.87314	6.01689	6.70437	6.34008	6.02869	6.11464	6.82393	6.87087	7.07783	7.45012	7.5606	6.70584	6.57777
Adgrg6	ENSMUSP00000043055	adhesion G protein-coupled receptor G6 [Source:MGI Symbol;Acc:MGI:1916151]	6.08821e-05	0.476857	4.16471	3.94966	4.92296	4.77731	3.85459	4.01946	3.91402	4.51259	4.71233	4.49078	4.04037	3.31815	3.7912	4.06068	4.07725	4.01368	3.9891	3.76607	5.76979	4.57452	4.46253	5.20665	5.23665	4.28764	5.02272	4.58262	5.06866	5.01422	4.50764	4.46799	3.7647	3.96955	3.91113	3.98001	4.14177	3.36038	3.74957	4.22281	4.01112	4.35179	3.90198	3.87949
Col11a1	ENSMUSP00000121027	collagen, type XI, alpha 1 [Source:MGI Symbol;Acc:MGI:88446]	4.12155e-07	0.477108	3.28556	3.22321	3.91272	4.55638	2.84511	3.37206	2.7857	3.08473	3.39169	3.87686	3.24839	3.32601	3.13845	2.6305	3.09061	3.7115	3.90483	2.86337	3.98461	3.54261	3.64048	4.13975	4.40911	3.75977	5.18417	4.6213	4.68232	4.75952	4.09363	3.99736	2.92559	3.14407	2.72178	3.14048	2.73369	2.40505	3.05964	3.55286	3.41574	3.67467	3.22097	3.3085
Wnt2b	ENSMUSP00000029429	wingless-type MMTV integration site family, member 2B [Source:MGI Symbol;Acc:MGI:1261834]	0.00364923	0.477347	0.750523	0.881153	1.34567	1.23783	0.278775	1.13354	1.68136	-0.220124	1.55519	0.281324	1.08101	0.124377	1.34589	-0.0817003	0.235951	1.69742	2.09748	-0.00812018	1.11953	0.925018	0.693648	2.38247	1.45201	1.50131	1.84416	1.18834	2.19047	1.11679	0.219159	0.868075	-0.0671744	0.200022	0.222214	0.592989	0.355175	0.369426	-0.346357	1.72558	1.31844	1.39402	1.22097	1.48858
Igdcc3	ENSMUSP00000034961	immunoglobulin superfamily, DCC subclass, member 3 [Source:MGI Symbol;Acc:MGI:1202390]	0.000177502	0.478214	2.48015	2.34373	3.07203	2.69728	2.00776	2.53195	2.56889	2.62315	2.26441	2.79377	2.65832	1.97237	2.87839	2.41899	2.38434	2.06939	2.4934	1.81785	3.51294	2.83002	2.36458	3.52584	3.55004	2.64874	2.6347	2.73149	2.95021	2.7931	2.64542	2.42879	1.84356	2.41343	1.85609	1.83115	1.96736	2.13496	2.35408	2.50531	2.71235	2.80906	2.23657	2.57431
Hcar1	ENSMUSP00000129280	hydrocarboxylic acid receptor 1 [Source:MGI Symbol;Acc:MGI:2441671]	0.00139905	0.478699	2.33114	2.40132	2.9849	2.12293	1.92209	2.29119	2.26632	2.5379	2.46055	2.51579	2.04624	2.16	2.23897	2.59253	2.14924	2.68321	2.6569	2.08704	3.82876	2.7038	2.575	3.50126	3.10306	2.19753	2.38066	1.96595	2.6499	2.44437	1.54109	1.7556	1.45889	2.02223	1.70408	2.43687	1.8406	2.06987	2.33171	2.24525	2.72506	2.2379	2.26726	1.93996
Col9a2	ENSMUSP00000030372	collagen, type IX, alpha 2 [Source:MGI Symbol;Acc:MGI:88466]	0.00520254	0.479734	2.24906	2.73097	2.97103	2.29603	1.91134	1.97916	2.07368	2.26227	2.4108	2.77129	1.74759	2.22871	2.94793	2.42441	2.34029	3.30112	3.01947	2.35263	3.32216	2.57452	2.35261	3.88244	3.74203	1.95242	2.92011	2.18834	2.38925	2.31473	1.86302	2.10074	2.14695	2.06878	2.53416	1.59299	1.61821	1.50693	1.68927	2.39725	2.39997	2.36601	1.34126	1.68122
Lrrc4b	ENSMUSP00000123389	leucine rich repeat containing 4B [Source:MGI Symbol;Acc:MGI:3027390]	0.00036486	0.480708	3.21007	3.0584	3.73092	3.32083	2.67415	2.97519	3.26632	3.16002	3.39169	3.27601	2.98025	3.18615	3.20387	3.0572	2.64194	3.32878	3.35734	2.76127	3.80047	3.69138	3.28492	4.03063	3.81833	3.75977	3.46759	3.51027	3.74785	3.35126	3.14199	2.70602	1.57437	3.03694	2.96415	2.58371	2.91938	2.96636	3.07991	3.09523	3.19596	3.14204	2.35562	2.98239
Kif5c	ENSMUSP00000028102	kinesin family member 5C [Source:MGI Symbol;Acc:MGI:1098269]	3.79787e-05	0.481975	3.41907	2.4708	3.49598	3.01031	2.44301	3.49719	3.24818	3.71478	3.46665	3.14223	3.98025	2.96232	2.86945	2.46174	3.00149	2.025	2.63091	1.83623	4.0249	3.29151	2.87199	3.36078	3.57095	3.85574	3.36715	2.9417	3.45214	3.06642	2.71101	2.52343	2.21971	2.99236	2.43032	2.41611	2.52967	2.06987	3.06642	3.7911	3.93657	4.10862	3.17314	2.90729
Tnfrsf11b	ENSMUSP00000078705	tumor necrosis factor receptor superfamily, member 11b (osteoprotegerin) [Source:MGI Symbol;Acc:MGI:109587]	0.0267539	0.483008	0.701648	0.728211	1.3536	0.840901	0.303722	0.993934	0.568886	0.736807	1.46055	0.653293	0.233013	0.557336	1.66782	0.649113	0.32906	0.93189	1.17148	-0.380089	1.16462	1.538	1.63555	1.77582	-0.155672	2.16331	0.956631	0.7595	1.63793	0.398566	0.991749	0.301035	0.498423	0.986315	-0.112205	0.767019	0.313355	-0.630574	-0.0244293	0.971491	1.41574	1.15301	1.252	1.1958
Nfe2l3	ENSMUSP00000005103	nuclear factor, erythroid derived 2, like 3 [Source:MGI Symbol;Acc:MGI:1339958]	0.000215796	0.483294	2.97421	2.76745	3.63501	3.10971	2.58598	2.77766	2.82704	3.17623	3.05364	2.84491	3.17519	2.76823	2.53853	3.46174	3.27157	1.9792	2.74437	2.60926	4.43917	3.22987	3.16682	4.02374	3.89495	3.05551	3.28336	2.82724	3.61368	3.47228	2.66762	2.79407	2.23148	2.68021	2.55406	2.69129	2.95381	2.40505	2.6355	2.65359	3.10163	3.05113	2.5429	2.68122
Rnf43	ENSMUSP00000090476	ring finger protein 43 [Source:MGI Symbol;Acc:MGI:2442609]	4.67594e-05	0.483826	4.15786	4.01529	4.79125	4.26489	3.74381	4.0036	4.04243	4.09329	4.52919	4.55141	4.15358	3.57724	3.84232	4.47615	4.11369	4.08028	4.02447	3.55482	5.39492	4.53568	4.29747	5.18675	5.11557	4.21712	4.5889	4.15182	4.59212	4.36621	3.95612	3.93416	3.55106	3.84805	4.09215	3.90004	3.89478	3.17678	3.82757	3.95253	4.28019	4.18544	3.9595	3.81638
Adamts18	ENSMUSP00000090801	a disintegrin-like and metallopeptidase (reprolysin type) with thrombospondin type 1 motif, 18 [Source:MGI Symbol;Acc:MGI:2442600]	0.000192068	0.484027	2.68208	2.88524	3.34108	3.41699	2.29424	2.98614	2.50918	2.84216	2.61133	2.96865	2.3034	2.85773	2.58293	2.91446	2.72138	3.05842	2.81533	3.21895	3.6421	2.95303	3.03818	3.79212	3.92369	2.69737	3.85064	3.41661	3.45896	3.51583	3.07714	3.18277	2.15933	2.44464	2.76511	2.39505	2.22589	1.77542	2.84741	3.07031	3.27588	3.08016	2.82669	2.81638
S100a6	ENSMUSP00000001051	S100 calcium binding protein A6 (calcyclin) [Source:MGI Symbol;Acc:MGI:1339467]	0.0469522	0.484471	6.03173	6.24502	6.81473	7.14421	5.76921	5.41136	5.70816	6.38851	6.2027	5.99718	5.83165	6.06219	6.31167	7.17328	6.41652	5.70975	5.90754	5.95136	7.68456	7.0462	6.24824	7.20931	6.88142	5.81867	6.87311	6.74906	7.30137	7.61867	7.01412	7.30894	5.80171	4.99538	5.6357	5.50971	6.45411	6.21867	5.57489	5.38821	5.20732	5.37306	5.55694	5.36772
Mybph	ENSMUSP00000141104	myosin binding protein H [Source:MGI Symbol;Acc:MGI:1858196]	0.000207083	0.484813	2.78504	2.56437	3.13094	2.48494	2.08644	2.5467	2.59784	3.1018	2.95295	2.50674	2.98025	2.57063	3.28	2.01476	3.07725	2.46794	2.52197	2.0243	3.71211	2.92502	2.575	3.37708	2.9989	3.19753	2.39847	2.74556	2.61368	3.07373	2.36212	1.71607	1.66401	2.27141	2.1057	1.99409	1.91239	2.57106	2.27423	2.9661	2.76254	2.9288	2.18926	2.15927
Camk1d	ENSMUSP00000037028	calcium/calmodulin-dependent protein kinase ID [Source:MGI Symbol;Acc:MGI:2442190]	0.0243145	0.487523	2.78242	2.42559	3.48983	2.90766	2.45337	2.48407	2.01764	2.5993	3.53791	3.3076	3.34213	1.88991	1.84232	3.22169	2.29484	2.48443	2.25894	2.45131	4.7825	3.07914	2.83804	3.88624	3.95584	2.3972	3.06097	2.38099	3.07089	3.33919	2.75314	2.84077	2.24317	2.28625	2.48317	2.71698	2.73369	2.25695	2.56053	2.59889	2.57867	2.88341	2.70864	1.57431
2700046A07Rik			0.0397803	0.488244	-0.384441	0.0236291	0.155086	-0.184007	-0.87924	-0.41405	-1.47064	-0.985659	0.332796	0.238255	-0.311307	-0.110088	-0.00203332	0.533636	-0.863585	0.346927	-0.450013	0.576842	0.142255	0.296987	0.200608	0.564311	0.621935	-0.895581	0.335143	-1.35598	-0.568523	0.573653	-0.278341	0.190003	-0.318713	-0.660575	-1.17634	-0.785522	-1.18915	-1.14515	0.238605	-1.18771	-0.407386	-0.19094	-0.395702	-0.54117
Sfrp4	ENSMUSP00000152498	secreted frizzled-related protein 4 [Source:MGI Symbol;Acc:MGI:892010]	0.0491659	0.488781	0.878028	1.40166	1.60614	1.04278	0.573397	0.749897	1.46796	0.336269	1.50865	0.441788	-0.19583	1.70934	2.10839	0.533636	1.65099	2.025	1.91564	0.176304	1.07299	2.25259	1.27861	1.88624	1.53947	1.60692	1.47601	-0.133585	1.95986	0.653823	1.36212	0.938465	1.24317	0.646086	0.318429	0.351981	1.51129	-0.630574	0.376109	0.788044	0.846371	0.632182	0.697408	1.15927
Pak3	ENSMUSP00000108484	p21 protein (Cdc42/Rac)-activated kinase 3 [Source:MGI Symbol;Acc:MGI:1339656]	0.00264316	0.488789	1.77081	1.76134	2.29428	2.08003	1.26157	1.815	1.64483	2.16815	1.55519	1.98828	1.44358	1.82482	2.18239	1.56338	2.31774	1.77989	1.57747	1.14716	2.01262	1.95303	2.61565	1.9163	2.32238	2.94572	2.03843	1.55091	2.8185	2.13087	1.9196	2.02188	1.79676	1.55093	0.978943	0.629515	1.56574	1.0475	1.65364	1.8596	1.97964	1.80906	1.50476	2.08332
Peg10	ENSMUSP00000134963	paternally expressed 10 [Source:MGI Symbol;Acc:MGI:2157785]	0.0029027	0.489794	3.53536	2.74834	3.81242	3.29086	2.78267	3.73955	3.28424	3.88717	3.84	3.50674	3.77262	2.92139	3.13845	2.56338	2.87595	2.80636	2.79206	2.31381	3.5852	3.22987	3.55946	3.65623	3.80074	5.04302	3.34436	3.10345	3.2702	3.48329	3.37566	3.1682	2.73191	3.02223	1.97894	2.97292	3.21458	2.77542	3.05964	3.80928	4.082	4.08876	3.76887	3.62875
Apobec3	ENSMUSP00000135027	apolipoprotein B mRNA editing enzyme, catalytic polypeptide 3 [Source:MGI Symbol;Acc:MGI:1933111]	0.000555488	0.492044	4.49115	4.10479	5.06489	5.25477	4.04174	4.06449	4.22671	4.8447	4.56943	4.55141	4.66215	4.09247	4.28	4.57073	3.80479	4.28239	3.79206	3.89877	5.80314	4.82055	4.70782	5.36895	5.09045	4.59841	5.44848	5.09798	5.22088	5.48329	5.18879	5.08918	3.83586	3.50935	4.30087	4.13731	3.98078	4.48629	4.1772	3.65024	4.30157	3.84671	4.11526	4.29593
Adh1	ENSMUSP00000004232	alcohol dehydrogenase 1 (class I) [Source:MGI Symbol;Acc:MGI:87921]	1.15783e-06	0.493243	6.71438	6.86409	7.65948	7.65015	6.63985	6.3989	5.97598	6.6437	6.90321	6.99718	6.9386	6.82759	6.76615	7.30897	6.62884	6.68856	6.88021	6.91183	7.8986	7.44334	7.0335	7.93775	7.56543	8.07826	7.57085	7.56834	7.69538	7.97599	7.44878	7.64154	6.80565	6.32302	6.75601	6.69668	6.51936	6.73837	6.52709	6.54021	6.43617	6.24945	6.25487	6.38562
Gm37516			0.0347031	0.493254	-0.236023	-0.0994902	0.736698	1.97401	-0.282899	-0.495103	-0.640568	-0.137662	0.221764	0.363786	-0.19583	-1.02763	-0.761025	0.721263	-0.583477	0.484431	0.308979	-0.767112	1.63411	-0.223845	0.445721	1.0443	0.737413	0.782491	1.79121	1.7595	1.61368	2.49965	1.9196	2.26039	-0.0105909	-0.00161229	-0.24345	-0.300096	-1.18915	0.0474977	-1.08332	-0.236618	-0.407386	-0.136492	0.0193359	-1.12613
Avpr2	ENSMUSP00000033765	arginine vasopressin receptor 2 [Source:MGI Symbol;Acc:MGI:88123]	0.0259252	0.495642	4.42881	4.11247	5.14386	4.53797	4.13123	3.98674	3.99606	4.572	4.74783	4.44889	4.31562	4.49245	4.06992	4.61282	4.25684	3.8129	3.86636	4.05601	6.1667	4.66622	4.313	5.87289	5.17311	4.67123	4.47391	4.38998	4.51567	4.91198	4.52598	4.41033	4.26625	4.12078	4.11578	3.80743	3.9298	4.54734	3.71109	4.03468	3.98493	4.30091	3.65741	4.23142
Nfat5	ENSMUSP00000116631	nuclear factor of activated T cells 5 [Source:MGI Symbol;Acc:MGI:1859333]	0.00679472	0.496438	7.41753	7.42173	8.19954	7.41334	7.18923	7.50928	6.8771	7.71305	8.03349	7.90553	7.57363	6.40236	7.33376	7.37546	7.48451	7.60526	7.55777	7.1736	9.04764	7.53626	7.50878	8.60856	8.87906	7.61696	7.82864	7.06539	7.62244	7.99126	6.76798	7.20436	7.14111	7.18722	7.31406	7.19633	7.47026	6.8264	7.06558	7.6456	7.75636	7.87266	7.43381	7.28167
Adora1	ENSMUSP00000141104	myosin binding protein H [Source:MGI Symbol;Acc:MGI:1858196]	4.74145e-05	0.496553	4.92839	4.5796	5.30562	4.7558	4.29564	4.78717	4.8003	5.07396	5.08372	4.74461	5.07096	4.7968	5.01224	4.25549	4.91777	4.54464	4.50418	4.24325	5.90381	4.90364	4.74264	5.5452	5.42068	5.31777	4.66445	4.82724	4.96466	5.0719	4.63701	4.36951	3.81253	4.56622	4.3866	4.32439	4.14476	4.53935	4.55088	5.17102	5.12579	5.2027	4.41508	4.25757
Gm10129	ENSMUSP00000115062	desmoplakin [Source:MGI Symbol;Acc:MGI:109611]	0.0332542	0.496583	0.591617	0.000146024	1.37296	1.19334	0.363066	0.809209	0.00328834	-0.607147	1.644	1.73302	0.80417	-0.0276262	0.062097	0.630497	-1.67094	1.15428	0.707529	-0.882589	1.55165	0.837555	0.838038	2.03063	2.13851	0.841385	1.98048	1.61365	1.5124	0.729772	0.492178	0.831549	-0.251599	1.18953	-0.112205	0.51704	0.395817	0.439815	1.0866	0.633322	0.799065	0.72333	0.784871	0.828064
Slc1a4	ENSMUSP00000004634	solute carrier family 1 (glutamate/neutral amino acid transporter), member 4 [Source:MGI Symbol;Acc:MGI:2135601]	5.39436e-05	0.497047	3.41746	3.13169	3.7325	3.60952	2.72395	3.33202	3.5591	3.23931	3.76773	3.62013	3.40751	2.91097	3.32644	3.36089	3.40588	2.85789	3.10694	2.73212	4.03404	3.42252	3.09677	3.94574	4.2975	3.59841	3.60049	3.57476	3.73104	3.87482	3.58839	3.28761	2.33336	2.87613	2.50378	2.93694	3.04607	2.64741	3.34294	3.30201	3.5646	3.24817	3.25965	3.27475
Gm15471	ENSMUSP00000067695	DNA cross-link repair 1B [Source:MGI Symbol;Acc:MGI:2156057]	0.0103118	0.498887	0.520403	0.332436	1.05139	0.378901	0.048171	0.353295	0.882994	0.336269	0.577908	0.363786	0.911085	0.0503763	0.396516	0.685639	-0.67094	0.548561	0.37311	0.661731	1.25078	1.03395	0.655174	1.5452	1.4964	0.326812	0.722166	0.644022	0.254599	0.302351	0.219159	0.13111	0.243166	0.157586	0.534158	-0.0485568	-0.45218	-0.145147	0.579642	0.397255	-0.107826	0.394022	0.397847	0.45883
Notumos	ENSMUSP00000101783	notum pectinacetylesterase homolog (Drosophila) [Source:MGI Symbol;Acc:MGI:1924833]	0.0339052	0.502751	0.6675	0.483781	1.29345	1.04951	0.30137	0.883051	0.11432	0.821696	1.1325	0.921781	0.688693	0.326011	-0.0691475	1.15813	-0.67094	0.725439	1.97883	-0.219624	1.8565	1.42252	-0.0307175	2.0443	1.84433	0.623793	1.44206	1.22898	1.43148	0.692297	0.634197	0.868075	0.19586	0.22078	0.686161	0.862176	-0.52618	0.369426	0.419177	1.49036	1.17758	1.25837	0.22097	0.731849
Ppp1r36	ENSMUSP00000069849	protein phosphatase 1, regulatory subunit 36 [Source:MGI Symbol;Acc:MGI:2684916]	0.00407117	0.502901	1.55206	1.40944	1.95313	1.24158	0.961473	1.45289	1.58825	1.57506	1.1325	1.46065	2.08101	1.47487	1.21096	2.04319	2.05698	0.609962	0.93701	1.59854	2.62607	1.62763	1.25308	2.59251	2.27219	1.34728	1.19949	0.866415	1.316	2.10258	0.804122	1.16086	1.09632	1.18953	1.17159	0.665139	0.898317	0.747938	1.30899	1.66029	1.38403	1.39402	1.6043	1.36572
Lrrc4	ENSMUSP00000001460	staphylococcal nuclease and tudor domain containing 1 [Source:MGI Symbol;Acc:MGI:1929266]	0.00160418	0.502908	2.4361	2.67831	3.39982	2.83122	2.40819	2.39053	2.35943	2.8217	2.94423	2.90122	2.23301	1.35704	3.00614	2.6211	2.71276	2.90764	2.71991	2.1023	3.64608	2.94608	2.90515	3.64281	4.46882	2.78999	2.35352	2.38099	3.51894	3.56849	2.47969	2.6857	1.93283	2.4881	2.55406	2.6385	2.61821	2.21742	2.37611	2.44456	2.77482	2.4215	2.28237	2.04379
Tbc1d2	ENSMUSP00000081670	TBC1 domain family, member 2 [Source:MGI Symbol;Acc:MGI:2652885]	0.00218503	0.503521	3.4412	3.42959	4.29768	4.09778	3.30781	3.26676	2.88299	3.35775	3.95729	3.79749	3.75119	2.90048	2.95639	4.16299	3.33468	3.38255	3.53605	3.20487	5.30465	3.98051	3.61063	4.87672	4.66633	3.34728	4.20961	3.92942	4.54802	3.95216	4.03934	3.90809	2.94002	3.32751	3.64036	3.38974	3.2538	3.29543	3.26245	3.29342	3.20506	3.52647	3.34126	2.9719
Agr2	ENSMUSP00000020898	anterior gradient 2 [Source:MGI Symbol;Acc:MGI:1344405]	0.0389262	0.503936	-0.537239	-0.0633876	0.800159	-0.412607	-0.188529	-1.05788	-0.940128	0.0847307	-0.100164	-0.282577	-0.372708	-1.61259	0.182391	0.871506	0.32906	-0.274561	-1.3431	-0.145624	2.07299	0.744446	0.803273	1.31638	0.496405	-0.632547	-0.490828	-1.94094	0.254599	0.0293321	-0.0438753	-0.283928	0.0963244	-0.384941	-0.176336	0.165568	-0.686645	-0.145147	-0.761395	-1.0946	-0.785898	-2.08403	-1.30259	-0.318777
Lypd6	ENSMUSP00000061578	LY6/PLAUR domain containing 6 [Source:MGI Symbol;Acc:MGI:2443848]	0.000435927	0.504373	3.44889	3.04175	4.14466	3.48626	3.15723	3.41541	3.21741	3.37189	3.64937	3.69769	3.47877	3.27818	2.67809	3.37494	3.00149	2.9792	3.10694	3.10988	4.97988	3.95303	3.4115	4.41178	4.45483	3.65696	3.46337	3.51027	3.66177	3.97185	3.00924	3.30103	3.09632	3.3769	2.89561	3.00803	3.32918	3.23732	3.01119	3.57783	3.54323	3.56805	3.26726	3.52492
Mycl	ENSMUSP00000117232	v-myc avian myelocytomatosis viral oncogene lung carcinoma derived [Source:MGI Symbol;Acc:MGI:96799]	1.93398e-05	0.505237	4.20974	4.10841	4.68543	4.13122	3.70046	3.92571	4.23595	4.38241	4.316	4.25185	4.25855	3.81368	4.00614	4.35806	4.63284	3.59485	4.08317	3.97539	5.13943	4.64491	4.23036	4.94392	5.09225	4.06172	4.40949	3.92942	4.56076	4.31781	3.83387	3.73597	3.33336	3.83465	3.68616	3.84675	3.87694	3.62493	3.98277	4.03726	4.08693	4.26091	3.59827	3.58811
Slc17a8	ENSMUSP00000020102	solute carrier family 17 (sodium-dependent inorganic phosphate cotransporter), member 8 [Source:MGI Symbol;Acc:MGI:3039629]	0.0290088	0.505272	0.840897	1.45418	1.94165	0.983571	0.956781	1.01642	0.488715	1.04997	1.27835	1.65329	0.313183	0.26188	1.34589	1.49299	1.61446	1.3104	1.93701	1.0243	2.52596	1.05995	1.06043	3.05109	2.80074	1.15172	1.35352	1.26851	1.05297	0.998958	1.15776	0.069709	0.681287	0.22078	1.40863	1.11494	1.31336	1.00169	0.653643	1.28044	1.77482	0.500938	1.15684	0.731849
Serinc2	ENSMUSP00000112535	serine incorporator 2 [Source:MGI Symbol;Acc:MGI:1919132]	0.00993106	0.506486	5.21699	5.33738	5.91511	5.54925	4.9337	4.90088	4.89665	5.51578	5.3328	5.41786	5.22007	4.91879	5.08736	6.1119	4.90271	5.27766	5.39451	5.25012	6.90214	5.86269	5.2865	6.22177	6.03133	5.18621	5.62433	5.36284	5.76446	5.80741	5.52142	5.21503	5.02368	4.82282	5.1748	4.96222	4.57683	5.04185	4.98277	4.9402	4.88653	5.0482	4.7608	4.78676
Cemip	ENSMUSP00000063277	cell migration inducing protein, hyaluronan binding [Source:MGI Symbol;Acc:MGI:2443629]	0.0107426	0.507085	2.88763	2.50036	3.45341	3.32124	2.47371	3.08209	3.10763	2.01434	3.15534	3.17685	3.32773	2.54392	2.25278	2.15813	1.94377	3.23445	2.80374	2.60926	3.62203	3.00079	2.77664	3.94938	3.9598	3.41185	4.10502	3.18834	3.2702	2.93622	3.18109	3.24659	1.37643	3.09431	2.57369	3.06914	2.51129	2.21742	2.66263	3.25855	3.34339	2.97281	3.252	3.00315
Atp8b1	ENSMUSP00000025482	ATPase, class I, type 8B, member 1 [Source:MGI Symbol;Acc:MGI:1859665]	0.000786185	0.508758	4.51526	4.24559	5.15016	4.80039	4.17521	4.4347	4.16679	4.4606	5.10929	4.6817	4.6564	4.01677	3.77215	4.70356	4.08728	4.52485	4.34939	4.03627	6.04614	4.75044	4.45695	5.58668	5.41201	4.64874	4.98491	4.78698	4.97896	5.00088	4.57964	4.47096	4.43108	4.33586	4.20972	4.23536	4.316	3.52323	4.18034	4.13422	4.73766	4.36365	4.49507	4.69723
Cyp26b1	ENSMUSP00000144836	cytochrome P450, family 26, subfamily b, polypeptide 1 [Source:MGI Symbol;Acc:MGI:2176159]	0.00233455	0.509944	4.46647	2.9155	3.97873	3.59288	3.00715	3.33262	4.82704	4.79308	4.45135	4.35877	4.34213	4.02645	3.66782	2.4081	2.89892	3.04737	2.76841	2.70237	3.80759	3.74043	3.9174	4.15559	4.37087	3.88052	2.82453	3.54288	3.8757	3.25815	4.16558	3.89044	2.24317	3.57733	3.02244	3.07577	2.60093	3.52323	3.83554	3.1908	3.34339	3.80211	2.91658	2.90729
Mfsd6	ENSMUSP00000122881	major facilitator superfamily domain containing 6 [Source:MGI Symbol;Acc:MGI:1922925]	0.000224433	0.510939	4.52121	4.39438	5.32122	4.8718	4.35244	4.50565	4.10762	4.51896	4.96377	4.9996	4.60557	3.93173	4.25963	4.69687	4.57936	4.22467	4.51488	4.09087	6.018	4.84878	4.80766	5.73213	5.79963	4.72109	5.17773	4.69205	5.14889	5.10971	4.82155	4.28086	4.28049	4.58235	4.35007	4.52676	4.45711	3.91786	4.1928	4.61103	4.58217	4.68605	4.32312	4.63874
Tnfrsf19	ENSMUSP00000106867	tumor necrosis factor receptor superfamily, member 19 [Source:MGI Symbol;Acc:MGI:1352474]	2.2748e-07	0.511079	4.51518	3.93086	4.82765	4.35319	3.85926	4.28622	4.412	4.79045	4.79708	4.73883	4.5279	3.82482	4.20387	4.37214	4.02603	3.4926	3.84955	3.64097	4.98461	4.51938	4.41726	5.11405	5.135	4.79558	4.70795	4.19861	4.55122	4.71116	3.89629	4.05394	3.58818	4.16162	4.06467	3.85062	3.79195	3.69855	4.20208	4.31054	4.24973	4.82458	4.16908	3.96133
Ncmap	ENSMUSP00000101484	noncompact myelin associated protein [Source:MGI Symbol;Acc:MGI:2444888]	0.0202699	0.511898	0.685682	0.677812	1.32436	1.48952	0.358292	0.176729	0.75175	1.01434	1.5321	0.479263	0.0106206	0.326011	1.82394	1.28257	1.32906	0.88298	-0.243562	-1.00812	2.51729	1.08548	0.399917	1.79212	1.30999	0.841385	1.72217	1.10345	1.66177	1.87063	1.38908	1.19	0.288969	0.22078	0.0646724	0.39505	0.54782	0.63246	0.331714	-0.187708	-0.107826	0.80906	0.0193359	0.195796
Tub	ENSMUSP00000146894	tubby bipartite transcription factor [Source:MGI Symbol;Acc:MGI:2651573]	0.0193257	0.512043	1.76513	1.43151	2.04504	2.18096	1.07938	1.88607	1.60736	1.4473	1.72766	2.11272	1.98637	1.70934	1.87839	0.317907	1.47881	1.38255	2.11633	1.41509	1.42766	2.00748	1.83804	2.09774	1.7188	3.18052	2.68636	2.10345	2.03482	2.1168	2.04359	2.10074	0.498423	1.63839	0.856086	0.892549	1.08387	1.50693	1.93163	1.89409	2.41574	2.22756	1.6516	1.1958
Tpd52l1	ENSMUSP00000000305	tumor protein D52-like 1 [Source:MGI Symbol;Acc:MGI:1298386]	0.00017571	0.512187	3.82557	3.69703	4.42413	3.99107	3.45888	3.49619	3.49386	4.30344	4.04143	3.91496	3.83505	3.36469	3.86945	4.43114	3.56268	3.25382	3.58426	3.48082	5.17568	4.22126	3.98875	4.66511	4.64183	3.85216	3.96263	3.87924	3.90596	4.29612	3.84852	4.05394	3.7484	3.3299	3.45699	3.31881	3.53878	3.36038	3.36514	3.64349	3.49209	3.71225	3.52396	3.24019
Lrp8	ENSMUSP00000115854	low density lipoprotein receptor-related protein 8, apolipoprotein e receptor [Source:MGI Symbol;Acc:MGI:1340044]	0.00282419	0.512675	1.60119	0.876071	1.96179	2.18629	0.997908	1.97011	1.19232	1.4473	1.95295	2.21623	2.60358	0.194766	1.70846	0.773102	1.80479	0.272927	-0.450013	1.14716	1.88372	1.61014	1.35261	2.47626	2.15245	2.29556	2.15826	2.55091	1.73104	2.35126	2.09363	2.23265	0.418252	1.26142	1.11912	1.49741	1.05878	0.63246	1.87087	2.07533	2.36791	2.05113	2.08973	1.36572
Hcn2	ENSMUSP00000097113	hyperpolarization-activated, cyclic nucleotide-gated K+ 2 [Source:MGI Symbol;Acc:MGI:1298210]	0.000534362	0.513112	2.64204	1.66616	2.61507	2.34246	1.65241	2.87168	2.26632	3.01434	2.27835	2.52478	2.87852	2.88991	2.35871	1.15813	1.72138	1.51685	1.82683	1.41509	2.60986	2.57452	2.52254	2.79212	2.5181	2.67326	2.24941	2.86641	2.52545	2.23879	1.95612	2.21857	1.69836	1.55093	0.856086	1.95144	1.70163	2.15602	2.33171	3.03983	3.04192	3.68227	2.75269	2.38166
Lrp4	ENSMUSP00000028689	low density lipoprotein receptor-related protein 4 [Source:MGI Symbol;Acc:MGI:2442252]	0.000201808	0.513578	5.9976	5.24068	6.18436	5.6667	5.22302	6.17948	5.8771	6.2537	6.17317	5.90896	6.31379	5.45887	5.55395	4.85657	5.64081	5.1722	5.19828	5.0223	6.63561	5.72934	5.63431	6.32201	6.67299	6.11191	6.02344	5.96595	5.98607	5.72398	5.11801	5.18277	4.78082	5.70759	5.45699	5.24275	4.893	5.25695	5.50414	6.51366	6.67435	6.83526	5.92743	5.62206
Oit1	ENSMUSP00000022269	oncoprotein induced transcript 1 [Source:MGI Symbol;Acc:MGI:1201784]	0.0320953	0.513587	1.46999	1.7462	2.4162	2.46393	1.45488	0.566395	1.56889	1.64661	1.4848	1.02675	1.31318	1.77973	1.66782	2.38608	2.13641	1.19492	1.4934	1.59854	3.41372	2.15948	1.83804	2.98881	2.50729	1.58985	1.86992	1.7595	2.57653	3.37511	2.51684	2.6857	0.903679	1.27141	1.64963	0.922297	1.91239	2.06987	0.579642	0.262954	0.647062	0.752476	0.697408	0.45883
Gabre	ENSMUSP00000066543	gamma-aminobutyric acid (GABA) A receptor, subunit epsilon [Source:MGI Symbol;Acc:MGI:1330235]	0.0248626	0.515227	1.01875	1.77282	1.93126	1.94472	0.974541	1.23074	0.266323	1.97782	0.86331	1.0765	1.80417	0.124377	2.49273	1.61164	2.31774	1.54856	1.27581	1.39043	2.56852	1.8673	1.39992	2.07127	1.99117	1.68938	1.77766	1.89195	1.92086	2.41015	2.07714	1.59054	0.458894	0.320316	1.3866	0.733852	1.47382	1.47376	0.541168	1.56361	1.64706	1.44847	1.55539	0.628755
Nek5	ENSMUSP00000148211	NIMA (never in mitosis gene a)-related expressed kinase 5 [Source:MGI Symbol;Acc:MGI:2142824]	0.0394393	0.515381	-0.8684	-0.437514	0.557304	0.0694936	-0.398986	-0.0144492	-0.640568	-0.985659	-0.837129	-0.282577	-1.43684	-1.02763	-0.761025	0.171066	-0.67094	0.0249993	-0.828524	-0.560661	1.46418	-0.223845	-0.0307175	1.14927	0.539473	0.445456	0.980478	-0.94094	0.123354	1.02933	-0.780841	0.00557881	-0.80414	-0.264647	-0.24345	-0.0485568	-0.250546	-0.782577	-0.275968	-0.635167	-0.107826	0.466172	0.504763	-0.0386695
9130017K11Rik	ENSMUSP00000021288	ubiquitin specific peptidase 43 [Source:MGI Symbol;Acc:MGI:2444541]	0.00398924	0.516057	1.32017	1.43948	1.83358	1.595	0.879183	1.21479	1.52936	1.33627	1.4108	1.02675	1.52999	1.08785	0.896087	1.65833	0.820913	2.00228	1.68244	1.57684	1.97514	1.48141	1.82076	2.0443	1.92774	1.75212	1.6196	1.30699	1.79713	1.39857	2.04359	1.40413	0.646521	0.961862	1.00809	1.32995	1.47382	-0.145147	1.28591	1.09523	0.799065	1.44847	1.7418	0.918262
Sema4f	ENSMUSP00000000641	sema domain, immunoglobulin domain (Ig), TM domain, and short cytoplasmic domain [Source:MGI Symbol;Acc:MGI:1340055]	0.0127954	0.516499	0.550489	-0.105972	0.769027	0.548155	-0.184137	0.583177	0.944395	1.08473	0.332796	0.051842	0.563162	0.326011	0.238975	-0.507006	0.721378	-1.39004	0.308979	-0.00812018	1.07299	0.159483	0.905152	1.14927	0.737413	0.589846	1.04974	0.813947	1.05297	0.144809	0.157759	0.069709	-0.0105909	-0.00161229	0.171588	-0.444485	-0.45218	-0.36754	0.238605	0.660289	0.647062	0.568052	0.604298	0.780758
Agtr2	ENSMUSP00000086592	angiotensin II receptor, type 2 [Source:MGI Symbol;Acc:MGI:87966]	8.6517e-05	0.518484	3.86559	3.8065	4.19807	2.97329	3.25044	4.02414	3.01048	4.31812	4.06575	3.80489	3.91108	4.08322	3.85595	3.32661	3.61446	4.00799	3.9317	4.1023	4.33701	3.93559	3.51718	4.43792	4.30376	4.65696	3.07765	2.91704	2.95021	3.29612	2.96511	2.63361	2.81253	3.3299	3.03666	3.36287	3.47856	3.48213	3.90914	4.07282	4.07705	4.03046	3.99662	4.05874
Elovl4	ENSMUSP00000034796	elongation of very long chain fatty acids (FEN1/Elo2, SUR4/Elo3, yeast)-like 4 [Source:MGI Symbol;Acc:MGI:1933331]	0.00175873	0.518594	1.79204	1.50454	2.04054	1.74039	1.09321	1.69829	1.14079	2.26227	2.05364	1.92178	1.68869	1.68509	2.09312	1.41899	2.35143	0.979196	1.09748	1.08704	2.2612	2.36112	1.82076	2.01682	1.84433	1.939	1.76399	1.58262	2.17398	2.37511	1.21916	1.32751	0.418252	0.936987	0.978943	1.23832	1.41572	1.57106	1.37611	1.80022	1.59261	2.0859	1.62815	1.70676
Oxtr	ENSMUSP00000051132	oxytocin receptor [Source:MGI Symbol;Acc:MGI:109147]	0.000504471	0.520195	4.73782	3.97043	4.90965	4.67725	3.96677	4.95411	4.94627	4.84723	4.78003	4.52925	4.96326	4.36087	4.66782	3.10518	4.4454	3.78655	3.73829	4.07934	4.77707	4.72223	4.61063	5.0477	5.00468	5.29556	5.05255	4.71011	4.84217	4.58136	4.41227	4.46501	3.33882	4.61408	3.90726	4.16557	3.58784	4.18705	4.48146	5.27172	5.46582	5.54637	4.69741	4.26188
Acer2	ENSMUSP00000040048	alkaline ceramidase 2 [Source:MGI Symbol;Acc:MGI:1920932]	0.0344064	0.522297	5.61427	5.54621	6.31449	5.59039	5.37744	5.32599	5.08735	5.56124	6.05364	5.73302	5.67643	5.57394	5.26646	5.9557	5.68	5.57575	5.5927	5.20664	7.14577	6.30855	5.62563	6.82517	6.42786	5.55398	5.5605	5.34908	6.07089	6.07736	5.14397	5.34056	5.25475	5.21497	5.22066	5.38574	6.12977	5.05872	5.1245	5.23856	5.48463	5.39055	5.39264	5.32508
Nkd2	ENSMUSP00000022051	naked cuticle 2 homolog (Drosophila) [Source:MGI Symbol;Acc:MGI:1919543]	0.000129188	0.5225	4.62026	4.98339	5.20003	5.87615	4.26353	4.81782	4.35095	4.92123	4.7898	4.92348	4.63901	4.09707	5.11596	5.05981	4.75742	5.09378	4.96589	4.90749	5.83138	4.8874	4.71016	5.66843	5.39745	4.70532	6.11448	5.82559	5.92948	5.86433	5.65379	5.8692	4.19586	4.28379	4.58098	4.14994	4.33442	4.03618	4.9501	4.92499	4.94202	4.64584	4.78222	4.66177
Mbp	ENSMUSP00000089393	myelin basic protein [Source:MGI Symbol;Acc:MGI:96925]	0.000554427	0.522979	4.78079	4.52771	5.41699	5.27632	4.48182	4.65316	4.63788	4.70084	5.26791	4.8856	4.83165	4.36087	4.24589	4.93452	4.35143	4.7461	4.59101	4.29732	6.32341	5.13981	4.9255	5.68161	5.70468	4.72696	5.44206	5.03347	5.40523	5.16888	5.40569	5.20257	4.39488	4.6585	4.72837	4.57905	4.4058	4.12431	4.61016	4.68348	4.72822	4.82972	4.46559	4.60179
Slc12a2	ENSMUSP00000111023	solute carrier family 12, member 2 [Source:MGI Symbol;Acc:MGI:101924]	0.000191558	0.52431	6.5343	6.12348	6.98099	6.48068	6.04948	6.27304	6.55788	6.77855	6.79101	6.67818	6.34034	6.05984	6.36747	6.21585	6.34796	5.97774	6.16243	5.66944	7.88077	6.62437	6.72997	6.9746	7.0598	6.61644	6.58161	6.24394	6.7617	6.85004	6.1685	6.27831	6.15316	6.3152	5.85809	6.09793	6.30538	5.56713	6.0916	6.31214	6.29305	6.59847	6.07787	6.26511
Psat1	ENSMUSP00000025542	phosphoserine aminotransferase 1 [Source:MGI Symbol;Acc:MGI:2183441]	5.11878e-07	0.524747	5.83207	5.3727	6.142	6.11166	5.21169	5.67926	5.58584	6.22574	5.96053	5.73786	6.05793	5.4245	5.62997	6.01745	5.3857	4.83557	5.15561	5.21193	6.5474	5.82435	5.87722	6.37167	6.35965	5.87172	6.05607	6.09798	6.3113	6.40292	5.88923	5.91247	5.13446	5.33942	5.11745	5.08566	5.29063	5.30253	5.53016	5.83983	5.7298	5.72425	5.61776	5.63376
Bnipl	ENSMUSP00000102813	BCL2/adenovirus E1B 19kD interacting protein like [Source:MGI Symbol;Acc:MGI:2384749]	0.015261	0.525217	1.21168	1.38413	1.94519	1.82563	1.01618	0.858024	0.818864	1.7585	1.46055	0.948748	1.23301	1.05038	1.68828	1.69463	1.86822	1.27293	0.604435	1.1763	2.75696	1.80718	1.73112	2.5452	1.87828	0.952416	1.86992	1.64402	2.05297	2.27726	1.65656	1.45304	0.646521	1.26142	0.856086	0.699904	1.41572	1.21742	0.579642	0.836139	1.28449	1.01551	0.604298	0.828064
Ptgs1	ENSMUSP00000059977	prostaglandin-endoperoxide synthase 1 [Source:MGI Symbol;Acc:MGI:97797]	0.000119751	0.525671	5.28638	5.30022	5.85717	5.02533	4.9294	5.16581	5.06852	5.63199	5.4863	5.38985	5.26234	4.87926	5.19853	5.50262	5.15561	5.41732	5.24829	5.27896	6.62204	5.55066	5.43724	6.19213	5.97851	5.36244	4.95813	5.01034	5.13405	5.37363	4.90566	4.77015	4.88888	5.06806	4.80718	4.85448	4.97073	4.98708	5.15189	5.23632	5.22309	5.31319	4.85223	5.21816
Fosl2	ENSMUSP00000031017	fos-like antigen 2 [Source:MGI Symbol;Acc:MGI:102858]	2.09189e-06	0.527373	5.933	5.70446	6.63214	6.28819	5.70904	5.95789	5.89859	5.98013	6.24502	6.0788	5.93662	5.45887	5.55952	5.88089	5.65212	5.81779	5.81965	5.49679	7.14928	6.29151	6.11194	6.71673	6.85875	6.66462	6.4639	6.24888	6.47587	6.49013	6.02544	6.02492	5.6973	6.00663	5.58703	5.77111	5.76311	5.42904	5.84149	5.94363	6.24753	6.14548	5.81115	5.75804
Il1r1	ENSMUSP00000027241	interleukin 1 receptor, type I [Source:MGI Symbol;Acc:MGI:96545]	7.01255e-05	0.52805	4.05981	3.85567	4.64865	5.06242	3.7274	4.04042	3.91018	3.9498	4.49677	4.10675	4.29849	3.59686	3.98562	4.04143	3.64194	4.0529	3.97883	3.43331	5.09062	4.42252	4.18043	5.02029	4.94986	4.2282	5.13853	4.96595	5.04392	5.45978	4.72431	5.042	4.02029	3.86957	3.68165	3.67827	3.84794	3.26667	4.01821	3.8654	4.13535	4.1058	3.93103	4.18675
Tceal5	ENSMUSP00000065397	transcription elongation factor A (SII)-like 5 [Source:MGI Symbol;Acc:MGI:3036236]	0.0442013	0.531322	0.968266	0.984871	1.64979	1.50678	0.737448	0.391597	1.33671	0.821696	0.278348	0.685714	1.21225	1.47487	1.42118	1.47224	1.73845	1.3104	0.849548	-0.882589	1.78611	2.05995	1.37646	1.52584	1.56053	1.58985	1.45913	1.51849	2.03482	1.87063	1.80412	0.353502	1.12186	0.0222345	0.75655	1.53641	1.03325	-0.0456117	0.886303	0.490364	0.140102	-0.306417	0.741802	0.39743
Ttc39a	ENSMUSP00000066334	tetratricopeptide repeat domain 39A [Source:MGI Symbol;Acc:MGI:2444350]	0.000522985	0.532583	1.74862	1.6371	2.25602	2.89069	1.34709	1.43229	2.11432	2.56278	1.30583	1.83772	1.54667	1.12438	1.87839	1.88727	1.49899	1.06939	1.82683	1.66173	2.08477	2.25259	2.2659	2.7676	2.38275	1.78249	3.01552	2.61365	3.03482	2.97575	2.88212	2.82227	1.19586	1.31067	1.75655	1.32995	1.15663	1.3329	1.67156	1.20918	1.35161	0.72333	1.71978	1.91826
L1cam	ENSMUSP00000110073	L1 cell adhesion molecule [Source:MGI Symbol;Acc:MGI:96721]	8.05329e-05	0.533292	5.69959	5.64129	6.58643	6.0904	5.67943	5.8418	5.74637	5.5978	6.21272	5.98421	5.86528	4.79113	5.63525	5.58892	5.64308	5.90611	5.94758	5.12677	7.17499	6.2867	6.1208	6.98792	6.85129	6.09689	6.35009	6.21008	6.33837	6.31781	5.66486	5.66119	5.70577	5.80144	5.74578	5.91769	5.66364	5.24225	5.68486	5.94911	5.9034	5.97203	5.696	5.84541
Axin2	ENSMUSP00000051331	axin 2 [Source:MGI Symbol;Acc:MGI:1270862]	0.000465697	0.533695	4.82546	4.42822	5.17439	4.89993	4.26848	4.81849	4.47837	4.7957	5.15722	5.18821	5.01512	4.31815	4.42728	4.70579	3.95477	4.53675	4.62763	4.31708	5.5238	4.88559	4.94357	5.64506	5.41201	4.63632	5.25553	4.86319	5.19252	4.79088	4.61434	4.68314	3.81645	4.67458	4.73055	4.2324	4.12071	4.03618	4.71326	4.93192	5.26721	5.04231	4.52396	4.43229
Gm43539	ENSMUSP00000061836	FAT atypical cadherin 4 [Source:MGI Symbol;Acc:MGI:3045256]	0.00863928	0.533785	1.89291	1.67073	2.51435	1.70185	1.60868	1.69036	2.41471	1.55039	2.30583	1.92178	2.23301	0.931732	1.46927	1.00757	1.41652	2.45126	2.4194	1.26037	1.89714	2.85251	2.7586	2.43533	2.42929	2.71323	2.01552	1.48532	2.44528	2.49965	0.634197	1.13111	1.17161	1.79886	1.70408	2.04905	2.23712	0.691354	1.65364	2.09523	2.10163	2.20665	1.12367	0.96133
6530437J22Rik	ENSMUSP00000148815	carnitine palmitoyltransferase 1c [Source:MGI Symbol;Acc:MGI:2446526]	0.0115221	0.534187	0.805439	0.924713	1.06169	0.628347	0.157111	0.765262	0.644834	1.55039	0.484799	1.0765	0.688693	0.387411	0.997967	0.573164	1.08395	1.11246	1.60444	0.176304	1.33208	0.867303	0.871985	1.12374	1.5181	0.65696	0.8311	0.146523	0.538392	0.44437	0.804122	1.00558	-0.0671744	0.483815	0.451695	0.261783	0.180088	-0.36754	0.617117	0.992864	0.846371	0.80906	0.697408	0.628755
Trpm5	ENSMUSP00000121802	transient receptor potential cation channel, subfamily M, member 5 [Source:MGI Symbol;Acc:MGI:1861718]	0.00351636	0.534286	2.01894	1.99252	2.36213	1.80173	1.45782	2.13738	2.14079	2.66969	1.30583	1.73302	2.33255	1.93173	2.13845	1.67659	2.17455	1.54856	2.61773	1.79923	2.9688	1.95303	1.71251	2.82418	2.62194	2.09235	1.80463	2.51849	2.17398	1.08823	1.65656	1.56852	1.31134	1.83969	1.14559	1.49741	1.54782	1.40505	1.57964	2.20002	2.63364	2.64	2.08973	1.68122
Dapp1	ENSMUSP00000029806	dual adaptor for phosphotyrosine and 3- phosphoinositides 1 [Source:MGI Symbol;Acc:MGI:1347063]	2.49887e-07	0.534981	3.44746	3.56899	4.02324	3.91084	3.1208	3.28889	3.2783	3.57506	3.76278	3.22728	3.56316	3.27818	3.37774	3.64448	3.60052	3.63233	3.4716	3.68727	4.32465	4.10746	3.79445	4.27058	3.8227	3.81958	4.04126	3.97792	4.07977	3.9482	3.62855	3.78932	3.02368	3.28132	3.25298	2.95144	3.15663	3.05872	3.1065	3.1908	3.43907	3.15301	3.36274	3.4812
Galnt5	ENSMUSP00000108235	UDP-N-acetyl-alpha-D- galactosamine:polypeptide N- acetylgalactosaminyltransferase 5 [Source:MGI Symbol;Acc:MGI:2179403]	0.0365148	0.535135	0.501445	0.53955	1.14292	0.785111	0.240896	0.838727	0.217413	0.821696	1.27835	0.620126	0.461282	-0.390196	0.896087	0.0916313	0.458343	1.06939	0.604435	0.117411	1.14225	1.66198	0.767649	1.14927	1.80956	0.326812	1.21967	0.380988	1.28563	0.0293321	0.441552	1.3535	-0.126068	0.791937	0.00808884	-0.107451	0.583444	0.295425	0.724032	1.07533	0.979637	0.534885	0.452295	1.26618
Soat1	ENSMUSP00000140721	sterol O-acyltransferase 1 [Source:MGI Symbol;Acc:MGI:104665]	3.94173e-05	0.535328	5.66888	5.32366	6.09809	5.58317	5.19659	5.55258	5.7857	5.7477	5.90658	5.54921	5.56521	5.45887	5.56782	5.13603	5.36386	5.4926	5.45688	4.92477	6.65054	5.64384	5.63307	6.32831	6.19936	6.13343	5.68636	5.53884	5.67794	5.87587	5.39907	5.32093	5.48496	5.42409	5.00267	5.06581	5.18009	5.02191	5.24311	5.52745	5.70435	5.7325	5.40131	5.70676
Ampd3	ENSMUSP00000149655	adenosine monophosphate deaminase 3 [Source:MGI Symbol;Acc:MGI:1096344]	0.0409221	0.535376	4.99842	4.64894	5.54919	4.78073	4.64781	4.69909	4.5193	5.00756	5.46513	5.22453	5.11356	4.66043	4.3934	5.54859	4.07725	4.84518	4.88572	4.14347	6.74031	5.24553	4.80986	6.03919	5.78293	4.67731	4.83764	4.64026	4.9837	5.04614	4.66762	4.50904	4.88888	4.69048	4.82776	4.70847	4.63103	4.14025	4.74746	4.73512	4.62688	4.66129	4.63405	4.78975
Endod1	ENSMUSP00000127751	endonuclease domain containing 1 [Source:MGI Symbol;Acc:MGI:1919196]	0.0354556	0.535571	5.58894	5.31991	6.23183	5.55657	5.33098	5.30076	5.16518	5.59026	5.94968	5.96205	5.73309	5.13337	4.95216	6.04977	4.99795	5.55248	5.50597	4.86112	7.31562	5.83285	5.66731	6.67504	6.5005	5.39965	5.63939	5.32115	5.85257	5.79972	5.40073	5.32587	5.6109	5.32092	5.23151	5.70633	5.29063	4.82557	5.19745	5.44843	5.22085	5.37658	5.14242	5.41883
Ccr1	ENSMUSP00000026911	chemokine (C-C motif) receptor 1 [Source:MGI Symbol;Acc:MGI:104618]	0.0113308	0.536441	1.47079	1.42544	1.77073	1.91376	0.872225	1.29976	1.11432	1.49977	1.25033	1.0765	2.87191	1.0119	1.58293	1.65833	0.972916	1.9792	1.82683	0.532448	1.49981	1.34006	1.46809	2.2112	2.16626	1.939	2.21967	1.7595	1.61368	1.93622	1.76348	2.19	0.780823	1.10272	0.949195	0.0624746	1.20317	1.13496	1.61712	1.4132	1.44676	1.25837	1.01934	1.04379
Parm1	ENSMUSP00000042844	prostate androgen-regulated mucin-like protein 1 [Source:MGI Symbol;Acc:MGI:2443349]	0.00362302	0.537279	4.44703	4.59745	5.07629	4.37333	4.18003	4.42693	3.85529	4.40666	4.81153	4.71742	4.44135	4.44991	4.56644	4.81904	4.79054	4.25382	4.63091	4.52397	5.92689	4.76039	4.22051	5.45209	5.49093	4.60692	4.45488	4.15182	4.90596	4.46396	3.99614	4.26725	4.33609	4.23743	4.22221	4.17795	4.61606	3.49044	3.84347	4.74618	4.65372	4.66513	4.36983	4.28326
Slc35g1	ENSMUSP00000061282	solute carrier family 35, member G1 [Source:MGI Symbol;Acc:MGI:2444789]	0.019269	0.537526	5.50223	5.15545	6.0129	5.30353	5.11731	5.29355	5.34812	5.51737	5.90658	5.52254	5.61943	5.09936	5.04633	5.68677	5.01381	5.10715	5.03442	5.0442	7.05327	5.72223	5.49284	6.42229	6.01806	5.36871	4.84416	4.89826	5.67062	5.82915	5.30662	5.27236	5.3429	5.20849	4.95669	5.15934	5.37055	4.66588	5.1245	5.50438	5.1401	5.52331	5.11737	5.35163
Hk2	ENSMUSP00000000642	hexokinase 2 [Source:MGI Symbol;Acc:MGI:1315197]	0.00827948	0.538656	3.58695	2.83424	3.6517	3.8764	2.75913	3.36105	3.23595	3.65241	3.73778	3.59474	3.99855	3.30229	3.53289	1.97842	3.448	3.12303	2.17148	2.75162	3.77161	3.47659	3.06043	3.94209	4.17652	3.48293	3.68274	4.04774	4.09736	4.15518	3.59998	3.67543	2.34425	3.22335	2.71296	2.69129	2.25931	3.32362	3.17092	3.79414	3.96364	3.91919	2.66319	2.65523
Xk	ENSMUSP00000015486	X-linked Kx blood group [Source:MGI Symbol;Acc:MGI:103569]	0.0389384	0.538784	0.849961	0.566196	1.62573	1.02036	0.733512	1.16545	0.75175	1.39285	1.35927	1.19386	0.351658	0.0503763	0.396516	1.00757	1.00149	-0.0681101	1.13495	-0.0752344	2.06112	0.980513	1.3037	2.09774	1.79186	1.51946	1.45913	0.306987	1.37489	1.55289	0.634197	0.794075	0.146951	0.720854	0.686161	1.23832	1.47382	0.134961	0.855276	1.31479	1.38403	1.29844	1.31212	0.828064
Abcg4	ENSMUSP00000034648	ATP-binding cassette, sub-family G (WHITE), member 4 [Source:MGI Symbol;Acc:MGI:1890594]	0.0151732	0.539137	1.2415	1.09971	1.62413	1.03099	0.732854	1.16779	1.46796	0.977815	0.970226	1.25995	1.47877	1.2943	1.64706	0.317907	0.972916	1.41732	1.75644	0.486645	1.98774	1.51938	1.00031	1.60179	1.38275	2.25281	1.31653	1.41661	1.2546	0.199257	1.02651	0.972412	0.715234	0.431347	1.29497	0.980012	0.840602	0.134961	1.26245	1.01393	1.38403	0.991263	1.05496	1.30013
Hacd4	ENSMUSP00000124298	focadhesin [Source:MGI Symbol;Acc:MGI:2676921]	2.08801e-07	0.539465	6.01543	5.85462	6.50601	6.25502	5.61561	5.88314	6.18041	6.13639	6.18154	6.01961	5.88345	5.69119	5.9648	5.81492	5.97832	5.81941	5.93037	5.61991	6.80002	6.27496	6.29434	6.73529	6.75236	6.1791	6.38457	6.07726	6.44012	6.3475	6.09158	6.1891	5.4501	5.78977	5.41951	5.74013	5.84152	5.45264	5.84149	5.93745	5.85796	5.9232	5.83696	5.90177
Mcoln3	ENSMUSP00000115655	mucolipin 3 [Source:MGI Symbol;Acc:MGI:1890500]	5.69337e-06	0.540272	5.11209	4.77602	5.67274	5.96805	4.7845	5.11368	4.89859	5.14362	5.26791	5.34361	5.03151	4.98732	4.9648	4.37354	4.9159	4.96751	4.90754	4.5268	6.19686	5.32941	5.26909	5.9737	5.6043	5.6631	6.23089	6.03634	5.95383	6.25574	5.76991	5.56156	4.66618	4.95723	4.67938	4.78939	5.00889	4.60592	4.6559	5.27282	5.47714	5.16119	4.87483	5.24019
Aqp5	ENSMUSP00000085530	aquaporin 5 [Source:MGI Symbol;Acc:MGI:106215]	0.0315693	0.540709	1.29736	0.710108	1.42503	0.219928	0.53795	0.575833	1.97414	1.77988	1.16287	1.21623	0.80417	0.846843	1.29342	0.90287	1.05698	0.548561	0.0194726	0.439339	1.82876	1.46205	1.55425	0.988809	1.47438	1.24192	-0.142905	-0.481509	0.431477	1.17229	0.334636	0.00557881	0.458894	0.791937	1.22221	0.629515	-0.314676	0.439815	0.653643	0.712756	0.214102	1.01551	0.341264	0.517724
Haglr	ENSMUSP00000043078	homeobox D1 [Source:MGI Symbol;Acc:MGI:96201]	0.0329399	0.541383	2.40296	2.87384	3.09665	2.65779	2.21137	2.11276	2.45746	3.53162	1.60028	2.38369	2.45246	1.99227	3.32644	3.02549	3.60518	2.21482	2.54999	2.52113	3.57688	2.491	2.88035	3.23525	3.32238	3.07405	2.32586	2.62892	2.5124	2.97575	2.70029	2.80354	1.94718	1.9307	2.75655	1.35198	2.54782	2.734	1.80745	1.99286	2.63364	2.43954	1.71978	2.08332
Meltf	ENSMUSP00000023464	melanotransferrin [Source:MGI Symbol;Acc:MGI:1353421]	0.00331104	0.541412	1.54754	1.028	1.81841	1.68346	0.933205	1.77202	1.71698	1.30712	1.89984	1.47926	1.83165	1.05038	1.37142	0.806654	1.37345	1.23445	0.849548	0.532448	1.65005	1.50052	1.82076	2.34981	2.05192	1.53738	2.08316	1.55091	2.43148	1.37511	1.44155	1.21857	0.288969	0.97414	0.949195	1.11494	1.18009	1.09189	1.21436	1.44456	1.69953	1.85009	2.87732	1.54629
Nrk	ENSMUSP00000108675	Nik related kinase [Source:MGI Symbol;Acc:MGI:1351326]	0.0183202	0.542412	2.3544	2.06139	2.37493	2.07522	1.49239	2.18507	2.21741	2.23157	2.88169	2.40331	2.18055	2.21184	2.85142	1.1186	1.53851	2.93189	2.69504	1.23289	2.28181	2.40234	2.29121	2.2589	1.9598	3.05551	2.41606	2.03634	2.38925	1.9038	1.70029	2.00558	1.93283	1.25137	1.06467	1.06247	1.61821	2.02478	1.79115	2.64687	2.17758	2.35655	2.05496	2.08332
Cpne5	ENSMUSP00000024805	copine V [Source:MGI Symbol;Acc:MGI:2385908]	0.000693289	0.542426	2.78856	2.46591	3.02547	2.37731	2.14296	2.78536	2.50918	2.84216	2.77758	2.81591	2.96171	2.82482	2.72836	2.49299	2.82891	2.69742	1.68244	2.36534	3.32216	2.61014	2.92145	3.3553	3.38865	2.55508	2.35352	2.45138	2.53839	2.48876	2.36212	2.06971	1.79676	1.98024	2.49352	2.19023	2.12071	2.27632	3.01119	2.72558	2.95826	3.09161	2.59223	2.3333
Ctnnd2	ENSMUSP00000080427	catenin (cadherin associated protein), delta 2 [Source:MGI Symbol;Acc:MGI:1195966]	6.91768e-05	0.543706	2.42411	1.63377	2.72586	3.30571	1.84676	2.67833	2.77728	2.18427	2.11707	2.53371	2.52999	2.40236	1.70846	2.00034	2.0295	1.11246	1.17148	1.78038	2.78611	2.80718	2.54375	2.49629	3.08137	2.64047	3.80128	3.16758	3.71972	3.18584	3.10993	2.84993	1.41825	1.85968	1.66801	2.04905	2.08387	2.00169	2.51162	2.83614	2.91454	2.89652	2.28237	2.62875
0610039K10Rik	ENSMUSP00000017851	serine incorporator 3 [Source:MGI Symbol;Acc:MGI:1349457]	0.0245436	0.546086	2.41749	1.74214	3.11282	2.66312	2.24002	3.09251	2.58825	1.62315	3.17782	3.01404	2.57134	1.53037	0.896087	2.58771	-0.67094	2.84518	2.90483	1.89	3.90713	2.7038	2.25308	3.53555	3.63689	2.64047	3.18929	2.4341	2.74226	2.43305	2.61148	2.56852	2.04386	2.86628	1.72178	2.74222	2.23712	1.82886	2.83951	3.01393	3.0007	3.22756	3.25965	3.21372
Fzd10	ENSMUSP00000114114	frizzled class receptor 10 [Source:MGI Symbol;Acc:MGI:2136761]	0.0125772	0.55099	3.99585	4.03569	4.54994	4.0003	3.69003	4.23914	3.73012	3.85228	4.06575	4.36128	4.21487	3.75082	3.4089	3.9821	3.36248	4.53279	4.59774	4.33011	5.19074	4.32673	3.83804	4.83602	5.33312	3.77496	4.36262	4.15709	4.07089	3.75725	3.76348	3.89044	3.40271	3.70068	4.28607	3.87744	3.22589	3.64741	4.04939	4.47905	4.3557	4.56189	4.00119	3.98761
Col9a1	ENSMUSP00000051579	collagen, type IX, alpha 1 [Source:MGI Symbol;Acc:MGI:88465]	0.0292445	0.551305	1.68437	0.681738	1.25593	0.50875	0.396853	1.16561	1.97414	2.35062	1.4108	1.1246	1.68869	1.55734	1.53854	-0.0513267	1.30634	0.484431	0.37311	0.439339	1.61799	0.896449	1.17364	1.07127	1.15245	1.62379	0.442058	0.582622	1.01644	0.573653	0.721659	-0.283928	0.418252	0.449049	0.918821	0.862176	0.225892	-0.493071	0.139069	1.33167	1.41574	1.86351	1.36983	0.873868
5730508B09Rik	ENSMUSP00000142535	RIKEN cDNA 5730508B09 gene [Source:MGI Symbol;Acc:MGI:1917867]	0.00683868	0.552036	3.7177	3.50498	4.16028	3.86558	3.30311	3.11003	3.03891	4.17623	3.77758	3.73689	3.85527	3.72131	3.15324	4.66977	3.3006	3.39132	3.31715	3.19778	5.11236	3.96684	3.83374	4.38785	4.12797	3.53292	3.39847	3.42538	3.92579	4.47779	3.70566	4.26039	3.82813	3.12492	3.17159	3.11494	3.26481	3.31428	3.2446	3.21374	2.9034	3.4215	2.77422	3.10269
Smad9	ENSMUSP00000029371	SMAD family member 9 [Source:MGI Symbol;Acc:MGI:1859993]	0.00681115	0.552399	2.421	2.00676	2.75616	2.07671	1.89994	2.91057	2.11432	2.40666	2.31938	2.20509	2.8452	2.63534	1.99797	1.61164	1.85262	2.38255	2.07837	2.11741	2.57688	2.4325	2.64539	3.06458	2.73741	3.08017	2.54959	2.36284	1.77543	2.22573	1.54109	2.00558	1.55576	2.39071	2.13242	1.62952	2.47382	1.21742	2.41918	3.24079	3.27588	3.2935	2.73083	2.50322
Gm13256	ENSMUSP00000100041	GATA binding protein 3 [Source:MGI Symbol;Acc:MGI:95663]	0.011253	0.552415	1.48482	1.00662	2.22283	1.996	1.36665	1.94696	1.48872	1.69241	1.72766	1.77882	1.71844	0.502889	1.23897	1.15813	0.235951	1.15428	1.43451	0.81785	2.79331	2.11057	1.65517	2.57377	2.45201	1.75212	2.28814	2.05906	2.28563	1.74815	1.76348	1.83155	0.715234	1.778	1.49352	1.55551	1.56574	1.09189	1.80745	2.11485	2.23202	2.05113	1.71978	1.75651
Lama5	ENSMUSP00000015791	laminin, alpha 5 [Source:MGI Symbol;Acc:MGI:105382]	0.000350821	0.552557	8.09504	8.12823	8.99506	8.79924	8.13926	8.05278	8.13628	8.16561	8.42399	8.26449	8.1563	7.42359	8.24417	7.96838	8.1344	8.3798	8.40198	7.64065	9.60769	8.69268	8.46635	9.42319	9.24724	8.5332	9.142	9.10908	9.06657	8.8638	8.27647	8.33751	7.94897	8.30217	8.26378	8.4262	8.2112	7.68322	7.84297	8.38771	8.23647	8.43083	7.71073	7.70794
Ebf4	ENSMUSP00000105917	early B cell factor 4 [Source:MGI Symbol;Acc:MGI:2385972]	0.00566557	0.552983	3.79785	4.0441	4.44388	4.20823	3.58919	4.01537	3.71698	4.43388	3.79708	3.78258	3.9143	3.1423	3.99797	4.02549	4.36248	3.92587	4.01947	3.93333	4.7951	4.34535	3.90924	4.92001	4.80956	3.88403	4.23214	4.24393	4.32349	4.46396	4.00924	3.9766	2.88143	3.67081	4.05423	3.77111	3.39582	3.76174	4.06642	4.12699	4.03173	4.1639	3.94058	3.76261
Rims4	ENSMUSP00000045637	regulating synaptic membrane exocytosis 4 [Source:MGI Symbol;Acc:MGI:2674366]	0.0169292	0.554533	2.0234	1.11212	2.22291	1.78362	1.37225	2.28992	2.4469	2.1018	1.9873	1.83772	2.75478	1.0119	2.18239	0.00756696	1.41652	0.548561	1.3414	1.1763	1.81468	1.72833	2.08958	2.2112	2.2849	3.20876	1.8571	2.4341	1.43148	1.7663	1.78394	1.42879	0.903679	1.72812	1.22221	1.19023	1.74945	1.43982	1.85528	2.58488	2.85796	2.85681	1.98281	1.60179
4932441J04Rik	ENSMUSP00000142319	protocadherin 7 [Source:MGI Symbol;Acc:MGI:1860487]	0.0469885	0.555544	3.14134	1.91092	3.55834	3.34969	2.71031	3.47248	3.15385	2.47377	3.92664	3.46532	3.53418	2.2943	1.34589	2.47224	0.538514	2.32878	2.83823	1.94184	4.15906	3.14134	3.01558	3.71299	4.3162	3.00488	3.66813	3.52667	3.73666	2.75725	3.22665	3.18277	2.28897	3.46218	2.67712	3.35198	2.62677	1.85485	3.15189	3.7911	3.31844	3.67467	3.54916	3.3496
Spire2	ENSMUSP00000118564	predicted gene 20388 [Source:MGI Symbol;Acc:MGI:5141853]	0.00767967	0.555776	2.93681	3.23625	3.58547	3.10905	2.73804	2.76206	2.50918	3.11027	3.10147	3.43227	2.64289	2.82482	2.64706	3.83539	2.76369	3.44285	3.6111	3.11741	4.38305	3.51938	2.80327	4.16501	3.72347	2.91863	2.90149	2.91704	3.14043	3.38688	3.06882	3.23963	2.32239	2.81601	2.84805	2.83897	2.66052	2.94232	3.01822	2.97686	2.89217	2.63218	2.63992	2.41303
Tlr4	ENSMUSP00000045770	toll-like receptor 4 [Source:MGI Symbol;Acc:MGI:96824]	0.00297986	0.556967	1.92464	1.64679	2.49683	2.11922	1.6525	1.93325	2.08735	1.57506	2.25033	1.93533	2.25348	1.4463	0.997967	2.10518	1.41652	2.36485	1.63091	1.36534	2.97514	2.21838	2.4115	2.65623	2.83571	1.88403	2.18929	1.38099	2.43148	2.56331	1.78394	2.36633	1.78082	1.85968	1.19712	1.73385	1.86975	1.47376	1.461	1.75089	2.35161	2.02748	2.252	1.75651
Orai2	ENSMUSP00000037137	ORAI calcium release-activated calcium modulator 2 [Source:MGI Symbol;Acc:MGI:2443195]	0.00550468	0.557054	3.15504	3.33553	3.62077	3.07704	2.77666	2.97025	2.93686	3.01434	3.62776	3.56018	3.03447	2.75664	3.1235	3.91446	3.22388	3.36485	3.4194	2.96708	4.31468	3.59689	2.94557	4.02719	3.8614	2.97889	3.39404	2.70292	3.1573	3.14481	3.00924	3.05394	2.82035	2.76392	3.05073	3.02183	2.93325	2.06987	3.34294	3.22281	2.75016	3.0859	2.58005	2.83965
Cd14	ENSMUSP00000056669	CD14 antigen [Source:MGI Symbol;Acc:MGI:88318]	0.0266042	0.557432	2.00662	1.74826	2.70497	2.74778	1.86184	1.19096	1.50918	2.33627	2.14776	2.24914	1.8452	1.9522	1.76735	2.86356	1.30634	1.3104	1.82683	1.41509	3.61799	2.41246	1.82076	3.14293	2.87828	2.3574	2.73624	2.45138	2.43148	2.80192	2.9196	3.14606	1.94718	2.06304	1.97894	2.41611	1.29198	1.47376	1.48146	1.15333	0.592614	2.06282	1.12367	0.731849
Camkk2	ENSMUSP00000107297	calcium/calmodulin-dependent protein kinase kinase 2, beta [Source:MGI Symbol;Acc:MGI:2444812]	0.00111323	0.557956	5.60336	5.41766	6.171	5.76995	5.32922	5.60507	5.48226	5.77456	5.79465	5.82048	5.52579	5.22241	5.33132	5.5179	5.49899	5.63787	5.46977	5.05012	7.05627	5.79175	5.72068	6.48318	6.3619	5.61221	5.92088	5.82061	5.82247	5.85057	5.48282	5.72232	5.25187	5.3155	5.36986	5.323	5.49268	5.22242	5.49536	5.70549	5.65206	5.61443	5.56469	5.59838
Gm45867	ENSMUSP00000038017	transmembrane 6 superfamily member 1 [Source:MGI Symbol;Acc:MGI:1933209]	0.00432907	0.558036	1.60197	1.58574	1.83676	1.36423	0.995188	1.29062	1.98879	1.92123	0.93546	1.94875	1.8452	0.972374	2.28	1.44053	2.30634	0.484431	1.24186	1.76127	2.14225	1.67886	1.53318	1.98881	1.62194	2.05551	1.42478	1.05906	1.22289	2.13087	1.15776	1.19	0.715234	1.41343	0.686161	1.26178	1.20317	0.691354	1.28591	1.33167	1.38403	1.51801	0.826691	1.39743
Srcin1	ENSMUSP00000103222	SRC kinase signaling inhibitor 1 [Source:MGI Symbol;Acc:MGI:1933179]	0.00427244	0.558872	4.35673	4.2801	4.92429	4.13313	4.08488	4.3454	4.45746	4.63199	4.21453	4.558	4.29108	3.98732	4.48982	4.41899	4.46605	4.17475	4.26318	3.86784	5.71874	4.43747	4.39409	5.33458	5.29593	4.36495	4.35124	3.98387	4.18636	4.52385	3.86302	3.89044	3.90368	4.28256	4.49094	4.06247	4.18299	3.58666	4.17092	4.55466	4.53603	4.81252	3.9595	4.03877
Rab27b	ENSMUSP00000114094	RAB27B, member RAS oncogene family [Source:MGI Symbol;Acc:MGI:1931295]	0.0270976	0.559163	3.08149	3.11017	3.76871	3.51757	2.93005	2.67928	2.81064	3.28487	3.59472	3.34361	2.98025	2.47487	2.65748	3.81904	3.76785	2.45126	3.04922	2.91615	4.23765	4.11057	3.02315	4.15559	3.89909	3.18621	3.72922	2.85348	3.89091	4.21586	3.21163	3.20436	2.87393	2.41793	2.70408	3.02183	3.81461	2.74794	2.36514	3.01914	2.41574	3.00949	2.91658	2.3496
Greb1	ENSMUSP00000124348	gene regulated by estrogen in breast cancer protein [Source:MGI Symbol;Acc:MGI:2149712]	0.0165918	0.559181	4.09037	3.49487	4.195	3.78512	3.35639	4.09331	4.35379	4.58723	3.76773	3.84491	4.5279	3.46066	4.11974	3.08139	4.28326	2.89536	3.14417	3.44534	4.29707	3.68722	3.73574	4.36078	4.63192	4.45727	4.10502	3.98387	3.79713	4.22573	3.27805	3.32093	2.37643	3.7902	3.76084	3.43687	3.15663	3.61735	3.54117	4.35042	4.6504	4.67467	3.76887	3.57431
Gm10814	ENSMUSP00000127498	calpain 1 [Source:MGI Symbol;Acc:MGI:88263]	0.0410704	0.55924	1.58243	1.31042	2.09163	1.87723	1.25317	1.58282	1.68136	0.821696	2.22176	2.0765	1.93662	0.756645	0.823937	1.75603	0.755325	1.75292	1.6569	1.11741	2.89714	1.82245	1.51181	2.5452	2.34683	1.42635	2.12656	1.64402	1.99782	1.53183	1.97405	1.98909	1.35506	1.54271	1.27112	1.71698	1.41572	0.217423	1.79115	1.91663	1.44676	1.29844	1.55539	1.48858
Scube1	ENSMUSP00000044835	signal peptide, CUB domain, EGF-like 1 [Source:MGI Symbol;Acc:MGI:1890616]	0.0126508	0.560886	3.5904	3.71298	3.99765	4.08802	3.16343	3.63607	3.13422	3.28487	4.03734	4.10974	3.88836	3.08785	3.27324	3.56583	2.95111	4.41732	4.27581	3.79454	4.7159	3.36634	3.2659	4.53797	4.6928	3.40698	4.699	4.30699	4.03938	3.87063	3.65656	3.95554	3.21971	3.22335	3.55406	3.34101	2.74945	2.89299	3.2446	3.89975	3.79906	3.74162	3.7418	3.38957
Lingo1	ENSMUSP00000109894	leucine rich repeat and Ig domain containing 1 [Source:MGI Symbol;Acc:MGI:1915522]	0.000671021	0.561089	2.69137	2.50522	3.17537	2.42361	2.34167	2.89864	2.69035	2.30712	3.03734	3.0826	2.94293	2.08785	2.64706	2.67659	2.13641	2.79318	2.97883	1.79923	3.2244	3.18333	2.92145	3.22327	3.63689	2.86286	2.39847	2.38099	2.99782	2.63419	2.06046	2.06971	2.14695	2.40438	2.20972	2.23832	2.24826	2.80239	2.98993	2.89409	3.082	3.19077	2.67469	2.56037
Tmc4	ENSMUSP00000043853	transmembrane channel-like gene family 4 [Source:MGI Symbol;Acc:MGI:2669035]	0.0370516	0.56137	4.81319	4.85806	5.52793	5.18342	4.69496	4.81557	4.50664	4.97782	4.90658	5.174	5.03594	4.27818	4.72341	5.26985	4.90649	4.65436	4.83539	4.75886	6.47653	5.11523	4.80547	6.07044	5.92876	4.77118	5.20456	5.09798	5.32909	5.47228	5.0179	4.97869	4.69411	4.58835	4.89951	4.6848	4.79195	4.51102	4.66039	4.87119	4.88086	4.90466	4.88228	4.69405
Scn8a	ENSMUSP00000143898	sodium channel, voltage-gated, type VIII, alpha [Source:MGI Symbol;Acc:MGI:103169]	0.00144693	0.561811	3.79735	4.21593	4.6103	4.25681	3.77845	3.94337	3.76031	4.74498	3.75283	3.62013	4.08101	2.82482	4.94155	3.71465	5.22388	3.83878	3.84955	3.7272	4.76796	4.32406	4.30059	5.05954	4.62194	4.5877	4.35352	4.03634	4.59212	4.64159	4.01358	3.9037	3.18379	3.53444	4.3126	3.88123	3.9298	3.82886	3.69804	3.76649	4.33926	4.16661	3.89708	3.79273
B4galnt2	ENSMUSP00000037239	beta-1,4-N-acetyl-galactosaminyl transferase 2 [Source:MGI Symbol;Acc:MGI:1342058]	0.0425081	0.562114	1.23457	0.261661	1.43144	2.47253	0.600372	1.27031	1.33671	0.821696	1.95295	1.42268	1.61152	0.26188	0.396516	-0.176858	0.32906	0.93189	0.0974752	-0.00812018	1.91044	1.67886	1.575	1.12374	1.5181	0.782491	2.98048	2.53479	2.67355	2.42165	2.09363	2.13111	0.748401	1.20002	0.171588	0.477512	0.869748	0.134961	0.886303	1.15333	1.89217	1.43055	1.34126	0.918262
Plaur	ENSMUSP00000002284	plasminogen activator, urokinase receptor [Source:MGI Symbol;Acc:MGI:97612]	0.00527156	0.562258	2.37533	2.41341	2.87145	2.45947	2.04076	1.89239	1.7857	2.04997	2.70719	2.39353	2.51312	2.80245	2.16789	2.53364	2.17455	2.83235	2.4194	2.35263	3.43688	2.54721	2.49011	3.1108	3.08864	2.55508	2.41606	2.05906	2.56393	2.85376	2.64542	2.21857	2.40791	2.13042	2.1057	1.49741	2.03325	2.06987	2.40853	2.11485	1.84637	1.72333	1.58005	1.68122
Gdnf	ENSMUSP00000022744	glial cell line derived neurotrophic factor [Source:MGI Symbol;Acc:MGI:107430]	0.00898784	0.562693	2.27676	1.42897	2.17844	1.85854	1.34886	2.10739	2.04593	2.81135	2.19262	1.70166	2.93662	1.97237	2.33295	0.73875	1.66891	1.23445	1.93701	0.661731	2.53457	1.79175	2.00031	2.03063	2.41779	2.29556	1.93238	1.89195	2.10608	1.48876	1.88212	1.84993	1.37643	1.62288	0.493516	1.62952	1.56574	1.40505	1.65364	2.37301	2.44676	2.53489	1.67469	1.96133
Pcdhb4	ENSMUSP00000111325	predicted gene, 42416 [Source:MGI Symbol;Acc:MGI:5649001]	0.0168223	0.563612	1.03802	0.886811	1.35619	0.847525	0.528965	1.22832	1.4469	0.862338	0.86331	1.66959	0.776155	0.609804	0.786463	0.553535	0.650988	1.15428	1.99929	0.176304	0.756964	1.29699	1.98488	1.46613	1.2849	1.34728	1.11583	0.96595	1.01644	0.729772	0.804122	0.453038	0.376432	0.69141	0.364233	0.51704	1.00725	0.217423	1.50164	1.33167	0.799065	0.915975	1.08973	1.73185
Shroom3	ENSMUSP00000108678	shroom family member 3 [Source:MGI Symbol;Acc:MGI:1351655]	0.0450521	0.563884	6.16213	5.97835	6.84571	6.41864	6.01918	6.01952	5.74745	6.04666	6.75096	6.62484	6.20439	5.59849	5.41659	6.60689	5.42314	6.34918	6.2987	5.77562	7.61951	6.41246	6.22708	7.41343	7.36976	6.032	6.56643	6.38886	6.78971	6.47089	6.11499	6.18096	5.88236	6.06304	6.40931	6.373	5.86614	5.5212	6.17406	6.01393	6.09185	6.17269	5.82926	5.83532
Glrb	ENSMUSP00000029654	glycine receptor, beta subunit [Source:MGI Symbol;Acc:MGI:95751]	0.00487121	0.563989	2.02697	1.50281	2.46701	2.26318	1.64075	1.99563	2.34812	2.37891	2.0857	1.62013	1.94922	1.77973	1.64706	1.38608	1.23595	1.77989	1.70753	1.26037	2.22972	2.31868	2.501	2.50621	2.33465	2.91177	2.74323	1.86641	2.63793	2.31473	1.74272	2.27407	1.45889	1.90528	1.43032	1.16557	1.74945	2.13496	1.37611	1.5919	2.26721	2.29844	2.15684	2.28326
F3	ENSMUSP00000029771	coagulation factor III [Source:MGI Symbol;Acc:MGI:88381]	0.000144534	0.564446	3.90361	3.9653	4.72986	4.84576	3.90477	3.7218	3.80238	4.247	3.9222	4.00764	3.88509	3.55734	3.74799	4.1565	4.00854	3.985	4.17148	3.72227	5.0249	4.35326	4.34054	5.0494	5.17993	4.43115	4.96263	4.76987	4.98843	5.32701	4.67312	4.3535	4.09632	4.09572	3.73492	3.88123	3.94357	3.67685	3.73259	3.6093	3.82291	3.58435	3.49831	4.08332
Megf10	ENSMUSP00000075174	multiple EGF-like-domains 10 [Source:MGI Symbol;Acc:MGI:2685177]	0.010189	0.566308	1.65096	2.01173	2.47292	2.39457	1.65258	1.95932	1.64483	1.64661	1.72766	1.98828	1.70364	1.19477	1.86046	1.28257	2.2598	2.09109	2.27581	2.30063	2.66582	2.05995	1.63555	2.9163	2.92774	2.63216	3.12656	2.39891	2.86032	2.63419	1.61148	1.73597	1.33336	1.74971	1.63102	2.14048	1.8841	1.17678	1.97557	1.87119	2.19596	2.17471	1.96419	1.57431
Paqr6	ENSMUSP00000119656	progestin and adipoQ receptor family member VI [Source:MGI Symbol;Acc:MGI:1916207]	0.0334327	0.566475	1.98712	2.59681	2.63259	1.91956	1.81267	1.77964	2.03186	2.81135	2.06976	1.68571	1.35166	1.97237	2.626	2.63517	2.89892	2.46794	2.71991	2.23289	2.84961	2.7038	2.08958	2.96744	2.9989	2.18621	2.29767	1.67377	2.36039	1.98353	1.90098	1.30103	1.59275	1.64609	2.00809	1.08895	2.49268	2.0475	2.21436	1.66029	1.44676	1.50094	1.55539	2.30013
2610203C20Rik			7.27234e-05	0.566622	4.25728	4.5525	4.76174	4.39597	3.9422	4.40517	4.73447	5.12287	3.64937	4.22728	4.16172	3.64794	4.79356	3.94114	5.17925	4.67246	4.82109	3.90749	5.0401	4.36112	4.49557	4.99058	4.91758	4.76548	4.30004	4.45566	4.59522	4.72049	4.27444	4.02996	3.78482	3.70621	4.04019	3.85833	4.38324	3.88039	3.85135	4.3872	4.54681	4.43729	4.63405	4.57431
Notum	ENSMUSP00000101783	notum pectinacetylesterase homolog (Drosophila) [Source:MGI Symbol;Acc:MGI:1924833]	0.00845228	0.566712	2.74379	2.57046	3.20307	2.85463	2.38375	2.80398	3.14733	3.23157	2.52042	2.66959	2.13715	2.75664	2.39652	2.74742	2.49898	2.57959	2.92636	2.27392	3.63811	2.98051	2.70311	3.71726	3.60683	2.57257	3.45062	2.96595	2.98842	2.66354	2.66762	2.39164	2.32239	2.39528	2.96415	2.2501	2.21458	2.15602	2.6446	3.20918	3.39202	3.33262	1.94534	2.30013
Col4a6	ENSMUSP00000098765	collagen, type IV, alpha 6 [Source:MGI Symbol;Acc:MGI:2152695]	0.00577566	0.567155	4.06025	3.87895	4.63544	3.95878	3.81725	3.97183	3.97782	4.07612	4.57509	4.41061	3.98025	3.34161	3.80063	3.95055	3.69975	4.0529	4.27161	3.49823	5.16184	4.28326	4.17023	5.07127	4.95981	4.1662	4.48228	3.97195	4.22289	3.89558	3.50456	3.67543	3.6377	4.06304	3.92647	4.31602	3.94699	3.01328	3.58438	4.45615	4.40787	4.09446	3.78487	3.50322
Lpcat2	ENSMUSP00000049252	lysophosphatidylcholine acyltransferase 2 [Source:MGI Symbol;Acc:MGI:3606214]	0.00527156	0.567553	2.82289	2.83927	3.32827	3.24959	2.5111	2.673	2.72575	3.17623	2.71746	2.58618	2.99855	2.73319	2.86046	2.78578	3.16195	2.91982	2.90483	2.40281	3.70831	3.05349	3.11106	3.93844	3.40621	2.75212	3.30713	3.00157	3.16567	3.50507	3.30662	3.21148	2.28897	2.34416	2.4517	2.39505	2.66884	2.91786	2.68927	2.45999	2.63364	2.95411	2.85728	2.44372
Btc	ENSMUSP00000112765	betacellulin, epidermal growth factor family member [Source:MGI Symbol;Acc:MGI:99439]	0.00175873	0.568227	4.79737	4.13537	5.45025	6.06651	4.63479	4.65732	4.93497	4.7957	4.83294	4.80489	4.71844	4.69727	4.31989	3.75817	4.2509	4.36039	3.99421	4.12864	5.94719	5.01082	5.18043	5.52706	5.37087	5.66513	6.05607	6.21261	6.03824	6.3407	5.97405	5.77737	4.86262	4.82621	4.05772	4.3924	5.05244	4.61735	4.13261	4.69494	4.66366	4.66513	4.63992	5.14766
Abcc4	ENSMUSP00000042186	ATP-binding cassette, sub-family C (CFTR/MRP), member 4 [Source:MGI Symbol;Acc:MGI:2443111]	6.60915e-06	0.568249	5.38893	4.79853	5.76772	5.73757	4.95232	5.41366	5.5193	5.21989	5.72384	5.48157	5.56419	4.82482	4.93085	4.90964	4.84476	4.92587	4.8994	4.28064	6.20025	5.61234	5.62065	5.87289	5.91656	5.38364	6.03416	5.78357	5.93805	5.81506	5.43348	5.42113	4.87205	5.26142	4.89756	5.13095	4.84977	4.70213	5.20516	5.6418	5.70596	5.77839	5.05276	5.09787
Anxa1	ENSMUSP00000025561	annexin A1 [Source:MGI Symbol;Acc:MGI:96819]	0.000252989	0.568566	4.86246	4.95456	5.49602	5.84573	4.68142	4.46656	4.54926	5.01209	4.93105	4.86452	4.82312	4.99474	4.8446	5.62581	4.67113	4.91982	4.97367	4.69232	5.78521	5.53915	5.21556	5.79616	5.33006	5.30997	5.72922	5.68294	5.86289	6.39638	5.651	5.75194	4.97021	4.42465	4.24688	4.73804	4.94014	4.7686	4.56294	4.45037	4.64037	4.39864	4.33403	4.41303
Gata3	ENSMUSP00000100041	GATA binding protein 3 [Source:MGI Symbol;Acc:MGI:95663]	9.77498e-05	0.569219	6.54861	6.48271	7.11393	6.71767	6.30098	6.41361	6.4208	7.04556	6.51896	6.44653	6.45467	6.40515	7.02688	6.45812	6.90081	6.10848	6.2104	6.19155	7.64235	6.96211	6.72475	7.34429	7.10216	6.9079	6.84172	6.74118	6.95444	6.87534	6.43429	6.45904	6.05052	6.42353	6.22764	6.15621	6.47737	6.47061	6.32324	6.39073	6.53783	6.6361	6.21508	6.37869
Cldn4	ENSMUSP00000053420	claudin 4 [Source:MGI Symbol;Acc:MGI:1313314]	0.000345313	0.570769	6.39952	6.25038	6.9511	6.88859	6.14208	6.03651	6.30634	6.64515	6.48254	6.42688	6.31379	6.22241	6.06797	6.83208	6.09393	6.08164	6.3454	6.08127	7.48683	6.74144	6.36458	7.26036	7.17354	6.67983	6.85951	6.51541	6.99078	7.42879	6.81286	6.72419	6.48496	6.05872	6.0947	6.14443	6.17353	5.89612	6.03821	6.11668	6.04699	6.22496	5.80593	5.98631
Homer2	ENSMUSP00000146787	homer scaffolding protein 2 [Source:MGI Symbol;Acc:MGI:1347354]	6.61556e-05	0.57077	4.1391	3.83129	4.63059	4.42615	3.82157	3.90994	4.21741	4.29604	4.43278	4.01404	4.15901	3.71534	4.18239	3.82519	4.11369	3.63971	3.59101	3.63574	4.68141	4.70174	4.25629	4.7676	5.11557	4.26092	4.50917	4.10345	4.75063	4.7135	4.22665	4.25351	3.58359	3.86793	3.7905	3.86218	4.20031	3.62493	4.11635	3.88554	3.9256	3.99736	3.84715	3.68765
Ugt8a	ENSMUSP00000050852	UDP galactosyltransferase 8A [Source:MGI Symbol;Acc:MGI:109522]	0.00841925	0.571216	3.96978	3.73649	4.60259	5.09433	3.79469	4.08909	3.60261	3.86734	3.9133	4.29977	4.18854	3.94711	3.61535	3.97474	3.51888	3.65436	3.6761	3.97953	5.42766	4.17443	4.37941	4.89947	4.56835	4.1662	5.20203	4.9478	4.98607	5.44718	5.07921	4.9037	4.06376	4.06735	3.43032	3.4875	4.23712	3.48213	3.67601	4.22507	4.18679	4.06282	4.15684	4.22701
Tppp3	ENSMUSP00000014990	tubulin polymerization-promoting protein family member 3 [Source:MGI Symbol;Acc:MGI:1915221]	0.0111903	0.572282	2.77879	3.07761	3.32489	3.37508	2.51969	2.60851	2.85928	3.1018	2.68643	2.65329	2.02259	3.34934	3.16059	3.11525	3.2657	2.84518	3.22459	2.85438	3.74959	3.08548	2.82076	3.68271	3.23337	3.37744	3.52142	3.18834	3.29328	3.67319	3.15776	3.41651	2.81253	2.53858	2.03666	2.58371	2.16841	2.97824	3.01822	2.31479	3.15896	2.40324	2.31212	2.44372
Tnfrsf23	ENSMUSP00000116742	tumor necrosis factor receptor superfamily, member 23 [Source:MGI Symbol;Acc:MGI:1930269]	0.0169458	0.572794	1.30608	1.22836	1.83438	1.54736	1.03047	1.21729	0.974142	1.86234	1.70719	1.62013	1.16982	0.502889	0.9648	1.41899	1.18704	1.60996	1.6569	0.532448	2.27154	1.77615	1.423	1.74265	1.89495	1.89797	1.73624	1.64402	1.92086	0.998958	1.65656	1.32751	1.43872	0.97414	1.17159	0.351981	1.29198	0.954388	0.946424	1.24525	1.28449	1.01551	1.47877	1.3333
Capn5	ENSMUSP00000048183	calpain 5 [Source:MGI Symbol;Acc:MGI:1100859]	0.000345355	0.573047	5.41079	5.27287	6.06964	5.9405	5.26637	5.33047	5.42283	5.17421	5.81512	5.77788	5.49497	4.77973	5.11407	5.50837	4.92525	5.46587	5.60944	5.01425	6.5031	5.93295	5.57113	6.4794	6.45412	5.47714	5.96935	5.79884	6.12764	5.88212	5.92767	5.93739	5.13132	5.32212	5.34294	5.28057	5.3731	5.14816	5.34434	5.42405	5.52517	5.34224	5.36983	4.97716
Asic2	ENSMUSP00000021045	acid-sensing (proton-gated) ion channel 2 [Source:MGI Symbol;Acc:MGI:1100867]	0.0467003	0.573575	2.7441	2.868	3.08921	2.93448	2.28727	2.8281	2.58825	2.86234	3.15534	2.58618	2.88509	2.38741	3.13845	2.3524	3.05698	2.90764	2.74437	3.00818	3.46418	2.85992	2.76765	3.59715	3.17311	2.67326	2.7571	3.24888	3.01644	3.17229	2.84365	2.56852	1.21971	2.6072	2.05073	2.7588	2.45471	2.63246	2.5891	2.9661	2.84637	3.22756	2.69741	2.64205
Gm15929	ENSMUSP00000043853	transmembrane channel-like gene family 4 [Source:MGI Symbol;Acc:MGI:2669035]	0.0126508	0.573637	2.42152	2.67657	3.21083	2.85694	2.40904	2.36815	1.92929	2.69241	2.69685	2.50674	2.57946	2.12438	2.53853	2.97104	2.97292	2.19492	2.84955	2.53245	4.0249	2.87464	2.38823	3.83208	3.4964	2.64874	2.81129	2.89195	2.86032	3.23227	2.83387	2.51193	2.47879	2.31067	2.49352	2.2501	2.4643	2.45689	2.07318	2.37301	2.64706	2.58435	2.28237	2.24891
Crispld2	ENSMUSP00000118564	predicted gene 20388 [Source:MGI Symbol;Acc:MGI:5141853]	0.000218033	0.573968	4.5065	4.12258	4.75505	4.30835	3.95409	4.27969	4.60261	4.62905	4.61957	4.01404	4.53209	4.64165	4.78883	3.77945	4.46092	4.01935	4.17148	3.51544	5.24685	4.491	4.501	5.05954	4.68563	4.54626	4.38959	4.3674	4.71972	4.48329	4.02651	3.86356	3.7484	4.19871	3.84805	3.98354	3.81085	4.13496	4.09327	4.2069	4.48836	4.61046	4.11526	4.16389
Tgfa	ENSMUSP00000032066	transforming growth factor alpha [Source:MGI Symbol;Acc:MGI:98724]	8.33628e-05	0.574533	4.66365	4.08753	4.91271	4.66404	4.11317	4.79281	4.87907	4.58116	4.78003	4.70364	4.78848	4.24953	4.32644	3.91446	4.30347	3.91374	4.12101	3.94608	5.0833	4.89103	4.77215	4.90322	5.06488	4.76168	4.94607	4.69205	4.75618	4.64404	4.42536	4.52056	3.70682	4.70713	3.98628	4.31881	4.11159	3.8484	4.6446	4.94295	5.082	5.14754	4.58615	4.35365
Adcyap1r1	ENSMUSP00000063784	adenylate cyclase activating polypeptide 1 receptor 1 [Source:MGI Symbol;Acc:MGI:108449]	0.0327855	0.575212	3.60798	3.70969	3.81295	3.4446	3.01512	3.66983	3.83111	3.5566	4.28527	3.29715	3.47442	3.20333	3.70846	3.24329	3.74269	4.3693	3.96849	3.22594	3.38543	3.90364	3.94158	3.61559	3.62694	4.40454	3.66445	3.03634	3.8757	3.48329	3.24153	3.36633	2.20783	2.76745	2.99359	3.83897	3.28117	3.00169	3.64005	3.72239	3.75016	3.65165	3.6804	3.57431
Nptxr	ENSMUSP00000023057	neuronal pentraxin receptor [Source:MGI Symbol;Acc:MGI:1920590]	0.000340115	0.575906	3.30354	3.23812	3.721	3.66047	2.92491	3.35218	3.48355	2.58723	3.79223	3.27601	3.48743	3.19477	3.42118	3.02549	2.79667	3.58724	3.54999	3.04815	3.74588	3.64491	3.67934	3.93109	3.7874	3.53738	3.89209	3.54288	4.02106	3.4556	3.62855	3.42266	3.07033	3.35359	2.95669	3.03551	3.10853	2.02478	3.67156	3.47146	3.52153	3.28853	3.01934	3.14065
Dlgap1	ENSMUSP00000116716	discs, large (Drosophila) homolog-associated protein 1 [Source:MGI Symbol;Acc:MGI:1346065]	0.0138125	0.576072	1.37021	1.25034	1.98717	1.2128	1.19149	1.56398	1.24208	1.33627	1.4108	1.10075	1.49605	1.63534	1.76735	1.24635	1.7041	0.832354	1.09748	0.854376	2.11953	1.50052	1.49011	2.60179	2.47438	1.73669	1.29767	1.01326	2.01644	1.27726	1.21916	0.453038	0.989409	1.3299	1.14559	1.61137	0.98078	1.09189	1.05963	1.73829	1.93657	1.70853	1.4523	1.48858
Col12a1	ENSMUSP00000123455	collagen, type XII, alpha 1 [Source:MGI Symbol;Acc:MGI:88448]	8.10668e-06	0.576336	7.4622	6.893	7.64628	8.23141	6.85126	7.31048	7.7361	7.25466	7.84704	7.37532	7.50914	7.05097	7.19853	6.07366	6.48767	7.45911	7.67808	6.46097	7.58338	7.5185	7.27028	8.06017	7.64861	7.79674	9.0297	8.49264	8.59812	7.9716	7.65518	7.64121	6.65693	7.03986	6.61808	7.20316	7.05522	6.53433	6.82156	7.67668	7.55707	7.63903	7.12786	7.04066
Pax2	ENSMUSP00000134661	paired box 2 [Source:MGI Symbol;Acc:MGI:97486]	0.000457067	0.576963	7.06729	6.58911	7.37852	6.9015	6.58507	7.14488	7.07839	7.2145	7.22941	7.10787	7.2724	6.50115	6.68828	6.7731	6.68	6.41194	6.55863	6.42271	7.88751	7.03682	7.03771	7.52614	7.58258	7.20034	6.99811	6.98239	7.08914	6.9903	6.64682	6.70223	6.13289	6.7941	6.78577	6.56497	6.48387	6.7488	6.85233	7.397	7.36232	7.62259	6.89462	6.74037
Bace2	ENSMUSP00000043918	beta-site APP-cleaving enzyme 2 [Source:MGI Symbol;Acc:MGI:1860440]	0.0279875	0.577582	2.0891	2.49374	2.9229	2.12918	2.131	2.35857	1.71698	1.90187	2.4848	2.11272	1.87191	2.44631	2.09312	2.83132	2.448	2.68321	3.22459	1.6822	3.07299	3.02078	2.32836	3.68271	3.3162	2.11639	2.23956	2.20881	2.58902	2.52119	1.02651	2.19	2.56509	1.66135	1.97894	2.00803	2.39582	2.17678	2.34294	2.27172	2.49209	2.43055	2.29732	2.31681
Rhpn2	ENSMUSP00000032705	rhophilin, Rho GTPase binding protein 2 [Source:MGI Symbol;Acc:MGI:1289234]	0.0032187	0.579017	4.71225	4.53562	5.31802	4.86049	4.52969	4.52055	4.66321	4.96154	4.81153	4.7694	4.60358	4.46423	4.45142	4.83437	4.57461	4.50882	4.56722	4.27728	6.08624	4.91793	4.75178	5.77171	5.59794	4.78249	4.77596	4.74205	5.04392	5.00661	4.65379	4.94061	4.47879	4.68769	4.62633	4.3924	4.66468	4.32827	4.75167	4.42504	4.4958	4.58029	4.50476	4.36572
Gm32856			0.0339735	0.579342	0.904636	1.07905	1.45909	1.07107	0.671579	0.838092	1.11432	1.39285	0.665371	0.921781	0.776155	0.557336	0.860463	0.839444	1.08395	1.15428	1.27581	1.26037	2.03707	1.38188	1.35261	1.0443	1.7188	1.2199	0.722166	0.96595	0.731037	1.14481	1.36212	1.50034	0.19586	1.17896	0.534158	0.699904	0.618209	0.802385	0.823568	0.949796	0.415736	1.03936	0.604298	1.1958
Gm44570	ENSMUSP00000146787	homer scaffolding protein 2 [Source:MGI Symbol;Acc:MGI:1347354]	0.00695394	0.580443	1.58726	1.37611	2.24704	1.95108	1.46227	1.31176	1.98879	2.11868	1.89984	1.14806	1.61152	0.756645	1.53854	1.9183	1.53851	1.63971	0.803744	0.81785	2.38066	2.07277	1.96928	2.80824	2.66146	1.58985	2.09413	1.34446	2.48592	2.28986	1.58839	1.9037	1.17161	1.58335	1.57369	1.45733	1.61821	1.36943	1.61712	1.53476	1.10163	1.63218	1.15684	0.828064
Gm20481	ENSMUSP00000084586	heat shock protein 1A [Source:MGI Symbol;Acc:MGI:96244]	0.0120175	0.581315	2.16507	1.96719	2.62776	1.96892	1.84516	1.65265	1.81886	2.01434	2.49677	2.27068	2.21225	2.17749	1.82394	2.90674	1.47881	1.69742	2.07837	1.81785	3.37587	2.52872	1.95352	3.02374	2.63192	2.25281	1.54159	1.86641	2.2702	2.27726	1.9196	1.93846	1.94718	1.778	2.13242	2.02183	1.65216	1.53935	1.70675	2.03468	1.31844	2.11985	1.05496	1.68122
Pfkfb3	ENSMUSP00000142296	6-phosphofructo-2-kinase/fructose-2,6- biphosphatase 3 [Source:MGI Symbol;Acc:MGI:2181202]	0.00643181	0.58143	4.66315	4.34026	5.10492	4.97333	4.32259	4.44849	4.41471	4.45064	5.01045	5.1246	4.85862	4.11986	4.04633	4.79312	3.87981	4.72197	4.46426	4.13607	5.8938	4.80526	4.48464	5.47247	5.42929	4.54404	4.99811	5.08973	5.24279	4.7663	4.73748	5.00558	4.26911	4.57833	4.54663	4.53881	4.20031	3.80239	4.51411	4.39926	4.66696	4.40554	4.50476	4.2003
Tgfb3	ENSMUSP00000003687	transforming growth factor, beta 3 [Source:MGI Symbol;Acc:MGI:98727]	0.000302899	0.581923	4.23979	4.03917	4.5023	4.80845	3.7212	4.21549	4.49642	4.39977	4.29901	3.98828	4.20964	4.04562	4.54416	3.516	3.68661	4.52883	4.42698	3.53245	4.88541	4.41498	3.98875	4.96744	4.49093	4.26631	5.11986	4.84696	4.94536	4.8997	4.57083	4.46799	3.68129	3.71721	3.51905	3.78737	3.99738	3.62493	3.94274	4.40923	4.45823	4.29597	3.96419	4.2226
P4ha2	ENSMUSP00000115245	procollagen-proline, 2-oxoglutarate 4- dioxygenase (proline 4-hydroxylase), alpha II polypeptide [Source:MGI Symbol;Acc:MGI:894286]	0.00264494	0.582027	3.62765	3.40466	3.75939	3.80438	2.97854	3.22634	3.82296	3.3859	3.73273	3.91838	3.45246	3.4535	3.38403	3.46174	3.31774	3.11246	3.96849	3.1835	4.17568	3.50526	3.45134	4.0477	3.8614	3.51494	3.85387	3.79377	3.80785	3.66837	3.72166	3.98078	3.3002	3.35359	2.96415	2.83115	3.12676	2.29543	3.26835	3.26735	3.31844	3.31807	3.13204	3.05378
Psd4	ENSMUSP00000141943	pleckstrin and Sec7 domain containing 4 [Source:MGI Symbol;Acc:MGI:2674093]	0.0024377	0.582416	2.2308	2.22831	2.75949	2.48792	1.97962	2.0698	2.39286	2.37891	2.1325	2.15964	2.71106	1.6098	2.5609	2.23408	2.74691	1.75292	2.11633	1.95871	3.01262	3.01414	2.501	2.87863	2.91962	2.23095	2.66445	2.39891	2.73104	2.35126	2.41556	2.36633	1.79676	1.72085	1.91882	2.07577	2.10853	2.25695	2.1646	2.22733	2.02146	2.29844	1.92623	1.78076
Tchh	ENSMUSP00000069525	trichohyalin [Source:MGI Symbol;Acc:MGI:2177944]	1.55838e-06	0.582644	5.01304	5.41747	5.75334	5.06926	4.97403	5.02773	5.01586	5.1018	4.97451	5.25591	5.06663	4.66354	5.69462	5.28481	5.5127	5.58724	5.44387	4.9816	5.6411	5.86085	5.77327	5.68489	5.75693	5.80301	4.8587	4.91393	5.24871	5.17739	5.25075	4.96611	4.43872	5.10621	5.23768	5.05242	5.27165	4.7375	5.11307	4.81079	5.28449	5.16932	4.72255	5.06616
Ddit4l	ENSMUSP00000058896	DNA-damage-inducible transcript 4-like [Source:MGI Symbol;Acc:MGI:1920534]	0.0281774	0.582769	3.18465	3.24403	3.80674	3.1374	3.02773	3.14941	2.63556	3.37189	3.10929	3.68571	3.31318	2.99227	2.626	4.1186	2.56746	3.47621	3.22459	3.45131	4.84096	3.25259	3.22051	4.48881	4.26258	2.77496	3.07211	2.81395	3.40346	3.5788	3.00052	2.95554	3.33882	2.90207	3.22842	2.9075	2.8841	2.90548	3.23258	3.31479	3.07208	3.17471	3.17314	2.92915
9330154J02Rik	ENSMUSP00000006559	trophoblast glycoprotein [Source:MGI Symbol;Acc:MGI:1341264]	0.00247271	0.584652	2.42958	2.04882	3.00758	3.02757	2.23323	2.66047	2.88299	2.26227	2.644	2.74076	2.22267	1.82482	2.01427	1.87151	1.23595	2.51685	2.44946	2.20487	2.80047	2.72833	2.82076	3.49131	3.12444	3.08017	3.37617	3.14652	2.91095	2.81941	2.77375	3.1386	2.07033	2.46654	1.88779	2.7588	2.16841	2.0475	2.51162	2.66029	2.78699	2.56805	2.7418	2.69405
Col8a2	ENSMUSP00000070270	collagen, type VIII, alpha 2 [Source:MGI Symbol;Acc:MGI:88464]	5.996e-05	0.586783	5.5405	5.1544	5.53845	5.47656	4.76934	5.36833	5.92739	5.01209	5.7995	5.48388	5.31683	5.70332	5.37774	4.46962	4.9159	5.87675	5.87745	4.40897	5.31967	5.57114	5.46809	5.90416	5.43358	5.53404	5.77255	5.5287	5.99431	5.19256	5.4221	4.94916	4.43108	4.99688	4.48317	4.96758	5.20603	4.53131	5.01646	5.47336	5.47526	5.47713	5.34126	5.42654
Bcam	ENSMUSP00000003061	basal cell adhesion molecule [Source:MGI Symbol;Acc:MGI:1929940]	0.0016601	0.587751	8.88012	8.79983	9.5408	9.26584	8.77407	8.7068	8.68319	8.92423	9.05958	8.95635	8.81292	8.84445	8.79238	9.22557	8.55185	8.77361	8.98718	8.46835	10.1878	9.28274	9.03068	10.058	9.70962	8.97602	9.29537	9.25597	9.52454	9.39173	9.1702	8.95726	8.80245	8.89633	8.86843	8.92149	8.67517	8.48056	8.72899	8.70681	8.63006	8.71283	8.69512	8.76698
Tmtc2	ENSMUSP00000061919	transmembrane and tetratricopeptide repeat containing 2 [Source:MGI Symbol;Acc:MGI:1914057]	0.000197655	0.588288	4.06166	3.78219	4.45092	3.92227	3.68551	4.09946	4.00689	3.94508	4.24679	4.27068	4.19119	3.70934	3.52153	3.58046	3.8913	4.25862	3.77436	3.66687	4.65992	4.18923	4.01177	4.86328	4.64677	4.33452	4.1372	3.57476	4.16983	4.46951	3.34156	3.84077	3.84739	3.88103	3.49866	3.83115	3.76892	3.2859	4.03215	4.14619	4.31003	4.23532	3.91173	3.96133
Kcnab1	ENSMUSP00000047480	potassium voltage-gated channel, shaker- related subfamily, beta member 1 [Source:MGI Symbol;Acc:MGI:109155]	0.000122907	0.588616	2.14562	1.96359	2.72673	3.55466	1.96213	2.23205	1.62622	2.29233	2.17782	2.59474	2.02259	2.16	1.58293	1.94867	2.29484	2.68321	1.95807	1.31381	2.53457	2.89645	2.65517	2.88624	2.75579	2.63216	3.98343	3.20881	3.36039	3.84951	3.02651	3.89929	1.71523	1.8794	1.80718	2.14048	2.03325	2.19725	2.37611	2.38922	1.72506	2.2379	2.08973	2.57431
Gprc5b	ENSMUSP00000146777	G protein-coupled receptor, family C, group 5, member B [Source:MGI Symbol;Acc:MGI:1927596]	0.00483114	0.588794	5.39881	5.19426	5.89908	5.11245	5.13491	5.43768	5.38734	5.54104	5.53501	5.44889	5.44692	5.03367	5.18239	5.46108	5.0208	5.24417	5.26318	4.99393	6.85091	5.65561	5.44007	6.17902	5.85822	5.41063	5.23462	4.99864	5.45555	5.30079	4.91497	4.77015	4.92559	5.33586	5.23768	5.34651	5.15811	4.80572	5.32182	5.42504	5.6201	5.54221	5.38566	5.33125
Bmp2	ENSMUSP00000028836	bone morphogenetic protein 2 [Source:MGI Symbol;Acc:MGI:88177]	0.000915198	0.589319	4.44189	3.3662	4.1701	3.77243	3.40722	4.23545	4.62622	4.71478	4.10929	4.10375	4.85192	4.24539	3.98975	3.12193	4.26864	2.56416	2.97883	3.27392	4.32216	3.97369	3.8928	4.12052	4.42643	4.28499	3.76742	3.76642	3.82379	4.21916	3.62288	3.43489	3.16549	3.85637	3.00809	3.26178	3.53423	3.61735	3.97917	4.49036	4.66696	4.69546	3.75269	3.82806
Elf3	ENSMUSP00000003135	E74-like factor 3 [Source:MGI Symbol;Acc:MGI:1101781]	0.00676839	0.58948	5.04487	4.8161	5.65844	5.79471	4.89596	4.57241	4.92358	5.09968	4.95945	5.16253	5.18455	4.93944	4.67553	5.43316	4.72352	4.63602	4.77436	4.65398	6.42939	5.41246	4.99069	6.13816	5.93381	5.04615	5.74148	5.60402	5.92825	5.85694	5.93912	5.69843	4.97372	4.778	5.14723	4.89067	4.75727	4.82886	4.84938	4.49786	4.79906	4.68794	4.33403	4.26619
Gm37818	ENSMUSP00000139219	Meis homeobox 1 [Source:MGI Symbol;Acc:MGI:104717]	0.0259233	0.590202	1.3514	1.0649	1.56938	1.30365	0.808661	1.31817	1.95934	1.69241	1.60028	1.28132	1.31318	0.26188	1.23897	0.649113	1.43758	1.41732	1.2071	0.439339	1.65005	1.44242	1.67454	1.09774	1.87828	1.67326	1.49268	1.34446	1.22289	1.42165	1.33464	1.00558	0.536897	1.08018	0.364233	0.733852	1.33442	0.802385	1.35408	0.992864	1.5646	1.60047	0.741802	1.65523
Hspa1a	ENSMUSP00000084586	heat shock protein 1A [Source:MGI Symbol;Acc:MGI:96244]	0.0135467	0.590752	3.90545	3.86206	4.4537	3.75655	3.69433	3.47409	3.44158	3.88717	4.24679	4.00122	4.02557	3.83035	3.59923	4.92881	3.42709	3.69034	4.03442	3.49245	5.18391	4.32137	3.82076	4.95663	4.40911	4.03042	3.50095	3.85996	3.96466	4.15862	3.651	3.40413	4.04051	3.54477	4.04723	3.80344	3.49268	3.23732	3.48653	3.80022	3.38403	3.62037	3.14035	3.41303
Plag1	ENSMUSP00000003369	pleiomorphic adenoma gene 1 [Source:MGI Symbol;Acc:MGI:1891916]	0.0391074	0.590947	1.6555	1.18708	2.04308	1.78753	1.28418	2.16708	0.944395	1.247	2.19262	2.34361	2.23301	0.972374	1.26646	0.978421	0.721378	1.19492	1.75644	1.20487	2.47317	1.71202	1.25308	2.46613	2.68083	1.67326	2.30713	2.18834	1.61368	1.83669	1.18879	1.59054	0.903679	1.65374	1.59305	1.08895	1.24826	1.21742	1.79115	2.04495	2.69953	2.20665	2.23657	2.02361
Il17re	ENSMUSP00000062103	interleukin 17 receptor E [Source:MGI Symbol;Acc:MGI:1889371]	0.00351142	0.591165	3.55532	3.60105	4.16817	3.8912	3.4098	3.47165	3.47317	4.05436	3.5321	3.47463	3.48743	3.31024	3.68319	3.8025	3.8913	3.29179	3.59774	3.3398	4.60986	3.84878	3.88451	4.73001	4.26258	3.67326	4.00684	4.06468	4.12335	4.21916	3.52901	3.40413	3.23148	3.52821	3.50378	3.11494	3.5251	3.55529	3.22653	3.52011	3.68008	3.62826	3.17314	3.60179
Igf2os	ENSMUSP00000114076	insulin-like growth factor 2 [Source:MGI Symbol;Acc:MGI:96434]	0.0318479	0.591848	1.55337	1.60224	1.95047	1.50774	1.19377	1.89021	1.24208	1.80094	1.5321	1.73302	1.96171	1.05038	2.4574	1.1319	0.94377	2.11246	1.70753	1.26037	2.17568	1.76039	1.82076	2.44567	1.92774	1.57257	1.6196	1.7595	1.68523	0.870634	1.41556	1.69589	0.376432	1.55093	1.14559	1.47751	1.43535	1.17678	1.41918	1.98222	2.36791	1.97898	1.96419	1.62876
Tmod2	ENSMUSP00000096152	tropomodulin 2 [Source:MGI Symbol;Acc:MGI:1355335]	0.000338654	0.592165	3.45501	3.252	3.80727	4.04115	3.05134	3.72242	2.92929	3.09329	4.17037	3.88735	3.67738	2.97237	3.00614	3.38608	2.98727	3.06939	3.57065	3.49245	3.95924	3.59244	3.27227	3.89758	4.2069	3.9152	4.3212	4.07587	4.28946	3.84525	3.64542	4.06971	2.87393	3.38382	2.91113	3.22645	3.00725	2.90548	3.68927	3.64011	3.9256	3.71225	3.68609	3.68122
Tiam1	ENSMUSP00000136283	T cell lymphoma invasion and metastasis 1 [Source:MGI Symbol;Acc:MGI:103306]	0.00192769	0.592946	4.69271	4.41261	5.29879	4.88802	4.54476	4.94937	4.35379	4.4672	5.28354	5.20509	4.90463	3.942	3.95639	4.46831	4.09393	4.93789	4.66333	4.35582	5.73565	5.06637	4.86357	5.48506	5.68802	4.95409	5.2408	4.91704	5.23088	4.858	4.50456	4.57681	4.08987	4.7108	4.64963	4.92046	4.70567	4.19216	4.90347	4.96204	5.05959	5.01401	4.91173	4.84541
Dusp10	ENSMUSP00000055787	RIKEN cDNA 1700056E22 gene [Source:MGI Symbol;Acc:MGI:1920613]	0.000665693	0.594484	1.79783	1.73834	2.1385	2.39373	1.38821	1.80634	1.52936	1.80094	2.29215	1.62013	1.51312	2.03127	1.93085	1.54362	1.83685	1.19492	1.91564	2.00818	2.07299	2.08548	1.92145	2.28217	2.15245	2.31647	2.42478	2.26851	2.73104	2.96007	1.95612	2.02188	1.43872	1.45782	1.40863	1.06247	1.45471	1.50693	2.03215	1.44456	1.93657	2.10862	1.39785	1.91826
Gm26885	ENSMUSP00000024811	proviral integration site 1 [Source:MGI Symbol;Acc:MGI:97584]	0.0224507	0.596329	2.34046	1.64886	2.46074	2.87285	1.71492	2.31213	2.34812	2.30712	2.25033	2.41303	2.54667	2.17749	1.15324	1.9183	1.11042	1.77989	2.1894	1.7419	2.89714	2.14741	2.01558	2.73424	2.81833	2.15172	3.04974	2.82724	2.7534	3.43872	2.66762	2.50034	1.79676	2.03986	1.63102	2.07577	1.8406	0.905479	2.22653	2.49786	2.39997	2.48366	2.28237	1.98239
Synj2	ENSMUSP00000122381	synaptojanin 2 [Source:MGI Symbol;Acc:MGI:1201671]	0.00155772	0.59641	3.84392	3.8909	4.52735	4.48977	3.78172	3.90307	3.73012	3.5566	4.3494	4.18255	3.83505	3.40978	4.03838	3.97658	4.04331	4.06939	3.71373	3.50399	4.95283	4.3947	4.19055	4.73845	4.67601	4.21155	4.66445	4.48951	4.61062	4.72282	4.09772	4.3535	3.20783	3.88754	4.04019	3.97647	4.00725	3.57106	3.7788	4.05261	3.96899	3.9882	3.79017	3.83965
Slc26a2	ENSMUSP00000119447	solute carrier family 26 (sulfate transporter), member 2 [Source:MGI Symbol;Acc:MGI:892977]	4.96526e-05	0.596493	5.16348	4.86912	5.58224	5.29312	4.83682	5.11878	4.98879	5.09755	5.72511	5.33213	5.15222	4.68509	5.16607	4.5007	4.97832	5.0857	4.92636	4.55759	5.86421	5.30788	5.21225	5.76656	5.83895	5.50359	5.52243	5.3188	5.44528	5.35276	5.08747	5.03198	4.90919	5.1311	4.74144	4.98178	4.84794	4.40944	5.0252	5.13662	5.22533	5.14067	5.14862	5.03626
Faxc	ENSMUSP00000029908	failed axon connections homolog [Source:MGI Symbol;Acc:MGI:1923382]	0.00997256	0.596826	2.93629	2.35861	3.36137	3.32719	2.61675	3.55651	3.08735	2.71478	3.38526	3.27601	3.42114	1.73319	1.84232	1.83132	2.0295	2.59485	2.99929	2.85438	2.82876	3.45716	3.35861	3.12374	3.90322	3.49674	3.73624	3.37194	3.47923	3.10971	3.06882	3.1972	2.14695	3.11109	2.67712	2.65632	2.97408	2.13496	3.29172	3.5384	3.81104	3.70108	3.77422	3.2226
9230102O04Rik	ENSMUSP00000026889	RIKEN cDNA 4930412O13 gene [Source:MGI Symbol;Acc:MGI:1921185]	0.0421155	0.597326	2.4046	2.42678	2.87284	2.40253	2.12943	2.03885	2.14079	2.81135	2.19262	2.24914	2.39835	2.63534	2.82394	2.49299	2.72994	1.77989	2.25894	2.47496	3.65005	2.54721	2.71251	3.05109	3.12444	2.15172	2.08316	2.03634	2.4725	2.879	2.37566	2.56852	2.21971	1.74971	2.25905	2.04905	1.91239	2.58666	2.23861	2.08531	1.64706	2.27855	2.00119	1.98239
Usp43	ENSMUSP00000021288	ubiquitin specific peptidase 43 [Source:MGI Symbol;Acc:MGI:2444541]	0.000664055	0.59749	3.67019	3.69125	4.12903	4.16885	3.38602	3.27555	3.7815	3.81135	3.74783	4.10974	3.63901	2.93173	3.39028	3.99852	3.82492	3.83878	3.59101	3.50399	4.63411	4.05025	3.71718	4.37167	4.20355	3.79744	4.00974	4.15709	4.29709	4.35126	4.08952	4.10839	3.24317	3.41117	3.65885	3.30759	3.48799	3.20737	3.3978	3.52745	3.18679	3.27353	3.16501	3.10269
Ksr2	ENSMUSP00000137670	kinase suppressor of ras 2 [Source:MGI Symbol;Acc:MGI:3610315]	0.00362473	0.59763	3.15328	2.57201	3.61131	3.12258	2.86863	3.4447	3.19232	2.81135	3.52042	3.39353	3.51312	2.48895	2.72836	2.44586	3.07725	2.48443	2.56379	2.13236	3.51729	3.18333	3.47914	3.55956	3.89495	4.03358	3.55754	3.36284	3.58279	2.84525	2.49218	2.89488	2.50814	3.31308	2.59305	3.2324	2.99408	2.57106	3.0999	3.68348	3.57867	3.73067	3.39785	3.17765
Prkar2b	ENSMUSP00000003079	protein kinase, cAMP dependent regulatory, type II beta [Source:MGI Symbol;Acc:MGI:97760]	2.91985e-05	0.597671	4.2552	4.16519	4.49	4.03794	3.74743	4.24348	4.40928	4.21989	4.24679	4.39843	4.09241	4.16439	4.49564	4.47485	3.94008	3.96164	4.059	4.05992	4.76979	4.3585	4.34054	4.29652	4.41491	4.75977	4.03273	4.07587	4.19864	4.4556	3.65656	3.80824	3.72776	3.9307	3.47797	3.77926	4.06194	3.50693	4.03907	4.24525	4.41965	4.44847	4.17719	4.13126
Fap	ENSMUSP00000099793	fibroblast activation protein [Source:MGI Symbol;Acc:MGI:109608]	0.022308	0.597987	3.55954	3.47829	3.56381	3.32084	2.822	3.43804	3.7857	3.70922	3.73273	2.92857	3.76194	3.43907	3.99797	2.73003	3.72566	3.60996	3.79792	3.00818	3.6421	3.538	3.4344	3.67394	3.33465	3.75977	3.78783	3.21893	3.64393	3.06642	3.27805	2.92985	2.42852	3.03108	2.2831	2.74222	3.61821	2.82886	2.75798	3.80627	3.43133	3.66321	3.45896	3.51049
Hoxd3	ENSMUSP00000107611	homeobox D4 [Source:MGI Symbol;Acc:MGI:96208]	0.00996908	0.598474	5.04132	5.40236	5.71875	5.28046	4.97811	5.07052	4.75175	5.8294	4.86793	5.08564	5.1261	4.58708	5.74311	5.47485	5.89321	4.97337	5.15333	5.1763	6.35293	5.52055	5.41295	5.78806	5.84325	5.39475	5.20709	5.37873	4.90346	5.83239	5.06674	5.29434	4.46389	4.75683	5.54041	5.00282	5.0572	5.0475	5.01996	4.82724	5.23202	5.16526	4.98281	5.1958
Pim1	ENSMUSP00000024811	proviral integration site 1 [Source:MGI Symbol;Acc:MGI:97584]	0.00035133	0.600379	4.73647	4.44075	5.07034	5.17664	4.33429	4.61537	4.77728	4.81395	4.55232	4.65534	4.99095	4.629	4.10078	4.70356	4.49899	4.47208	4.53254	4.33658	5.63711	4.67886	4.69839	5.28793	5.1262	4.99357	5.35694	5.01906	5.12335	5.67439	4.95838	4.92769	4.23148	4.36878	4.31843	4.52433	4.36544	4.19724	4.47892	4.68512	4.77482	4.90141	4.49831	4.35365
Gm15663	ENSMUSP00000061919	transmembrane and tetratricopeptide repeat containing 2 [Source:MGI Symbol;Acc:MGI:1914057]	0.015238	0.600826	1.69777	1.36381	1.97771	1.43201	1.24273	1.71626	1.92929	1.66969	2.11707	1.00122	1.57946	1.88991	1.1235	1.93357	1.51888	1.38255	1.01947	1.20487	2.36142	1.76039	1.3037	2.48631	2.23337	1.72109	1.35352	1.67377	1.48592	1.71116	1.36212	1.00558	1.21971	1.38612	1.24688	1.14048	1.41572	1.0475	1.72403	1.66029	1.84637	2.21714	1.4523	1.39743
Cdon	ENSMUSP00000119206	cell adhesion molecule-related/down- regulated by oncogenes [Source:MGI Symbol;Acc:MGI:1926387]	0.000105333	0.600903	5.16163	4.95965	5.62542	5.46501	4.89063	5.41204	5.18598	4.85732	5.65873	5.43941	5.13715	4.69119	5.13286	4.72126	4.8487	5.27293	5.22459	4.55759	5.70068	5.41876	5.29747	5.93201	5.85075	5.55288	5.81378	5.40113	5.77816	5.36174	5.24522	5.19	4.67483	5.26455	5.00086	5.07412	4.96904	4.36038	5.16144	5.60844	5.68984	5.59244	5.19526	5.22481
Hp	ENSMUSP00000074436	haptoglobin [Source:MGI Symbol;Acc:MGI:96211]	0.000707732	0.60107	2.84356	2.57386	3.02904	2.61755	2.29464	2.49875	2.52936	3.35062	2.78736	2.48848	3.37519	2.53037	3.14587	2.85957	2.772	2.06939	2.01947	2.57684	2.83574	2.99406	3.19391	2.9746	3.1455	3.03042	3.48019	2.38099	2.66177	2.57365	2.33464	2.27407	2.39749	2.44023	1.7905	2.15308	2.63528	2.35128	2.3978	1.97149	2.0621	2.49232	3.70303	2.36572
Parp8	ENSMUSP00000022239	poly (ADP-ribose) polymerase family, member 8 [Source:MGI Symbol;Acc:MGI:1098713]	0.0016236	0.602167	4.60838	4.73793	5.16813	5.07821	4.43636	4.59385	4.42821	4.56893	4.68904	4.79934	4.74759	4.41716	4.56367	4.85957	4.72138	4.72197	4.75944	4.80157	5.71211	4.77811	4.79002	5.46867	5.44211	4.81775	5.17773	5.11163	5.01875	5.29924	4.95161	4.91028	4.17161	4.55093	4.61216	4.41087	4.63528	4.23732	4.42975	4.5384	4.78699	4.69921	4.59827	4.51049
Fgfr2	ENSMUSP00000113248	fibroblast growth factor receptor 2 [Source:MGI Symbol;Acc:MGI:95523]	0.000228544	0.603127	7.24977	7.09991	7.6918	7.13723	6.96233	7.27811	7.15425	7.24027	7.51197	7.48532	7.21095	6.89587	7.01528	6.96293	7.13319	7.19555	7.2424	7.05012	8.0811	7.42533	7.29591	7.94551	7.94861	7.45433	7.43398	7.1332	7.33605	7.14654	6.93169	6.84192	6.59958	7.18161	7.07073	7.09834	7.0706	6.75313	7.08744	7.29449	7.43955	7.43449	7.18072	7.23197
Fras1	ENSMUSP00000043250	Fraser extracellular matrix complex subunit 1 [Source:MGI Symbol;Acc:MGI:2385368]	3.90142e-06	0.60359	7.67486	7.58224	8.389	8.21544	7.66064	7.59372	7.96213	7.56586	7.97023	7.88145	7.56495	7.10452	7.73391	7.28797	7.68414	7.83758	7.69504	7.25483	8.45953	8.3072	8.21989	8.56668	8.53898	8.24175	8.69202	8.34677	8.68013	8.54717	7.45078	7.57578	7.58646	7.84826	7.67286	8.02997	7.73443	7.09189	7.51131	7.8057	7.80207	7.95959	7.21212	7.27154
4930412O13Rik	ENSMUSP00000026889	RIKEN cDNA 4930412O13 gene [Source:MGI Symbol;Acc:MGI:1921185]	0.025683	0.603898	2.24239	2.39691	2.76373	2.26866	2.03611	2.09723	2.16679	2.85228	2.0857	2.0765	2.22267	2.05038	2.71844	2.39713	2.79667	1.9792	2.1894	2.30063	3.27154	2.50052	2.44572	3.14927	3.0066	2.20876	2.28814	1.78698	2.316	2.47779	2.27805	2.46501	1.88888	1.6072	2.44105	2.11494	1.96736	2.19725	2.26245	2.14381	1.95826	2.21714	1.80593	2.1958
Plagl1	ENSMUSP00000141514	pleiomorphic adenoma gene-like 1 [Source:MGI Symbol;Acc:MGI:1100874]	7.6181e-05	0.604891	6.17938	5.91761	6.49414	6.50548	5.76888	6.31431	5.9378	6.25656	6.44209	6.30825	6.27115	5.86044	5.92763	5.64853	5.86531	6.28121	6.13032	5.65269	6.52109	6.26032	6.22051	6.69197	6.72522	6.5457	6.53708	6.55691	6.50005	6.73266	6.26901	6.43717	5.73398	6.1194	5.3866	5.68805	6.06981	5.61545	6.08409	6.41666	6.56548	6.50469	6.21704	6.09787
Pdlim1	ENSMUSP00000064545	PDZ and LIM domain 1 (elfin) [Source:MGI Symbol;Acc:MGI:1860611]	0.0070144	0.605125	3.44908	3.58019	3.93033	5.03854	3.20563	3.13876	3.08053	3.17623	3.61133	3.93869	3.53836	3.34934	3.54976	3.95617	3.36798	3.4926	3.66333	3.45131	4.13378	3.83379	3.49557	4.29938	4.04073	3.77873	4.94759	4.88878	4.79173	5.57494	4.94481	5.08337	3.23734	2.8023	3.17801	3.16557	3.20317	3.64741	3.2975	3.37708	2.93657	3.35179	2.88723	2.98239
Gadd45b	ENSMUSP00000015456	growth arrest and DNA-damage-inducible 45 beta [Source:MGI Symbol;Acc:MGI:107776]	0.00119974	0.606091	2.98678	3.08905	3.77179	4.32073	3.0494	2.77473	3.10763	3.31447	2.89984	3.11867	2.61152	2.86854	3.06992	3.53113	3.05698	2.59485	3.23325	3.04815	4.39018	3.46205	3.53848	3.85554	3.65168	3.7328	4.42912	4.08697	4.11042	4.98547	4.19262	4.11979	3.13446	2.90207	3.15214	3.06914	3.09626	2.94232	3.30326	2.38114	2.97964	2.66321	2.50476	2.81638
Frmpd4	ENSMUSP00000107777	FERM and PDZ domain containing 4 [Source:MGI Symbol;Acc:MGI:3042378]	0.00148478	0.606606	2.52729	2.44233	3.27871	3.00387	2.55754	2.55809	2.33671	2.49977	2.79708	2.8943	2.81109	1.82482	2.29342	2.28852	2.57699	2.45126	2.60444	2.43934	3.41838	3.18923	3.11106	3.42491	3.39452	3.13417	3.30713	3.07029	3.16567	2.98353	2.86302	2.63361	1.91833	2.75683	2.68616	2.91492	2.71774	2.35128	2.26245	2.39725	2.97964	2.33744	2.55539	2.81638
Ikzf2	ENSMUSP00000027146	IKAROS family zinc finger 2 [Source:MGI Symbol;Acc:MGI:1342541]	0.00236986	0.606642	2.97137	3.07501	3.46383	3.10351	2.74275	2.80848	2.53934	3.44061	3.07775	3.1246	3.07527	2.57063	3.04633	2.88727	3.58173	2.88298	3.01947	3.03229	3.76431	3.09808	3.00031	3.64281	3.66633	3.61116	3.50095	3.12515	3.38209	3.56331	2.49218	2.55737	2.91102	2.74613	2.39766	2.65632	3.03967	2.70571	2.461	2.50531	2.82291	3.09161	3.01934	2.95068
Naaladl2	ENSMUSP00000144706	N-acetylated alpha-linked acidic dipeptidase- like 2 [Source:MGI Symbol;Acc:MGI:2685867]	0.00816346	0.607053	3.14959	2.73787	3.60581	3.20174	2.8857	3.19233	2.82704	3.12704	3.57791	3.28662	3.44358	2.63534	2.69841	2.52862	2.51888	3.29179	2.92636	2.46319	4.18117	3.47176	3.20061	3.51114	3.79186	3.4783	3.4718	2.87924	3.29328	3.59412	3.07714	2.89488	2.98246	3.23105	2.3866	2.97292	3.18589	2.55529	2.76634	3.20918	3.39202	3.51376	2.96419	3.3085
Grhl1	ENSMUSP00000082689	grainyhead-like 1 (Drosophila) [Source:MGI Symbol;Acc:MGI:2182540]	0.0166708	0.607681	2.51759	2.20357	2.87409	2.63076	2.15548	2.33165	2.75175	3.11027	2.3328	2.14806	2.45246	2.31024	2.39652	2.17107	2.93639	1.77989	1.97883	1.95871	3.08477	2.50052	2.72185	2.84777	3.2268	2.86286	2.58112	1.96595	3.08859	3.08823	2.49218	2.56852	1.91833	2.16296	2.03666	1.71698	2.51129	2.58666	2.05964	2.45999	2.44676	2.88998	2.08973	2.04379
Pde1a	ENSMUSP00000099715	phosphodiesterase 1A, calmodulin-dependent [Source:MGI Symbol;Acc:MGI:1201792]	0.0128336	0.607884	4.97892	4.78102	5.39747	4.9161	4.67933	4.94651	4.58102	4.65242	5.43433	5.35121	5.13025	4.72429	4.17153	5.29149	4.20864	5.20987	4.86914	4.93546	6.08477	5.06798	4.85086	5.84679	6.00372	4.53068	4.83601	4.89826	5.10608	5.07008	4.59709	4.98909	4.71523	4.68302	4.77786	4.64744	4.68532	4.56713	4.86504	4.91663	4.93109	4.96037	4.84207	5.16389
Prr36	ENSMUSP00000135744	ecotropic viral integration site 5 like [Source:MGI Symbol;Acc:MGI:2442167]	0.00420981	0.6079	3.67564	3.71224	4.05219	3.84975	3.33409	3.8557	4.11098	3.88717	3.46665	3.7135	3.75119	3.12438	4.24244	3.06761	4.24792	3.4926	3.5006	3.72227	4.00644	3.90723	4.1252	3.96024	4.15937	4.15463	4.05255	3.92325	3.8185	3.72977	3.80912	3.76532	2.65529	3.72631	3.22221	3.37905	3.34483	3.67685	3.69366	3.92221	4.082	3.82972	3.88723	3.71936
Rspo3	ENSMUSP00000149363	R-spondin 3 [Source:MGI Symbol;Acc:MGI:1920030]	0.0303272	0.609121	3.25963	3.12112	3.29083	2.06786	2.57563	2.87191	3.40383	3.70922	2.88169	2.96205	3.19119	3.40978	4.09696	2.54362	3.2657	2.87049	3.37311	2.57684	3.48655	3.31329	3.2139	3.27639	2.88664	3.56822	2.18929	1.7595	2.55122	2.36323	2.04359	1.50034	2.79676	2.778	2.17159	1.93694	2.78048	2.99001	2.71542	2.96068	3.0621	3.43505	2.17314	2.8851
Napepld	ENSMUSP00000110872	N-acyl phosphatidylethanolamine phospholipase D [Source:MGI Symbol;Acc:MGI:2140885]	0.00492218	0.609336	4.35932	4.1259	4.82617	4.25363	4.11148	4.167	4.20492	4.5963	4.53501	4.52029	4.37286	3.92657	3.94793	4.59253	3.55788	4.51284	4.31715	3.82707	5.62001	4.68305	4.30991	4.96923	4.78069	4.59413	4.26891	4.15709	4.57966	4.24203	4.18879	4.08531	3.80467	4.13998	4.21286	4.22347	4.35775	3.93014	4.37884	4.06779	4.17295	4.02151	4.31212	4.04879
Myh10	ENSMUSP00000090661	myosin, heavy polypeptide 10, non-muscle [Source:MGI Symbol;Acc:MGI:1930780]	9.93712e-06	0.609569	8.87751	8.53103	9.22039	9.19173	8.50625	8.91053	8.93438	8.68305	9.22582	9.02675	8.94313	8.45193	8.48508	8.38816	8.10919	9.05894	8.96134	8.1835	9.38431	9.02026	8.93318	9.45761	9.53391	8.99306	9.54234	9.26882	9.52271	9.19193	8.81193	8.81264	8.31186	8.73974	8.49577	8.68045	8.57794	8.23175	8.69558	9.1007	9.12144	9.15736	8.75895	8.62917
Cspg5	ENSMUSP00000035058	chondroitin sulfate proteoglycan 5 [Source:MGI Symbol;Acc:MGI:1352747]	0.0142019	0.611409	2.11346	2.32758	2.60709	1.5428	1.8973	1.95363	1.73447	1.88224	2.644	2.08868	2.06951	2.26188	2.29342	2.78578	2.28326	1.80636	2.75644	2.04024	2.92361	2.65347	1.98488	2.90135	2.79186	2.38735	1.86992	1.38099	1.34575	1.87063	1.09363	1.69589	2.21971	1.57531	1.66801	2.08895	1.92633	1.90548	1.61712	2.18153	1.77482	2.01551	2.23657	1.89624
Gstm2	ENSMUSP00000012348	glutathione S-transferase, mu 2 [Source:MGI Symbol;Acc:MGI:95861]	0.00289496	0.611691	5.84794	6.07614	6.47581	6.27054	5.76669	5.69167	5.89471	6.03226	5.7665	5.84132	5.75747	5.79539	6.27494	6.30255	6.05613	5.84996	6.06144	5.91183	6.85521	6.39598	6.24581	6.79717	6.42212	6.13858	6.34379	6.16628	6.57966	6.37363	6.1079	6.05196	5.48126	5.59184	5.64963	5.72649	6.07686	6.07402	5.92324	5.6418	5.77329	5.62037	5.54759	5.64371
Sema3a	ENSMUSP00000092621	sema domain, immunoglobulin domain (Ig), short basic domain, secreted, (semaphorin) 3A [Source:MGI Symbol;Acc:MGI:107558]	0.000124994	0.612256	5.53646	5.34955	5.76097	5.72087	5.05318	5.63096	5.81681	5.72721	5.61957	5.41424	5.41434	5.22661	5.65877	4.60807	5.53851	5.60996	5.47708	5.20487	5.64011	5.58351	5.66125	5.89287	5.98046	5.80763	5.92318	5.72084	5.92579	6.08732	5.35871	5.30936	4.84739	5.04932	4.83997	5.21598	5.5944	4.77201	5.30326	5.72638	5.76254	5.73707	5.50154	5.75498
Cnksr1	ENSMUSP00000030645	connector enhancer of kinase suppressor of Ras 1 [Source:MGI Symbol;Acc:MGI:2670958]	0.025762	0.612446	3.52463	3.59406	4.10626	4.0168	3.39892	3.46579	3.69928	3.83707	3.37232	3.39843	3.60358	3.23708	3.57745	3.5756	3.66891	3.31962	3.57747	3.84533	4.51294	4.22701	3.61565	4.57377	4.2069	3.50131	3.98048	3.84696	4.06643	4.34825	3.92882	3.92985	2.79676	3.52404	3.76511	3.15308	3.58344	3.57106	3.61249	3.29772	3.2585	3.48366	3.6103	3.53208
[truncated: 1,782 more rows]

## Sheet: IKO v Cre
Probe	ID	Description	FDR	Fold Change Inpp5e∆/∆ v Cre	AKO	Cre	IKO	PKO	IAKO	PAKO	AKO-14	AKO-17	AKO-18	AKO-23	AKO-5	AKO-8	Cre-16	Cre-22	Cre-24	Cre-2	Cre-7	Cre-9	IKO-12	IKO-15	IKO-19	IKO-1	IKO-3	IKO-6	PKO-1	PKO-2	PKO-3	PKO-4	PKO-5	PKO-6	IAKO-10	IAKO-11	IAKO-13	IAKO-20	IAKO-21	IAKO-4	PAKO-1	PAKO-2	PAKO-3	PAKO-4	PAKO-5	PAKO-6
[truncated: 1,319 more rows]

## Sheet: PAKO v Cre
Probe	ID	Description	FDR	Fold Change Pkd1∆/∆ ;Aurka∆/∆ v Cre	AKO	Cre	IKO	PKO	IAKO	PAKO	AKO-14	AKO-17	AKO-18	AKO-23	AKO-5	AKO-8	Cre-16	Cre-22	Cre-24	Cre-2	Cre-7	Cre-9	IKO-12	IKO-15	IKO-19	IKO-1	IKO-3	IKO-6	PKO-1	PKO-2	PKO-3	PKO-4	PKO-5	PKO-6	IAKO-10	IAKO-11	IAKO-13	IAKO-20	IAKO-21	IAKO-4	PAKO-1	PAKO-2	PAKO-3	PAKO-4	PAKO-5	PAKO-6
[truncated: 3,742 more rows]

[truncated: 3 more sheets: PAKO v PKO, PKO v Cre, Comparison of 4 groups]
