# Supplementary material for: Deletion of Aurora kinase A prevents the development of polycystic kidney disease in mice
Source: Nat Commun. 2024 Jan 8;15:371. doi: 10.1038/s41467-023-44410-9 (PMC10774271; doi:10.1038/s41467-023-44410-9)
Supplement: Supplementary file 5 — Supplementary Dataset 2 [file 41467_2023_44410_MOESM5_ESM.xlsx]

## Sheet: Read Me
Naming Key
Tab Abbreviation	RNA sample Genotype
PKO	Pkd1 D/D
IKO	Inpp5e D/D
AKO	Aurka D/D
PAKO	Pkd1 D/D; Aurka D/D
IAKO	Inpp5e D/D; Aurka D/D
Cre	HoxB7-Cre

## Sheet: PKO v Cre ENUMUSP IDs
#term ID	term description	observed gene count	background gene count	false discovery rate	matching proteins in your network (IDs)	matching proteins in your network (labels)
mmu05200	Pathways in cancer	59	522	0.0013	ENSMUSP00000000128,ENSMUSP00000001548,ENSMUSP00000003687,ENSMUSP00000006718,ENSMUSP00000010941,ENSMUSP00000014917,ENSMUSP00000015456,ENSMUSP00000015791,ENSMUSP00000015987,ENSMUSP00000020329,ENSMUSP00000020507,ENSMUSP00000021674,ENSMUSP00000022646,ENSMUSP00000022697,ENSMUSP00000023673,ENSMUSP00000024811,ENSMUSP00000025399,ENSMUSP00000025691,ENSMUSP00000026845,ENSMUSP00000027752,ENSMUSP00000027753,…	Agtr1a,Arnt2,Axin2,Camk2b,Camk2d,Cxcl12,Dapk2,Dll1,Egfr,Ep300,Esr2,Fas,Fgf16,Fgf17,Fgf18,Fgf5,Fgfr1,Flt3l,Fos,Foxo1,Fzd5,Gadd45b,Gli3,Igf1,Il2rg,Il6,Il6st,Itga3,Jun,Lama2,Lama5,Lamc1,Lamc2,Lef1,Lpar4,Nkx3-1,Ntrk1,Pax8,Pik3cb,Pim1,Plcb2,Pmaip1,Prkcg,Ptch2,Rasgrp2,Rasgrp3,Ret,Runx1,Rxrg,Stat3,Tgfb2,Tgfb3,Tpr,Traf1,Wnt10a,Wnt2,Wnt7a,Wnt7b,Wnt9a
mmu04151	PI3K-Akt signaling pathway	43	349	0.002	ENSMUSP00000001548,ENSMUSP00000005364,ENSMUSP00000014743,ENSMUSP00000015791,ENSMUSP00000017290,ENSMUSP00000020158,ENSMUSP00000020329,ENSMUSP00000020507,ENSMUSP00000022697,ENSMUSP00000022746,ENSMUSP00000026845,ENSMUSP00000027752,ENSMUSP00000027753,ENSMUSP00000029623,ENSMUSP00000029652,ENSMUSP00000029712,ENSMUSP00000030834,ENSMUSP00000031003,ENSMUSP00000031280,ENSMUSP00000032968,ENSMUSP00000033581,…	Brca1,Cd19,Col6a5,Creb5,Csf1,Egfr,Erbb4,Fgf16,Fgf17,Fgf18,Fgf5,Fgfr1,Flt3l,G6pc2,Igf1,Il2rg,Il6,Ins1,Ins2,Itga3,Itga7,Itgb4,Lama2,Lama5,Lamc1,Lamc2,Lpar4,Myb,Ngf,Nos3,Ntf5,Ntrk1,Ntrk2,Osmr,Pdgfc,Pik3ap1,Pik3cb,Pik3r6,Ppp2r2c,Ppp2r3a,Thbs1,Tlr2,Vwf
mmu04950	Maturity onset diabetes of the young	10	27	0.0022	ENSMUSP00000025944,ENSMUSP00000027649,ENSMUSP00000031535,ENSMUSP00000040364,ENSMUSP00000042716,ENSMUSP00000043956,ENSMUSP00000049095,ENSMUSP00000082729,ENSMUSP00000101553,ENSMUSP00000116057	Hhex,Hnf1a,Iapp,Ins1,Ins2,Neurod1,Nkx6-1,Nr5a2,Pdx1,Rfx6
mmu04010	MAPK signaling pathway	37	292	0.0023	ENSMUSP00000003027,ENSMUSP00000003687,ENSMUSP00000014743,ENSMUSP00000015456,ENSMUSP00000020329,ENSMUSP00000020507,ENSMUSP00000021674,ENSMUSP00000022697,ENSMUSP00000025691,ENSMUSP00000027241,ENSMUSP00000029652,ENSMUSP00000029712,ENSMUSP00000031280,ENSMUSP00000033581,ENSMUSP00000033930,ENSMUSP00000034912,ENSMUSP00000043849,ENSMUSP00000044660,ENSMUSP00000045803,ENSMUSP00000047900,ENSMUSP00000049095,…	Cacna1h,Cacna2d4,Cd14,Csf1,Dusp4,Dusp5,Egfr,Erbb4,Fas,Fgf16,Fgf17,Fgf18,Fgf5,Fgfr1,Flt3l,Fos,Gadd45b,Igf1,Il1r1,Ins1,Ins2,Jun,Map2k7,Mapk12,Ngf,Ntf5,Ntrk1,Ntrk2,Pdgfc,Prkcg,Ptpn7,Rasgrf1,Rasgrf2,Rasgrp2,Rasgrp3,Tgfb2,Tgfb3
mmu05224	Breast cancer	23	146	0.0033	ENSMUSP00000000128,ENSMUSP00000006718,ENSMUSP00000010941,ENSMUSP00000014917,ENSMUSP00000015456,ENSMUSP00000017290,ENSMUSP00000020329,ENSMUSP00000020507,ENSMUSP00000021674,ENSMUSP00000022697,ENSMUSP00000029611,ENSMUSP00000031280,ENSMUSP00000032180,ENSMUSP00000033581,ENSMUSP00000035037,ENSMUSP00000051331,ENSMUSP00000056668,ENSMUSP00000063562,ENSMUSP00000067783,ENSMUSP00000081041,ENSMUSP00000098849,…	Axin2,Brca1,Dll1,Egfr,Esr2,Fgf16,Fgf17,Fgf18,Fgf5,Fgfr1,Fos,Fzd5,Gadd45b,Igf1,Jun,Lef1,Pgr,Pik3cb,Wnt10a,Wnt2,Wnt7a,Wnt7b,Wnt9a
mmu04261	Adrenergic signaling in cardiomyocytes	22	140	0.0041	ENSMUSP00000003575,ENSMUSP00000009689,ENSMUSP00000023133,ENSMUSP00000030184,ENSMUSP00000031003,ENSMUSP00000031423,ENSMUSP00000038532,ENSMUSP00000044660,ENSMUSP00000052248,ENSMUSP00000062256,ENSMUSP00000070958,ENSMUSP00000075327,ENSMUSP00000083077,ENSMUSP00000086207,ENSMUSP00000086592,ENSMUSP00000096458,ENSMUSP00000099473,ENSMUSP00000099583,ENSMUSP00000099673,ENSMUSP00000102009,ENSMUSP00000105438,…	Adra1d,Adrb2,Agtr1a,Agtr2,Atp1a2,Atp2a2,Cacna2d4,Camk2b,Camk2d,Creb5,Kcne1,Kcnq1,Mapk12,Pik3r6,Plcb2,Ppp1r1a,Ppp2r2c,Ppp2r3a,Tnni3,Tpm1,Tpm2,Tpm4
mmu04972	Pancreatic secretion	18	101	0.0041	ENSMUSP00000009689,ENSMUSP00000028161,ENSMUSP00000029929,ENSMUSP00000030526,ENSMUSP00000031423,ENSMUSP00000031806,ENSMUSP00000031913,ENSMUSP00000031931,ENSMUSP00000034435,ENSMUSP00000045465,ENSMUSP00000056377,ENSMUSP00000064498,ENSMUSP00000065393,ENSMUSP00000083077,ENSMUSP00000097874,ENSMUSP00000099581,ENSMUSP00000099583,ENSMUSP00000140131	Atp1a2,Atp2a2,Cel,Cela3b,Chrm3,Clca2,Cpa1,Ctrb1,Kcnq1,Pla2g2f,Plcb2,Pnlip,Pnliprp1,Prkcg,Prss2,Try4,Try5,mCG_15095
mmu04080	Neuroactive ligand-receptor interaction	34	284	0.0064	ENSMUSP00000003568,ENSMUSP00000020323,ENSMUSP00000022185,ENSMUSP00000023441,ENSMUSP00000026119,ENSMUSP00000027560,ENSMUSP00000029633,ENSMUSP00000029654,ENSMUSP00000031119,ENSMUSP00000031913,ENSMUSP00000031931,ENSMUSP00000032738,ENSMUSP00000040797,ENSMUSP00000048576,ENSMUSP00000050412,ENSMUSP00000051132,ENSMUSP00000053638,ENSMUSP00000053986,ENSMUSP00000058040,ENSMUSP00000062256,ENSMUSP00000064498,…	Adra1d,Adrb2,Agtr1a,Agtr2,Aplnr,Avpr1a,C5ar1,Chrm3,Chrna7,Crhr2,F2rl1,Gabrg1,Gcgr,Glp1r,Glrb,Grik1,Grin3b,Grm4,Htr4,Lep,Lpar4,Npy2r,Npy6r,Oxtr,P2rx6,P2ry14,Prss2,Ptgir,S1pr4,Sstr3,Tbxa2r,Try4,Try5,mCG_15095
mmu04810	Regulation of actin cytoskeleton	27	208	0.0077	ENSMUSP00000001548,ENSMUSP00000016771,ENSMUSP00000020329,ENSMUSP00000020507,ENSMUSP00000021554,ENSMUSP00000022369,ENSMUSP00000022599,ENSMUSP00000022697,ENSMUSP00000029652,ENSMUSP00000029711,ENSMUSP00000031280,ENSMUSP00000031695,ENSMUSP00000033581,ENSMUSP00000035037,ENSMUSP00000049095,ENSMUSP00000054053,ENSMUSP00000056669,ENSMUSP00000071715,ENSMUSP00000081041,ENSMUSP00000081531,ENSMUSP00000096712,…	Actn1,Cd14,Chrm3,Diap3,Dock1,Egfr,Fgd3,Fgf16,Fgf17,Fgf18,Fgf5,Fgfr1,Ins1,Ins2,Insrr,Iqgap1,Iqgap3,Itga3,Itga7,Itgb4,Myh10,Myh9,Pdgfc,Pfn3,Pik3cb,Vcl,Wasl
mmu05205	Proteoglycans in cancer	26	199	0.0077	ENSMUSP00000000128,ENSMUSP00000006718,ENSMUSP00000010941,ENSMUSP00000020329,ENSMUSP00000025691,ENSMUSP00000029623,ENSMUSP00000032180,ENSMUSP00000035037,ENSMUSP00000040877,ENSMUSP00000042374,ENSMUSP00000043849,ENSMUSP00000044903,ENSMUSP00000056668,ENSMUSP00000064131,ENSMUSP00000067783,ENSMUSP00000081041,ENSMUSP00000086207,ENSMUSP00000097874,ENSMUSP00000100924,ENSMUSP00000102009,ENSMUSP00000105051,…	Camk2b,Camk2d,Dcn,Egfr,Erbb4,Fas,Fgfr1,Fzd5,Gpc3,Hspb2,Igf1,Iqgap1,Lum,Mapk12,Pik3cb,Prkcg,Stat3,Tgfb2,Thbs1,Tlr2,Twist2,Wnt10a,Wnt2,Wnt7a,Wnt7b,Wnt9a
mmu04068	FoxO signaling pathway	20	132	0.0077	ENSMUSP00000003687,ENSMUSP00000005364,ENSMUSP00000015456,ENSMUSP00000020329,ENSMUSP00000026845,ENSMUSP00000026922,ENSMUSP00000035037,ENSMUSP00000038514,ENSMUSP00000043849,ENSMUSP00000049095,ENSMUSP00000050412,ENSMUSP00000055308,ENSMUSP00000056668,ENSMUSP00000060844,ENSMUSP00000064823,ENSMUSP00000066789,ENSMUSP00000086207,ENSMUSP00000101553,ENSMUSP00000113388,ENSMUSP00000120152	Atm,Egfr,Ep300,Foxo1,G6pc2,Gadd45b,Homer2,Igf1,Il6,Ins1,Ins2,Irs2,Irs3,Klf2,Mapk12,Pik3cb,S1pr4,Stat3,Tgfb2,Tgfb3
mmu05410	Hypertrophic cardiomyopathy (HCM)	15	82	0.0077	ENSMUSP00000001548,ENSMUSP00000003575,ENSMUSP00000003687,ENSMUSP00000026845,ENSMUSP00000030184,ENSMUSP00000031423,ENSMUSP00000043849,ENSMUSP00000044660,ENSMUSP00000056668,ENSMUSP00000076459,ENSMUSP00000090304,ENSMUSP00000096458,ENSMUSP00000096712,ENSMUSP00000102068,ENSMUSP00000109337	Atp2a2,Cacna2d4,Igf1,Il6,Itga3,Itga7,Itgb4,Lama2,Sgcd,Tgfb2,Tgfb3,Tnni3,Tpm1,Tpm2,Tpm4
mmu04960	Aldosterone-regulated sodium reabsorption	10	38	0.0077	ENSMUSP00000002572,ENSMUSP00000034363,ENSMUSP00000035037,ENSMUSP00000049095,ENSMUSP00000050374,ENSMUSP00000056668,ENSMUSP00000080164,ENSMUSP00000083077,ENSMUSP00000097874,ENSMUSP00000101553	Atp1a2,Hsd11b2,Igf1,Ins1,Ins2,Pik3cb,Prkcg,Scnn1a,Sfn,Slc9a3r2
mmu04550	Signaling pathways regulating pluripotency of stem cells	20	137	0.0085	ENSMUSP00000000128,ENSMUSP00000006718,ENSMUSP00000010941,ENSMUSP00000031535,ENSMUSP00000032180,ENSMUSP00000035037,ENSMUSP00000044918,ENSMUSP00000047894,ENSMUSP00000051331,ENSMUSP00000052559,ENSMUSP00000056668,ENSMUSP00000058730,ENSMUSP00000067066,ENSMUSP00000067783,ENSMUSP00000081041,ENSMUSP00000086207,ENSMUSP00000105051,ENSMUSP00000120152,ENSMUSP00000138836,ENSMUSP00000139219	Axin2,Dlx5,Fgfr1,Fzd5,Hnf1a,Igf1,Il6st,Inhba,Inhbb,Lif,Mapk12,Meis1,Pcgf5,Pik3cb,Stat3,Wnt10a,Wnt2,Wnt7a,Wnt7b,Wnt9a
mmu04060	Cytokine-cytokine receptor interaction	30	252	0.0086	ENSMUSP00000003687,ENSMUSP00000004936,ENSMUSP00000014743,ENSMUSP00000019064,ENSMUSP00000020329,ENSMUSP00000021011,ENSMUSP00000021970,ENSMUSP00000022746,ENSMUSP00000023840,ENSMUSP00000024698,ENSMUSP00000025237,ENSMUSP00000025691,ENSMUSP00000026845,ENSMUSP00000027241,ENSMUSP00000029652,ENSMUSP00000033664,ENSMUSP00000043849,ENSMUSP00000044918,ENSMUSP00000047823,ENSMUSP00000047894,ENSMUSP00000067046,…	Ccl24,Ccl7,Csf1,Cxcl12,Cxcl13,Cxcl14,Cxcl16,Cxcl2,Eda2r,Egfr,Fas,Flt3l,Ifnlr1,Il18r1,Il1r1,Il2rg,Il6,Il6st,Inhba,Inhbb,Lep,Lif,Osmr,Pdgfc,Tgfb2,Tgfb3,Tnfrsf12a,Tnfrsf25,Tnfsf12,Tslp
mmu04668	TNF signaling pathway	17	108	0.0092	ENSMUSP00000003027,ENSMUSP00000014743,ENSMUSP00000021674,ENSMUSP00000025691,ENSMUSP00000026845,ENSMUSP00000035037,ENSMUSP00000038532,ENSMUSP00000050538,ENSMUSP00000059129,ENSMUSP00000064680,ENSMUSP00000067066,ENSMUSP00000074885,ENSMUSP00000086207,ENSMUSP00000102711,ENSMUSP00000103679,ENSMUSP00000113851,ENSMUSP00000130759	Bcl3,Creb5,Csf1,Cxcl2,Fas,Fos,Il18r1,Il6,Jun,Junb,Lif,Map2k7,Mapk12,Nod2,Pik3cb,Socs3,Traf1
mmu04933	AGE-RAGE signaling pathway in diabetic complications	16	100	0.0107	ENSMUSP00000003687,ENSMUSP00000015596,ENSMUSP00000024811,ENSMUSP00000026845,ENSMUSP00000029771,ENSMUSP00000030834,ENSMUSP00000035037,ENSMUSP00000039586,ENSMUSP00000043849,ENSMUSP00000055308,ENSMUSP00000069616,ENSMUSP00000070958,ENSMUSP00000086207,ENSMUSP00000099583,ENSMUSP00000102711,ENSMUSP00000120152	Ager,Agtr1a,Egr1,F3,Foxo1,Il6,Jun,Mapk12,Nos3,Pik3cb,Pim1,Plcb2,Serpine1,Stat3,Tgfb2,Tgfb3
mmu04934	Cushing's syndrome	21	156	0.0123	ENSMUSP00000000128,ENSMUSP00000003568,ENSMUSP00000006718,ENSMUSP00000010941,ENSMUSP00000020329,ENSMUSP00000029463,ENSMUSP00000029611,ENSMUSP00000032180,ENSMUSP00000034713,ENSMUSP00000038532,ENSMUSP00000051331,ENSMUSP00000067783,ENSMUSP00000070958,ENSMUSP00000098987,ENSMUSP00000099583,ENSMUSP00000102009,ENSMUSP00000102630,ENSMUSP00000105051,ENSMUSP00000105438,ENSMUSP00000125541,ENSMUSP00000135516	Agtr1a,Axin2,Cacna1h,Camk2b,Camk2d,Creb5,Crhr2,Egfr,Fzd5,Hsd3b1,Hsd3b6,Kcnk3,Ldlr,Lef1,Pbx1,Plcb2,Wnt10a,Wnt2,Wnt7a,Wnt7b,Wnt9a
mmu04066	HIF-1 signaling pathway	16	102	0.0123	ENSMUSP00000000642,ENSMUSP00000020277,ENSMUSP00000020329,ENSMUSP00000026845,ENSMUSP00000030834,ENSMUSP00000035037,ENSMUSP00000039586,ENSMUSP00000049095,ENSMUSP00000056668,ENSMUSP00000066789,ENSMUSP00000097874,ENSMUSP00000101553,ENSMUSP00000102009,ENSMUSP00000105438,ENSMUSP00000110495,ENSMUSP00000120152	Camk2b,Camk2d,Egfr,Ep300,Hk2,Hkdc1,Igf1,Il6,Ins1,Ins2,Nos3,Pfkfb3,Pik3cb,Prkcg,Serpine1,Stat3
mmu04014	Ras signaling pathway	27	228	0.0131	ENSMUSP00000014743,ENSMUSP00000020329,ENSMUSP00000020507,ENSMUSP00000022697,ENSMUSP00000025818,ENSMUSP00000027291,ENSMUSP00000029652,ENSMUSP00000029712,ENSMUSP00000030526,ENSMUSP00000031280,ENSMUSP00000033581,ENSMUSP00000034912,ENSMUSP00000035037,ENSMUSP00000041082,ENSMUSP00000049095,ENSMUSP00000056668,ENSMUSP00000057916,ENSMUSP00000077423,ENSMUSP00000078757,ENSMUSP00000081041,ENSMUSP00000096930,…	Csf1,Egfr,Fgf16,Fgf17,Fgf18,Fgf5,Fgfr1,Flt3l,Igf1,Ins1,Ins2,Ngf,Ntf5,Ntrk1,Ntrk2,Pdgfc,Pik3cb,Pla2g2f,Prkcg,Rasal2,Rasgrf1,Rasgrf2,Rasgrp2,Rasgrp3,Rgl2,Rin1,Zap70
mmu05146	Amoebiasis	16	105	0.0138	ENSMUSP00000003687,ENSMUSP00000015791,ENSMUSP00000021554,ENSMUSP00000022369,ENSMUSP00000026845,ENSMUSP00000027241,ENSMUSP00000027752,ENSMUSP00000027753,ENSMUSP00000029623,ENSMUSP00000029717,ENSMUSP00000035037,ENSMUSP00000043849,ENSMUSP00000056669,ENSMUSP00000090304,ENSMUSP00000097874,ENSMUSP00000099583	Actn1,Cd14,Cd1d1,Il1r1,Il6,Lama2,Lama5,Lamc1,Lamc2,Pik3cb,Plcb2,Prkcg,Tgfb2,Tgfb3,Tlr2,Vcl
mmu04911	Insulin secretion	14	85	0.0138	ENSMUSP00000033123,ENSMUSP00000038532,ENSMUSP00000048719,ENSMUSP00000049095,ENSMUSP00000082729,ENSMUSP00000083077,ENSMUSP00000097874,ENSMUSP00000099583,ENSMUSP00000099794,ENSMUSP00000101553,ENSMUSP00000102009,ENSMUSP00000105438,ENSMUSP00000110221,ENSMUSP00000140131	Abcc8,Atp1a2,Camk2b,Camk2d,Chrm3,Creb5,Gcg,Glp1r,Ins1,Ins2,Pdx1,Plcb2,Prkcg,Rims2
mmu05414	Dilated cardiomyopathy (DCM)	14	86	0.0146	ENSMUSP00000001548,ENSMUSP00000003575,ENSMUSP00000003687,ENSMUSP00000030184,ENSMUSP00000031423,ENSMUSP00000043849,ENSMUSP00000044660,ENSMUSP00000056668,ENSMUSP00000076459,ENSMUSP00000090304,ENSMUSP00000096458,ENSMUSP00000096712,ENSMUSP00000102068,ENSMUSP00000109337	Atp2a2,Cacna2d4,Igf1,Itga3,Itga7,Itgb4,Lama2,Sgcd,Tgfb2,Tgfb3,Tnni3,Tpm1,Tpm2,Tpm4
mmu04930	Type II diabetes mellitus	10	48	0.0146	ENSMUSP00000000642,ENSMUSP00000020277,ENSMUSP00000033123,ENSMUSP00000035037,ENSMUSP00000038514,ENSMUSP00000049095,ENSMUSP00000059129,ENSMUSP00000060844,ENSMUSP00000082729,ENSMUSP00000101553	Abcc8,Hk2,Hkdc1,Ins1,Ins2,Irs2,Irs3,Pdx1,Pik3cb,Socs3
mmu05202	Transcriptional misregulation in cancer	21	167	0.0194	ENSMUSP00000015456,ENSMUSP00000015987,ENSMUSP00000016231,ENSMUSP00000023673,ENSMUSP00000025081,ENSMUSP00000025944,ENSMUSP00000026845,ENSMUSP00000028355,ENSMUSP00000029712,ENSMUSP00000046010,ENSMUSP00000055308,ENSMUSP00000056668,ENSMUSP00000056669,ENSMUSP00000072556,ENSMUSP00000079818,ENSMUSP00000082154,ENSMUSP00000106770,ENSMUSP00000113388,ENSMUSP00000130759,ENSMUSP00000135516,ENSMUSP00000139219	Arnt2,Atm,Cd14,Etv6,Fli1,Foxo1,Gadd45b,Hhex,Hmga2,Igf1,Il6,Lmo2,Lyl1,Meis1,Ntrk1,Pax8,Pbx1,Runx1,Rxrg,Traf1,Zeb1
mmu04020	Calcium signaling pathway	22	180	0.0203	ENSMUSP00000020323,ENSMUSP00000020329,ENSMUSP00000023441,ENSMUSP00000027560,ENSMUSP00000030834,ENSMUSP00000031423,ENSMUSP00000032738,ENSMUSP00000033086,ENSMUSP00000050788,ENSMUSP00000051132,ENSMUSP00000062256,ENSMUSP00000069851,ENSMUSP00000070958,ENSMUSP00000097874,ENSMUSP00000099473,ENSMUSP00000099583,ENSMUSP00000100962,ENSMUSP00000102009,ENSMUSP00000105438,ENSMUSP00000114123,ENSMUSP00000125541,…	Adra1d,Adrb2,Agtr1a,Atp2a2,Avpr1a,Cacna1h,Camk2b,Camk2d,Chrm3,Chrna7,Egfr,Erbb4,Htr4,Itpkb,Nos3,Oxtr,P2rx6,Phkb,Phkg2,Plcb2,Prkcg,Tbxa2r
mmu04310	Wnt signaling pathway	19	146	0.0205	ENSMUSP00000000128,ENSMUSP00000005255,ENSMUSP00000006718,ENSMUSP00000010941,ENSMUSP00000022051,ENSMUSP00000027035,ENSMUSP00000029611,ENSMUSP00000032180,ENSMUSP00000034086,ENSMUSP00000051331,ENSMUSP00000066789,ENSMUSP00000067783,ENSMUSP00000097874,ENSMUSP00000099583,ENSMUSP00000102009,ENSMUSP00000102711,ENSMUSP00000105051,ENSMUSP00000105438,ENSMUSP00000140515	Axin2,Camk2b,Camk2d,ENSMUSG00000101523,Ep300,Fzd5,Jun,Lef1,Nkd1,Nkd2,Plcb2,Prkcg,Sox17,Wisp1,Wnt10a,Wnt2,Wnt7a,Wnt7b,Wnt9a
mmu04024	cAMP signaling pathway	23	194	0.0214	ENSMUSP00000021674,ENSMUSP00000027560,ENSMUSP00000029540,ENSMUSP00000031423,ENSMUSP00000035037,ENSMUSP00000038532,ENSMUSP00000038749,ENSMUSP00000042186,ENSMUSP00000048460,ENSMUSP00000048576,ENSMUSP00000051132,ENSMUSP00000062256,ENSMUSP00000066789,ENSMUSP00000077760,ENSMUSP00000083077,ENSMUSP00000096458,ENSMUSP00000097113,ENSMUSP00000102009,ENSMUSP00000102711,ENSMUSP00000105438,ENSMUSP00000105722,…	Abcc4,Adrb2,Atp1a2,Atp2a2,Camk2b,Camk2d,Creb5,Ep300,Fos,Fxyd1,Gli3,Glp1r,Grin3b,Hcn2,Htr4,Jun,Npr1,Oxtr,Pde3a,Pde4c,Pik3cb,Ppp1r1b,Tnni3
mmu05217	Basal cell carcinoma	11	63	0.0235	ENSMUSP00000000128,ENSMUSP00000006718,ENSMUSP00000010941,ENSMUSP00000015456,ENSMUSP00000029611,ENSMUSP00000030443,ENSMUSP00000032180,ENSMUSP00000051331,ENSMUSP00000067783,ENSMUSP00000105051,ENSMUSP00000106137	Axin2,Fzd5,Gadd45b,Gli3,Lef1,Ptch2,Wnt10a,Wnt2,Wnt7a,Wnt7b,Wnt9a
mmu04931	Insulin resistance	15	108	0.0305	ENSMUSP00000005364,ENSMUSP00000025500,ENSMUSP00000026845,ENSMUSP00000030834,ENSMUSP00000035037,ENSMUSP00000038514,ENSMUSP00000038532,ENSMUSP00000049095,ENSMUSP00000055308,ENSMUSP00000059129,ENSMUSP00000064943,ENSMUSP00000101553,ENSMUSP00000117040,ENSMUSP00000120152,ENSMUSP00000134894	Creb5,Foxo1,G6pc2,Il6,Ins1,Ins2,Irs2,Mlxip,Nos3,Pik3cb,Ppargc1a,Ppp1r3e,Slc27a6,Socs3,Stat3
mmu05215	Prostate cancer	14	97	0.0305	ENSMUSP00000020329,ENSMUSP00000022646,ENSMUSP00000025081,ENSMUSP00000029611,ENSMUSP00000029652,ENSMUSP00000029711,ENSMUSP00000035037,ENSMUSP00000038532,ENSMUSP00000049095,ENSMUSP00000055308,ENSMUSP00000056668,ENSMUSP00000066789,ENSMUSP00000081041,ENSMUSP00000101553	Creb5,Egfr,Ep300,Fgfr1,Foxo1,Igf1,Ins1,Ins2,Insrr,Lef1,Nkx3-1,Pdgfc,Pik3cb,Zeb1
mmu04659	Th17 cell differentiation	14	100	0.0365	ENSMUSP00000005601,ENSMUSP00000015987,ENSMUSP00000021674,ENSMUSP00000023673,ENSMUSP00000026845,ENSMUSP00000027241,ENSMUSP00000027291,ENSMUSP00000033664,ENSMUSP00000086207,ENSMUSP00000100041,ENSMUSP00000102711,ENSMUSP00000120152,ENSMUSP00000124297,ENSMUSP00000138836	Cd247,Fos,Gata3,Il1r1,Il27ra,Il2rg,Il6,Il6st,Jun,Mapk12,Runx1,Rxrg,Stat3,Zap70
mmu05165	Human papillomavirus infection	33	335	0.0371	ENSMUSP00000000128,ENSMUSP00000001548,ENSMUSP00000006718,ENSMUSP00000010941,ENSMUSP00000015791,ENSMUSP00000018313,ENSMUSP00000020329,ENSMUSP00000025691,ENSMUSP00000027752,ENSMUSP00000027753,ENSMUSP00000031003,ENSMUSP00000032180,ENSMUSP00000035037,ENSMUSP00000038532,ENSMUSP00000044903,ENSMUSP00000051331,ENSMUSP00000055308,ENSMUSP00000066789,ENSMUSP00000067783,ENSMUSP00000075327,ENSMUSP00000090304,…	Atm,Axin2,Col6a5,Creb5,Egfr,Ep300,Fas,Foxo1,Fzd5,H2-M5,H2-Q6,H2-T23,Itga3,Itga7,Itgb4,Lama2,Lama5,Lamc1,Lamc2,Maml2,Maml3,Mfng,Pik3cb,Ppp2r2c,Ppp2r3a,Thbs1,Ubr4,Vwf,Wnt10a,Wnt2,Wnt7a,Wnt7b,Wnt9a
mmu04015	Rap1 signaling pathway	23	207	0.0371	ENSMUSP00000014743,ENSMUSP00000020329,ENSMUSP00000020507,ENSMUSP00000022697,ENSMUSP00000029652,ENSMUSP00000031280,ENSMUSP00000033581,ENSMUSP00000035037,ENSMUSP00000044903,ENSMUSP00000049095,ENSMUSP00000053986,ENSMUSP00000054053,ENSMUSP00000056668,ENSMUSP00000081041,ENSMUSP00000086207,ENSMUSP00000097874,ENSMUSP00000099583,ENSMUSP00000101461,ENSMUSP00000101553,ENSMUSP00000102538,ENSMUSP00000109104,…	Csf1,Egfr,Fgf16,Fgf17,Fgf18,Fgf5,Fgfr1,Igf1,Ins1,Ins2,Lpar4,Magi3,Mapk12,Ngf,Pdgfc,Pfn3,Pik3cb,Plcb2,Prkcg,Rap1gap,Rasgrp2,Rasgrp3,Thbs1
mmu05226	Gastric cancer	18	148	0.0371	ENSMUSP00000000128,ENSMUSP00000003687,ENSMUSP00000006718,ENSMUSP00000010941,ENSMUSP00000015456,ENSMUSP00000015987,ENSMUSP00000020329,ENSMUSP00000020507,ENSMUSP00000022697,ENSMUSP00000029611,ENSMUSP00000031280,ENSMUSP00000032180,ENSMUSP00000033581,ENSMUSP00000035037,ENSMUSP00000043849,ENSMUSP00000051331,ENSMUSP00000067783,ENSMUSP00000105051	Axin2,Egfr,Fgf16,Fgf17,Fgf18,Fgf5,Fzd5,Gadd45b,Lef1,Pik3cb,Rxrg,Tgfb2,Tgfb3,Wnt10a,Wnt2,Wnt7a,Wnt7b,Wnt9a
mmu04974	Protein digestion and absorption	13	90	0.0371	ENSMUSP00000004201,ENSMUSP00000009689,ENSMUSP00000031806,ENSMUSP00000031913,ENSMUSP00000031931,ENSMUSP00000034435,ENSMUSP00000064498,ENSMUSP00000065393,ENSMUSP00000071662,ENSMUSP00000083077,ENSMUSP00000089793,ENSMUSP00000099581,ENSMUSP00000139398	Atp1a2,Cela3b,Col11a1,Col12a1,Col5a3,Col6a5,Cpa1,Ctrb1,Kcnq1,Prss2,Try4,Try5,mCG_15095
mmu05143	African trypanosomiasis	7	31	0.0371	ENSMUSP00000022185,ENSMUSP00000025691,ENSMUSP00000026845,ENSMUSP00000090897,ENSMUSP00000095794,ENSMUSP00000097874,ENSMUSP00000099583	F2rl1,Fas,Hba-a1,Hbb-bt,Il6,Plcb2,Prkcg
mmu04520	Adherens junction	11	71	0.0403	ENSMUSP00000020329,ENSMUSP00000021554,ENSMUSP00000022369,ENSMUSP00000029611,ENSMUSP00000031695,ENSMUSP00000066789,ENSMUSP00000081041,ENSMUSP00000097066,ENSMUSP00000107121,ENSMUSP00000128278,ENSMUSP00000140515	Actn1,ENSMUSG00000101523,Egfr,Ep300,Fgfr1,Iqgap1,Lef1,Ptprj,Sorbs1,Vcl,Wasl
mmu04390	Hippo signaling pathway	18	153	0.0479	ENSMUSP00000000128,ENSMUSP00000002457,ENSMUSP00000003687,ENSMUSP00000006311,ENSMUSP00000006718,ENSMUSP00000010941,ENSMUSP00000020171,ENSMUSP00000029611,ENSMUSP00000031003,ENSMUSP00000032180,ENSMUSP00000034086,ENSMUSP00000039586,ENSMUSP00000043849,ENSMUSP00000051331,ENSMUSP00000056977,ENSMUSP00000067783,ENSMUSP00000069554,ENSMUSP00000105051	Ajuba,Axin2,Bmp8b,Ctgf,Fzd5,Lef1,Nkd1,Ppp2r2c,Serpine1,Tead4,Tgfb2,Tgfb3,Wnt10a,Wnt2,Wnt7a,Wnt7b,Wnt9a,Yap1

## Sheet: IKO v Cre ENUMUSP IDs
#term ID	term description	observed gene count	background gene count	false discovery rate	matching proteins in your network (IDs)	matching proteins in your network (labels)
mmu05200	Pathways in cancer	30	522	0.00038	ENSMUSP00000000312,ENSMUSP00000001548,ENSMUSP00000014917,ENSMUSP00000015456,ENSMUSP00000015791,ENSMUSP00000019992,ENSMUSP00000020329,ENSMUSP00000022104,ENSMUSP00000024811,ENSMUSP00000025399,ENSMUSP00000027752,ENSMUSP00000028355,ENSMUSP00000028499,ENSMUSP00000029611,ENSMUSP00000029653,ENSMUSP00000032066,ENSMUSP00000032201,ENSMUSP00000033389,ENSMUSP00000034777,ENSMUSP00000051331,ENSMUSP00000053891,…	Axin2,Calml4,Cdh1,Col4a6,Dll1,Egf,Egfr,Fgf15,Fgfr1,Fgfr2,Gadd45b,Gli3,Itga2,Itga3,Itgav,Jun,Lama4,Lama5,Lamc1,Lef1,Mtor,Notch2,Pax8,Pim1,Pmaip1,Prkcg,Ret,Tert,Tgfa,Wnt7b
mmu04151	PI3K-Akt signaling pathway	21	349	0.0022	ENSMUSP00000001548,ENSMUSP00000006614,ENSMUSP00000015791,ENSMUSP00000019992,ENSMUSP00000020329,ENSMUSP00000027752,ENSMUSP00000028499,ENSMUSP00000029652,ENSMUSP00000029653,ENSMUSP00000032066,ENSMUSP00000033389,ENSMUSP00000044903,ENSMUSP00000045770,ENSMUSP00000053891,ENSMUSP00000081041,ENSMUSP00000098765,ENSMUSP00000099510,ENSMUSP00000102068,ENSMUSP00000107863,ENSMUSP00000112430,ENSMUSP00000122219	Col4a6,Egf,Egfr,Epha2,Fgf15,Fgfr1,Fgfr2,Itga2,Itga3,Itgav,Itgb4,Lama4,Lama5,Lamc1,Mtor,Ntf3,Pdgfc,Prlr,Tgfa,Thbs1,Tlr4
mmu04810	Regulation of actin cytoskeleton	16	208	0.0022	ENSMUSP00000001548,ENSMUSP00000020329,ENSMUSP00000028499,ENSMUSP00000029652,ENSMUSP00000029653,ENSMUSP00000033389,ENSMUSP00000035980,ENSMUSP00000053891,ENSMUSP00000054053,ENSMUSP00000071715,ENSMUSP00000081041,ENSMUSP00000099671,ENSMUSP00000102068,ENSMUSP00000105714,ENSMUSP00000112430,ENSMUSP00000126020	Arhgef4,Egf,Egfr,Fgd3,Fgf15,Fgfr1,Fgfr2,Iqgap3,Itga2,Itga3,Itgav,Itgb4,Myh10,Pdgfc,Pfn3,Tiam1
mmu04512	ECM-receptor interaction	10	81	0.0022	ENSMUSP00000001548,ENSMUSP00000015791,ENSMUSP00000019992,ENSMUSP00000027752,ENSMUSP00000028499,ENSMUSP00000044903,ENSMUSP00000053891,ENSMUSP00000098765,ENSMUSP00000102068,ENSMUSP00000131316	Col4a6,Hspg2,Itga2,Itga3,Itgav,Itgb4,Lama4,Lama5,Lamc1,Thbs1
mmu05412	Arrhythmogenic right ventricular cardiomyopathy (ARVC)	9	71	0.0022	ENSMUSP00000001548,ENSMUSP00000028499,ENSMUSP00000029611,ENSMUSP00000042905,ENSMUSP00000053891,ENSMUSP00000057096,ENSMUSP00000102068,ENSMUSP00000107699,ENSMUSP00000115062	Cacna1s,Dsc2,Dsg2,Dsp,Itga2,Itga3,Itgav,Itgb4,Lef1
mmu04510	Focal adhesion	14	195	0.0046	ENSMUSP00000001548,ENSMUSP00000015791,ENSMUSP00000019992,ENSMUSP00000020329,ENSMUSP00000027752,ENSMUSP00000028499,ENSMUSP00000029652,ENSMUSP00000029653,ENSMUSP00000044903,ENSMUSP00000053891,ENSMUSP00000097874,ENSMUSP00000098765,ENSMUSP00000102068,ENSMUSP00000102711	Col4a6,Egf,Egfr,Itga2,Itga3,Itgav,Itgb4,Jun,Lama4,Lama5,Lamc1,Pdgfc,Prkcg,Thbs1
mmu05224	Breast cancer	12	146	0.0046	ENSMUSP00000014917,ENSMUSP00000015456,ENSMUSP00000020329,ENSMUSP00000029611,ENSMUSP00000029653,ENSMUSP00000033389,ENSMUSP00000051331,ENSMUSP00000078741,ENSMUSP00000081041,ENSMUSP00000099510,ENSMUSP00000102711,ENSMUSP00000105051	Axin2,Dll1,Egf,Egfr,Fgf15,Fgfr1,Gadd45b,Jun,Lef1,Mtor,Notch2,Wnt7b
mmu05165	Human papillomavirus infection	19	335	0.0047	ENSMUSP00000001548,ENSMUSP00000015791,ENSMUSP00000019992,ENSMUSP00000020329,ENSMUSP00000022104,ENSMUSP00000027752,ENSMUSP00000028499,ENSMUSP00000029653,ENSMUSP00000044903,ENSMUSP00000051331,ENSMUSP00000053891,ENSMUSP00000072942,ENSMUSP00000078138,ENSMUSP00000078741,ENSMUSP00000098765,ENSMUSP00000099510,ENSMUSP00000102068,ENSMUSP00000105051,ENSMUSP00000113388	Atm,Axin2,Col4a6,Egf,Egfr,H2-Q1,H2-Q2,Itga2,Itga3,Itgav,Itgb4,Lama4,Lama5,Lamc1,Mtor,Notch2,Tert,Thbs1,Wnt7b
mmu04014	Ras signaling pathway	15	228	0.0047	ENSMUSP00000006614,ENSMUSP00000020329,ENSMUSP00000029652,ENSMUSP00000029653,ENSMUSP00000032066,ENSMUSP00000033389,ENSMUSP00000034777,ENSMUSP00000077423,ENSMUSP00000081041,ENSMUSP00000096930,ENSMUSP00000097874,ENSMUSP00000107863,ENSMUSP00000112430,ENSMUSP00000126020,ENSMUSP00000137670	Calml4,Egf,Egfr,Epha2,Fgf15,Fgfr1,Fgfr2,Ksr2,Ntf3,Pdgfc,Prkcg,Rasal2,Rasgrf2,Tgfa,Tiam1
mmu05210	Colorectal cancer	9	88	0.0047	ENSMUSP00000015456,ENSMUSP00000020329,ENSMUSP00000025399,ENSMUSP00000029611,ENSMUSP00000029653,ENSMUSP00000032066,ENSMUSP00000051331,ENSMUSP00000099510,ENSMUSP00000102711	Axin2,Egf,Egfr,Gadd45b,Jun,Lef1,Mtor,Pmaip1,Tgfa
mmu04015	Rap1 signaling pathway	14	207	0.0048	ENSMUSP00000000312,ENSMUSP00000006614,ENSMUSP00000020329,ENSMUSP00000029652,ENSMUSP00000029653,ENSMUSP00000033389,ENSMUSP00000034777,ENSMUSP00000044903,ENSMUSP00000054053,ENSMUSP00000081041,ENSMUSP00000097874,ENSMUSP00000112430,ENSMUSP00000112934,ENSMUSP00000126020	Calml4,Cdh1,Egf,Egfr,Epha2,Fgf15,Fgfr1,Fgfr2,Magi3,Pdgfc,Pfn3,Prkcg,Thbs1,Tiam1
mmu04010	MAPK signaling pathway	17	292	0.0052	ENSMUSP00000006614,ENSMUSP00000015456,ENSMUSP00000020329,ENSMUSP00000027241,ENSMUSP00000029652,ENSMUSP00000029653,ENSMUSP00000032066,ENSMUSP00000033389,ENSMUSP00000033930,ENSMUSP00000045803,ENSMUSP00000081041,ENSMUSP00000096930,ENSMUSP00000097874,ENSMUSP00000102711,ENSMUSP00000107699,ENSMUSP00000107863,ENSMUSP00000112430	Cacna1s,Dusp4,Egf,Egfr,Epha2,Fgf15,Fgfr1,Fgfr2,Gadd45b,Il1r1,Jun,Ntf3,Pdgfc,Prkcg,Ptpn7,Rasgrf2,Tgfa
mmu05226	Gastric cancer	11	148	0.0091	ENSMUSP00000000312,ENSMUSP00000015456,ENSMUSP00000020329,ENSMUSP00000022104,ENSMUSP00000029611,ENSMUSP00000029653,ENSMUSP00000033389,ENSMUSP00000051331,ENSMUSP00000099510,ENSMUSP00000105051,ENSMUSP00000112430	Axin2,Cdh1,Egf,Egfr,Fgf15,Fgfr2,Gadd45b,Lef1,Mtor,Tert,Wnt7b
mmu05214	Glioma	7	68	0.0161	ENSMUSP00000015456,ENSMUSP00000020329,ENSMUSP00000029653,ENSMUSP00000032066,ENSMUSP00000034777,ENSMUSP00000097874,ENSMUSP00000099510	Calml4,Egf,Egfr,Gadd45b,Mtor,Prkcg,Tgfa
mmu05206	MicroRNAs in cancer	10	138	0.017	ENSMUSP00000020329,ENSMUSP00000024811,ENSMUSP00000038514,ENSMUSP00000044903,ENSMUSP00000046714,ENSMUSP00000072556,ENSMUSP00000078741,ENSMUSP00000097874,ENSMUSP00000099510,ENSMUSP00000113388	Atm,Egfr,Hmga2,Irs2,Mtor,Notch2,Pim1,Prkcg,Slc7a1,Thbs1
mmu05222	Small cell lung cancer	8	92	0.0171	ENSMUSP00000001548,ENSMUSP00000015456,ENSMUSP00000015791,ENSMUSP00000019992,ENSMUSP00000027752,ENSMUSP00000028499,ENSMUSP00000053891,ENSMUSP00000098765	Col4a6,Gadd45b,Itga2,Itga3,Itgav,Lama4,Lama5,Lamc1
mmu05218	Melanoma	7	71	0.0171	ENSMUSP00000000312,ENSMUSP00000015456,ENSMUSP00000020329,ENSMUSP00000029652,ENSMUSP00000029653,ENSMUSP00000033389,ENSMUSP00000081041	Cdh1,Egf,Egfr,Fgf15,Fgfr1,Gadd45b,Pdgfc
mmu05216	Thyroid cancer	5	35	0.0186	ENSMUSP00000000312,ENSMUSP00000015456,ENSMUSP00000028355,ENSMUSP00000029611,ENSMUSP00000032201	Cdh1,Gadd45b,Lef1,Pax8,Ret
mmu05215	Prostate cancer	8	97	0.0198	ENSMUSP00000020329,ENSMUSP00000029611,ENSMUSP00000029652,ENSMUSP00000029653,ENSMUSP00000032066,ENSMUSP00000081041,ENSMUSP00000099510,ENSMUSP00000112430	Egf,Egfr,Fgfr1,Fgfr2,Lef1,Mtor,Pdgfc,Tgfa
mmu01521	EGFR tyrosine kinase inhibitor resistance	7	79	0.0252	ENSMUSP00000020329,ENSMUSP00000029652,ENSMUSP00000029653,ENSMUSP00000032066,ENSMUSP00000097874,ENSMUSP00000099510,ENSMUSP00000112430	Egf,Egfr,Fgfr2,Mtor,Pdgfc,Prkcg,Tgfa
mmu05213	Endometrial cancer	6	58	0.0252	ENSMUSP00000000312,ENSMUSP00000015456,ENSMUSP00000020329,ENSMUSP00000029611,ENSMUSP00000029653,ENSMUSP00000051331	Axin2,Cdh1,Egf,Egfr,Gadd45b,Lef1
mmu00260	Glycine, serine and threonine metabolism	5	40	0.026	ENSMUSP00000017597,ENSMUSP00000022858,ENSMUSP00000025542,ENSMUSP00000025778,ENSMUSP00000099950	Agxt2,Gldc,Pipox,Psat1,Sardh
mmu04012	ErbB signaling pathway	7	83	0.0284	ENSMUSP00000020329,ENSMUSP00000029653,ENSMUSP00000032066,ENSMUSP00000097874,ENSMUSP00000099510,ENSMUSP00000102711,ENSMUSP00000112765	Btc,Egf,Egfr,Jun,Mtor,Prkcg,Tgfa
mmu05230	Central carbon metabolism in cancer	6	64	0.0337	ENSMUSP00000020329,ENSMUSP00000032201,ENSMUSP00000068854,ENSMUSP00000081041,ENSMUSP00000099510,ENSMUSP00000112430	Egfr,Fgfr1,Fgfr2,Mtor,Ret,Slc16a3
mmu04115	p53 signaling pathway	6	66	0.0372	ENSMUSP00000015456,ENSMUSP00000025399,ENSMUSP00000034507,ENSMUSP00000044903,ENSMUSP00000097667,ENSMUSP00000113388	Atm,Gadd45b,Pmaip1,Rprm,Sesn3,Thbs1
mmu05205	Proteoglycans in cancer	11	199	0.0421	ENSMUSP00000020329,ENSMUSP00000028499,ENSMUSP00000044903,ENSMUSP00000045770,ENSMUSP00000053891,ENSMUSP00000081041,ENSMUSP00000097874,ENSMUSP00000099510,ENSMUSP00000105051,ENSMUSP00000126020,ENSMUSP00000131316	Egfr,Fgfr1,Hspg2,Itga2,Itgav,Mtor,Prkcg,Thbs1,Tiam1,Tlr4,Wnt7b

## Sheet: PAKO v PKO ENUMUSP IDs
#term ID	term description	observed gene count	background gene count	false discovery rate	matching proteins in your network (IDs)	matching proteins in your network (labels)
mmu05200	Pathways in cancer	41	522	0.0032	ENSMUSP00000000128,ENSMUSP00000000500,ENSMUSP00000001548,ENSMUSP00000001652,ENSMUSP00000002180,ENSMUSP00000002708,ENSMUSP00000003687,ENSMUSP00000006718,ENSMUSP00000010941,ENSMUSP00000015456,ENSMUSP00000015791,ENSMUSP00000016315,ENSMUSP00000019924,ENSMUSP00000020329,ENSMUSP00000020507,ENSMUSP00000021674,ENSMUSP00000023673,ENSMUSP00000025399,ENSMUSP00000026845,ENSMUSP00000031280,ENSMUSP00000032180,…	Bdkrb2,Cdkn2b,Cxcl12,Ednrb,Egfr,Esr2,Fgf15,Fgf16,Fgf18,Fgf5,Fos,Gadd45b,Gng10,Gsta1,Hey2,Igf1,Il6,Itga2,Itga3,Kitl,Lama5,Lamb3,Lpar5,Pdgfb,Pmaip1,Ptger3,Ptgs2,Rac2,Rasgrp1,Ret,Runx1,Shh,Spi1,Tgfb2,Tgfb3,Wnt10a,Wnt2,Wnt7a,Wnt7b,Wnt9a,Zbtb16
mmu04151	PI3K-Akt signaling pathway	33	349	0.0015	ENSMUSP00000000500,ENSMUSP00000001548,ENSMUSP00000014743,ENSMUSP00000015791,ENSMUSP00000016315,ENSMUSP00000018012,ENSMUSP00000020329,ENSMUSP00000020507,ENSMUSP00000022746,ENSMUSP00000026360,ENSMUSP00000026845,ENSMUSP00000028106,ENSMUSP00000030834,ENSMUSP00000031003,ENSMUSP00000031280,ENSMUSP00000031325,ENSMUSP00000033389,ENSMUSP00000033581,ENSMUSP00000033846,ENSMUSP00000038532,ENSMUSP00000042705,…	Angpt2,Areg,Col6a5,Creb5,Csf1,Egfr,Fgf15,Fgf16,Fgf18,Fgf5,Gng10,Igf1,Il6,Itga2,Itga3,Itga8,Itgb4,Itgb8,Kitl,Lama5,Lamb3,Lpar5,Nos3,Ntf5,Osmr,Pdgfb,Pik3ap1,Ppp2r2c,Prlr,Reln,Sgk2,Tek,Thbs1
mmu04080	Neuroactive ligand-receptor interaction	32	284	0.00028	ENSMUSP00000001652,ENSMUSP00000003568,ENSMUSP00000007797,ENSMUSP00000020323,ENSMUSP00000021346,ENSMUSP00000022185,ENSMUSP00000027020,ENSMUSP00000027431,ENSMUSP00000029084,ENSMUSP00000029633,ENSMUSP00000031119,ENSMUSP00000032122,ENSMUSP00000034408,ENSMUSP00000040797,ENSMUSP00000043302,ENSMUSP00000047270,ENSMUSP00000066543,ENSMUSP00000067046,ENSMUSP00000072107,ENSMUSP00000072660,ENSMUSP00000074787,…	Adra1d,Agtr2,Avpr1a,Bdkrb2,C5ar1,Chrnb1,Crhr2,Ednrb,F2rl1,Gabrb2,Gabre,Gabrg1,Gpr83,Gria2,Gria4,Grik1,Grik2,Grin3a,Grm7,Htr2b,Lep,Npy2r,Npy6r,Ntsr1,Oprm1,Prlr,Ptger3,Ptgir,Sctr,Sstr1,Tacr1,Tshr
mmu04010	MAPK signaling pathway	29	292	0.0016	ENSMUSP00000000500,ENSMUSP00000003687,ENSMUSP00000004986,ENSMUSP00000005077,ENSMUSP00000014743,ENSMUSP00000015456,ENSMUSP00000020329,ENSMUSP00000020507,ENSMUSP00000021674,ENSMUSP00000027241,ENSMUSP00000028846,ENSMUSP00000031280,ENSMUSP00000031325,ENSMUSP00000033389,ENSMUSP00000033581,ENSMUSP00000033846,ENSMUSP00000036384,ENSMUSP00000043849,ENSMUSP00000044660,ENSMUSP00000045803,ENSMUSP00000045838,…	Angpt2,Areg,Cacna2d4,Cd14,Csf1,Dusp10,Dusp2,Egfr,Fgf15,Fgf16,Fgf18,Fgf5,Fos,Gadd45b,Hspa1b,Hspb1,Igf1,Il1r1,Kitl,Mapk13,Ntf5,Pdgfb,Ptpn7,Rac2,Rasgrf2,Rasgrp1,Tek,Tgfb2,Tgfb3
mmu04060	Cytokine-cytokine receptor interaction	27	252	0.0015	ENSMUSP00000000193,ENSMUSP00000000194,ENSMUSP00000000500,ENSMUSP00000003687,ENSMUSP00000014743,ENSMUSP00000019064,ENSMUSP00000019266,ENSMUSP00000020329,ENSMUSP00000021011,ENSMUSP00000022746,ENSMUSP00000024698,ENSMUSP00000026845,ENSMUSP00000026911,ENSMUSP00000027241,ENSMUSP00000030952,ENSMUSP00000031320,ENSMUSP00000040271,ENSMUSP00000043849,ENSMUSP00000047894,ENSMUSP00000050144,ENSMUSP00000067046,…	Ccl12,Ccl2,Ccl7,Ccl9,Ccr1,Csf1,Cxcl12,Cxcl16,Egfr,Ifnlr1,Il18r1,Il1r1,Il6,Inhba,Kitl,Lep,Lif,Osmr,Pdgfb,Pf4,Prlr,Tgfb2,Tgfb3,Tnfrsf12a,Tnfrsf4,Tnfsf10,Tnfsf15
mmu04810	Regulation of actin cytoskeleton	19	208	0.0234	ENSMUSP00000000500,ENSMUSP00000001548,ENSMUSP00000001652,ENSMUSP00000020329,ENSMUSP00000020507,ENSMUSP00000026360,ENSMUSP00000028106,ENSMUSP00000029711,ENSMUSP00000031280,ENSMUSP00000033389,ENSMUSP00000033468,ENSMUSP00000033581,ENSMUSP00000036384,ENSMUSP00000053891,ENSMUSP00000056669,ENSMUSP00000085913,ENSMUSP00000102068,ENSMUSP00000105714,ENSMUSP00000107795	Arhgef6,Bdkrb2,Cd14,Egfr,Fgd3,Fgf15,Fgf16,Fgf18,Fgf5,Insrr,Itga2,Itga3,Itga8,Itgb4,Itgb8,Myl9,Pdgfb,Rac2,Tmsb4x
mmu05410	Hypertrophic cardiomyopathy (HCM)	15	82	0.00075	ENSMUSP00000001548,ENSMUSP00000003687,ENSMUSP00000026360,ENSMUSP00000026845,ENSMUSP00000027409,ENSMUSP00000028106,ENSMUSP00000029699,ENSMUSP00000030184,ENSMUSP00000043849,ENSMUSP00000044660,ENSMUSP00000053891,ENSMUSP00000056668,ENSMUSP00000083725,ENSMUSP00000102068,ENSMUSP00000109337	Cacna2d4,Des,Igf1,Il6,Itga2,Itga3,Itga8,Itgb4,Itgb8,Lmna,Slc8a1,Tgfb2,Tgfb3,Tpm1,Tpm2
mmu04668	TNF signaling pathway	15	108	0.0031	ENSMUSP00000000193,ENSMUSP00000000194,ENSMUSP00000004986,ENSMUSP00000014743,ENSMUSP00000021674,ENSMUSP00000021796,ENSMUSP00000026845,ENSMUSP00000035065,ENSMUSP00000038532,ENSMUSP00000059129,ENSMUSP00000064680,ENSMUSP00000067066,ENSMUSP00000088532,ENSMUSP00000103679,ENSMUSP00000113851	Bcl3,Ccl12,Ccl2,Creb5,Csf1,Dab2ip,Edn1,Fos,Il18r1,Il6,Junb,Lif,Mapk13,Ptgs2,Socs3
mmu05224	Breast cancer	15	146	0.0235	ENSMUSP00000000128,ENSMUSP00000006718,ENSMUSP00000010941,ENSMUSP00000015456,ENSMUSP00000019924,ENSMUSP00000020329,ENSMUSP00000020507,ENSMUSP00000021674,ENSMUSP00000031280,ENSMUSP00000032180,ENSMUSP00000033389,ENSMUSP00000033581,ENSMUSP00000056668,ENSMUSP00000098849,ENSMUSP00000105051	Egfr,Esr2,Fgf15,Fgf16,Fgf18,Fgf5,Fos,Gadd45b,Hey2,Igf1,Wnt10a,Wnt2,Wnt7a,Wnt7b,Wnt9a
mmu05226	Gastric cancer	15	148	0.0253	ENSMUSP00000000128,ENSMUSP00000002708,ENSMUSP00000003687,ENSMUSP00000006718,ENSMUSP00000010941,ENSMUSP00000015456,ENSMUSP00000020329,ENSMUSP00000020507,ENSMUSP00000031280,ENSMUSP00000032180,ENSMUSP00000033389,ENSMUSP00000033581,ENSMUSP00000043849,ENSMUSP00000095595,ENSMUSP00000105051	Cdkn2b,Egfr,Fgf15,Fgf16,Fgf18,Fgf5,Gadd45b,Shh,Tgfb2,Tgfb3,Wnt10a,Wnt2,Wnt7a,Wnt7b,Wnt9a
mmu04390	Hippo signaling pathway	15	153	0.0285	ENSMUSP00000000128,ENSMUSP00000002457,ENSMUSP00000003687,ENSMUSP00000006311,ENSMUSP00000006718,ENSMUSP00000010941,ENSMUSP00000020171,ENSMUSP00000031003,ENSMUSP00000031325,ENSMUSP00000032180,ENSMUSP00000034086,ENSMUSP00000039586,ENSMUSP00000043849,ENSMUSP00000102814,ENSMUSP00000105051	Areg,Bmp8b,Ctgf,Dlg2,Nkd1,Ppp2r2c,Serpine1,Tead4,Tgfb2,Tgfb3,Wnt10a,Wnt2,Wnt7a,Wnt7b,Wnt9a
mmu05414	Dilated cardiomyopathy (DCM)	14	86	0.0016	ENSMUSP00000001548,ENSMUSP00000003687,ENSMUSP00000026360,ENSMUSP00000027409,ENSMUSP00000028106,ENSMUSP00000029699,ENSMUSP00000030184,ENSMUSP00000043849,ENSMUSP00000044660,ENSMUSP00000053891,ENSMUSP00000056668,ENSMUSP00000083725,ENSMUSP00000102068,ENSMUSP00000109337	Cacna2d4,Des,Igf1,Itga2,Itga3,Itga8,Itgb4,Itgb8,Lmna,Slc8a1,Tgfb2,Tgfb3,Tpm1,Tpm2
mmu04974	Protein digestion and absorption	14	90	0.0022	ENSMUSP00000024707,ENSMUSP00000025875,ENSMUSP00000032703,ENSMUSP00000038142,ENSMUSP00000039657,ENSMUSP00000047353,ENSMUSP00000071662,ENSMUSP00000076951,ENSMUSP00000080866,ENSMUSP00000083725,ENSMUSP00000084772,ENSMUSP00000089793,ENSMUSP00000133065,ENSMUSP00000139398	Atp1a1,Atp1b2,Col11a1,Col11a2,Col12a1,Col6a5,Kcnn4,Mep1a,Mep1b,Slc1a1,Slc7a9,Slc8a1,Slc9a3,Xpnpep2
mmu04261	Adrenergic signaling in cardiomyocytes	14	140	0.0319	ENSMUSP00000004986,ENSMUSP00000023133,ENSMUSP00000030184,ENSMUSP00000031003,ENSMUSP00000038532,ENSMUSP00000039657,ENSMUSP00000042405,ENSMUSP00000044660,ENSMUSP00000047353,ENSMUSP00000052248,ENSMUSP00000083725,ENSMUSP00000086592,ENSMUSP00000099473,ENSMUSP00000109337	Adra1d,Agtr2,Atp1a1,Atp1b2,Cacna2d4,Creb5,Kcne1,Mapk13,Ppp1r1a,Ppp2r2c,Scn7a,Slc8a1,Tpm1,Tpm2
mmu04976	Bile secretion	12	71	0.0031	ENSMUSP00000011178,ENSMUSP00000023835,ENSMUSP00000026208,ENSMUSP00000033023,ENSMUSP00000038142,ENSMUSP00000039657,ENSMUSP00000047353,ENSMUSP00000064494,ENSMUSP00000072660,ENSMUSP00000078088,ENSMUSP00000107458,ENSMUSP00000109533	Abcc2,Aqp4,Aqp8,Atp1a1,Atp1b2,Sctr,Slc10a2,Slc4a5,Slc51b,Slc5a1,Slc9a3,Slco1a6
mmu00830	Retinol metabolism	12	89	0.0125	ENSMUSP00000004232,ENSMUSP00000030486,ENSMUSP00000041175,ENSMUSP00000061126,ENSMUSP00000068282,ENSMUSP00000068568,ENSMUSP00000069631,ENSMUSP00000071573,ENSMUSP00000072598,ENSMUSP00000084918,ENSMUSP00000087633,ENSMUSP00000108759	Adh1,Adh7,Aldh1a1,Cyp2s1,Cyp4a10,Cyp4a31,Dhrs9,Rdh16,Retsat,Ugt1a6a,Ugt2b38,Ugt2b5
mmu04512	ECM-receptor interaction	11	81	0.0173	ENSMUSP00000001548,ENSMUSP00000005218,ENSMUSP00000015791,ENSMUSP00000016315,ENSMUSP00000026360,ENSMUSP00000028106,ENSMUSP00000044903,ENSMUSP00000053891,ENSMUSP00000102068,ENSMUSP00000124052,ENSMUSP00000139398	Cd44,Col6a5,Itga2,Itga3,Itga8,Itgb4,Itgb8,Lama5,Lamb3,Reln,Thbs1
mmu05323	Rheumatoid arthritis	11	81	0.0173	ENSMUSP00000000193,ENSMUSP00000000194,ENSMUSP00000003687,ENSMUSP00000006431,ENSMUSP00000014743,ENSMUSP00000020884,ENSMUSP00000021674,ENSMUSP00000026845,ENSMUSP00000043849,ENSMUSP00000072800,ENSMUSP00000099862	Atp6v1b1,Atp6v1c2,Ccl12,Ccl2,Csf1,Cxcl12,Fos,Il6,Tek,Tgfb2,Tgfb3
mmu00140	Steroid hormone biosynthesis	11	83	0.0182	ENSMUSP00000006094,ENSMUSP00000016338,ENSMUSP00000023083,ENSMUSP00000029463,ENSMUSP00000034363,ENSMUSP00000041442,ENSMUSP00000048830,ENSMUSP00000068282,ENSMUSP00000072598,ENSMUSP00000108759,ENSMUSP00000136588	Akr1d1,Cyp2d22,Cyp2d26,Hsd11b1,Hsd11b2,Hsd3b4,Hsd3b5,Hsd3b6,Ugt1a6a,Ugt2b38,Ugt2b5
mmu05142	Chagas disease (American trypanosomiasis)	11	101	0.0445	ENSMUSP00000000193,ENSMUSP00000000194,ENSMUSP00000001652,ENSMUSP00000003687,ENSMUSP00000004986,ENSMUSP00000021674,ENSMUSP00000026845,ENSMUSP00000031003,ENSMUSP00000039586,ENSMUSP00000043849,ENSMUSP00000049175	Bdkrb2,Ccl12,Ccl2,Fos,Gna15,Il6,Mapk13,Ppp2r2c,Serpine1,Tgfb2,Tgfb3
mmu05412	Arrhythmogenic right ventricular cardiomyopathy (ARVC)	10	71	0.0188	ENSMUSP00000001548,ENSMUSP00000026360,ENSMUSP00000027409,ENSMUSP00000028106,ENSMUSP00000029699,ENSMUSP00000044660,ENSMUSP00000053891,ENSMUSP00000083725,ENSMUSP00000102068,ENSMUSP00000115062	Cacna2d4,Des,Dsp,Itga2,Itga3,Itga8,Itgb4,Itgb8,Lmna,Slc8a1
mmu04610	Complement and coagulation cascades	10	88	0.0481	ENSMUSP00000001652,ENSMUSP00000027657,ENSMUSP00000029771,ENSMUSP00000033539,ENSMUSP00000039586,ENSMUSP00000048667,ENSMUSP00000080938,ENSMUSP00000087327,ENSMUSP00000097623,ENSMUSP00000129972	Bdkrb2,C4bp,C5ar1,Cr2,F13a1,F3,F8,Kng2,Masp1,Serpine1
mmu00980	Metabolism of xenobiotics by cytochrome P450	9	65	0.0283	ENSMUSP00000004232,ENSMUSP00000016338,ENSMUSP00000026148,ENSMUSP00000041175,ENSMUSP00000068282,ENSMUSP00000072598,ENSMUSP00000087633,ENSMUSP00000096139,ENSMUSP00000108759	Adh1,Adh7,Cbr2,Cyp2s1,Gsta1,Hsd11b1,Ugt1a6a,Ugt2b38,Ugt2b5
mmu05031	Amphetamine addiction	9	65	0.0283	ENSMUSP00000003640,ENSMUSP00000005509,ENSMUSP00000021674,ENSMUSP00000027020,ENSMUSP00000038532,ENSMUSP00000046924,ENSMUSP00000074787,ENSMUSP00000075970,ENSMUSP00000077760	Creb5,Fos,Fosb,Gria2,Gria4,Grin3a,Ppp1r1b,Slc18a1,Stx1a
mmu04978	Mineral absorption	8	44	0.0173	ENSMUSP00000011178,ENSMUSP00000015796,ENSMUSP00000034214,ENSMUSP00000034215,ENSMUSP00000038142,ENSMUSP00000039657,ENSMUSP00000047353,ENSMUSP00000083725	Atp1a1,Atp1b2,Mt1,Mt2,Slc5a1,Slc8a1,Slc9a3,Steap1
mmu00601	Glycosphingolipid biosynthesis - lacto and neolacto series	7	26	0.0056	ENSMUSP00000008605,ENSMUSP00000032421,ENSMUSP00000046118,ENSMUSP00000063719,ENSMUSP00000078712,ENSMUSP00000081826,ENSMUSP00000109431	B3galt2,B3galt5,B3gnt5,Fut1,Fut2,Fut9,St8sia1
mmu05033	Nicotine addiction	7	40	0.0278	ENSMUSP00000007797,ENSMUSP00000027020,ENSMUSP00000031119,ENSMUSP00000036299,ENSMUSP00000066543,ENSMUSP00000074787,ENSMUSP00000075970	Gabrb2,Gabre,Gabrg1,Gria2,Gria4,Grin3a,Slc32a1
mmu00603	Glycosphingolipid biosynthesis - globo and isoglobo series	6	16	0.0039	ENSMUSP00000008605,ENSMUSP00000032421,ENSMUSP00000063719,ENSMUSP00000081826,ENSMUSP00000109431,ENSMUSP00000127071	B3galt5,Fut1,Fut2,Fut9,Gbgt1,St8sia1
mmu00040	Pentose and glucuronate interconversions	6	33	0.0392	ENSMUSP00000040244,ENSMUSP00000068282,ENSMUSP00000072598,ENSMUSP00000100045,ENSMUSP00000106180,ENSMUSP00000108759	Akr1b3,Akr1b8,Sord,Ugt1a6a,Ugt2b38,Ugt2b5

## Sheet: IAKO v IKO ENUMUSP IDs
#term ID	term description	observed gene count	background gene count	false discovery rate	matching proteins in your network (IDs)	matching proteins in your network (labels)
mmu01100	Metabolic pathways	113	1296	1.35e-08	ENSMUSP00000000642,ENSMUSP00000004232,ENSMUSP00000005829,ENSMUSP00000006508,ENSMUSP00000010795,ENSMUSP00000015278,ENSMUSP00000015791,ENSMUSP00000015950,ENSMUSP00000016034,ENSMUSP00000016338,ENSMUSP00000017597,ENSMUSP00000019050,ENSMUSP00000020241,ENSMUSP00000020768,ENSMUSP00000021119,ENSMUSP00000021652,ENSMUSP00000021907,ENSMUSP00000022517,ENSMUSP00000024031,ENSMUSP00000024858,ENSMUSP00000025542,…	Aadat,Aass,Abat,Acaa1b,Acer2,Acot4,Acp5,Acsbg1,Acsm1,Acsm2,Acss1,Acss2,Acy1,Adh1,Agmat,Ak8,Akr1b3,Alad,Aldh1a1,Aldh1a3,Aldh1a7,Aldh1b1,Aldh3b3,Aldh4a1,Aldob,Amdhd1,Ampd3,Asl,Aspa,Aspdh,Ass1,Atp5g1,B4galt6,Bcat1,Bcat2,Bcmo1,Bdh2,Cbs,Cda,Cers3,Ces1f,Chit1,Chst10,Cmbl,Cndp1,Cryl1,Ctps2,Cyp26b1,Cyp27b1,Cyp2j11,Cyp2j13,Cyp4a12a,Dao,Dcxr,Dgat2,Ephx2,Etnppl,Fah,Fbp1,Fbp2,Fh1,Fut2,Fut9,Galnt14,Galnt2,Gal…
mmu05226	Gastric cancer	22	148	0.00039	ENSMUSP00000002708,ENSMUSP00000003687,ENSMUSP00000015456,ENSMUSP00000018630,ENSMUSP00000020507,ENSMUSP00000022104,ENSMUSP00000023732,ENSMUSP00000029429,ENSMUSP00000029611,ENSMUSP00000029653,ENSMUSP00000032180,ENSMUSP00000033389,ENSMUSP00000033581,ENSMUSP00000036580,ENSMUSP00000051331,ENSMUSP00000084055,ENSMUSP00000095595,ENSMUSP00000099510,ENSMUSP00000105051,ENSMUSP00000109687,ENSMUSP00000112430,…	Axin2,Cdkn2b,Egf,Fgf15,Fgf16,Fgf18,Fgfr2,Fzd10,Gadd45b,Lef1,Mtor,Shh,Tcf7,Tcf7l1,Tert,Tgfb3,Wnt10b,Wnt2b,Wnt4,Wnt7a,Wnt7b,Wnt9b
mmu04974	Protein digestion and absorption	17	90	0.00039	ENSMUSP00000000984,ENSMUSP00000022048,ENSMUSP00000024707,ENSMUSP00000025875,ENSMUSP00000030372,ENSMUSP00000032703,ENSMUSP00000035429,ENSMUSP00000038142,ENSMUSP00000051579,ENSMUSP00000071662,ENSMUSP00000076951,ENSMUSP00000080866,ENSMUSP00000089793,ENSMUSP00000098765,ENSMUSP00000101094,ENSMUSP00000107701,ENSMUSP00000130019	Col11a1,Col12a1,Col13a1,Col4a6,Col7a1,Col9a1,Col9a2,Fxyd2,Kcne3,Mep1a,Mep1b,Slc1a1,Slc6a19,Slc7a7,Slc7a9,Slc9a3,Xpnpep2
mmu05217	Basal cell carcinoma	14	63	0.00039	ENSMUSP00000002708,ENSMUSP00000015456,ENSMUSP00000018630,ENSMUSP00000023732,ENSMUSP00000028836,ENSMUSP00000029429,ENSMUSP00000029611,ENSMUSP00000032180,ENSMUSP00000036580,ENSMUSP00000051331,ENSMUSP00000084055,ENSMUSP00000105051,ENSMUSP00000109687,ENSMUSP00000114114	Axin2,Bmp2,Fzd10,Gadd45b,Lef1,Shh,Tcf7,Tcf7l1,Wnt10b,Wnt2b,Wnt4,Wnt7a,Wnt7b,Wnt9b
mmu04976	Bile secretion	14	71	0.00077	ENSMUSP00000010251,ENSMUSP00000024596,ENSMUSP00000031822,ENSMUSP00000035429,ENSMUSP00000038142,ENSMUSP00000042186,ENSMUSP00000046286,ENSMUSP00000047551,ENSMUSP00000053092,ENSMUSP00000078088,ENSMUSP00000093229,ENSMUSP00000110563,ENSMUSP00000121744,ENSMUSP00000130746	Abcc4,Abcg2,Adcy5,Aqp4,Ephx1,Fxyd2,Nr1h4,Slc10a1,Slc22a1,Slc22a8,Slc4a4,Slc51a,Slc9a3,Slco1a4
mmu05225	Hepatocellular carcinoma	21	168	0.0029	ENSMUSP00000003687,ENSMUSP00000004136,ENSMUSP00000015456,ENSMUSP00000018630,ENSMUSP00000022104,ENSMUSP00000023732,ENSMUSP00000029429,ENSMUSP00000029611,ENSMUSP00000032066,ENSMUSP00000032180,ENSMUSP00000034902,ENSMUSP00000036580,ENSMUSP00000046324,ENSMUSP00000051331,ENSMUSP00000062392,ENSMUSP00000084055,ENSMUSP00000099510,ENSMUSP00000101556,ENSMUSP00000105051,ENSMUSP00000109687,ENSMUSP00000114114	Axin2,Fzd10,Gadd45b,Gsta2,Gstm3,Gstt2,Igf2,Lef1,Mtor,Prkca,Tcf7,Tcf7l1,Tert,Tgfa,Tgfb3,Wnt10b,Wnt2b,Wnt4,Wnt7a,Wnt7b,Wnt9b
mmu04310	Wnt signaling pathway	19	146	0.0034	ENSMUSP00000002883,ENSMUSP00000005255,ENSMUSP00000018630,ENSMUSP00000022051,ENSMUSP00000023732,ENSMUSP00000025803,ENSMUSP00000029429,ENSMUSP00000029611,ENSMUSP00000032180,ENSMUSP00000034086,ENSMUSP00000036580,ENSMUSP00000051331,ENSMUSP00000062392,ENSMUSP00000084055,ENSMUSP00000101784,ENSMUSP00000102711,ENSMUSP00000105051,ENSMUSP00000109687,ENSMUSP00000114114	Axin2,Dkk1,Fzd10,Jun,Lef1,Nkd1,Nkd2,Notum,Prkca,Sfrp4,Tcf7,Tcf7l1,Wisp1,Wnt10b,Wnt2b,Wnt4,Wnt7a,Wnt7b,Wnt9b
mmu04916	Melanogenesis	15	98	0.0034	ENSMUSP00000018630,ENSMUSP00000023732,ENSMUSP00000029429,ENSMUSP00000029611,ENSMUSP00000032180,ENSMUSP00000034777,ENSMUSP00000036580,ENSMUSP00000062392,ENSMUSP00000076880,ENSMUSP00000084055,ENSMUSP00000105051,ENSMUSP00000109687,ENSMUSP00000110563,ENSMUSP00000114114,ENSMUSP00000114144	Adcy5,Calml3,Calml4,Fzd10,Gnao1,Lef1,Prkca,Tcf7,Tcf7l1,Wnt10b,Wnt2b,Wnt4,Wnt7a,Wnt7b,Wnt9b
mmu05200	Pathways in cancer	43	522	0.0057	ENSMUSP00000002708,ENSMUSP00000003687,ENSMUSP00000004136,ENSMUSP00000015456,ENSMUSP00000015791,ENSMUSP00000018630,ENSMUSP00000019992,ENSMUSP00000020507,ENSMUSP00000022104,ENSMUSP00000023732,ENSMUSP00000024811,ENSMUSP00000025399,ENSMUSP00000027810,ENSMUSP00000028836,ENSMUSP00000029429,ENSMUSP00000029611,ENSMUSP00000029653,ENSMUSP00000032066,ENSMUSP00000032180,ENSMUSP00000032201,ENSMUSP00000033389,…	Adcy5,Axin2,Bmp2,Calml3,Calml4,Cdkn2b,Col4a6,Egf,Fgf15,Fgf16,Fgf18,Fgfr2,Fh1,Fzd10,Gadd45b,Gsta2,Gstm3,Gstt2,Igf2,Itga2,Jun,Lama4,Lama5,Lef1,Lpar3,Max,Mtor,Pim1,Pmaip1,Prkca,Ret,Shh,Tcf7,Tcf7l1,Tert,Tgfa,Tgfb3,Wnt10b,Wnt2b,Wnt4,Wnt7a,Wnt7b,Wnt9b
mmu04934	Cushing's syndrome	19	156	0.0057	ENSMUSP00000018630,ENSMUSP00000023732,ENSMUSP00000027810,ENSMUSP00000029429,ENSMUSP00000029611,ENSMUSP00000032180,ENSMUSP00000036580,ENSMUSP00000051331,ENSMUSP00000058691,ENSMUSP00000084055,ENSMUSP00000095595,ENSMUSP00000102636,ENSMUSP00000105051,ENSMUSP00000107699,ENSMUSP00000109687,ENSMUSP00000110563,ENSMUSP00000114114,ENSMUSP00000125541,ENSMUSP00000136588	Adcy5,Axin2,Cacna1h,Cacna1s,Cdkn2b,Fh1,Fzd10,Hsd3b2,Hsd3b4,Lef1,Mc2r,Tcf7,Tcf7l1,Wnt10b,Wnt2b,Wnt4,Wnt7a,Wnt7b,Wnt9b
mmu05224	Breast cancer	18	146	0.0057	ENSMUSP00000015456,ENSMUSP00000018630,ENSMUSP00000020507,ENSMUSP00000023732,ENSMUSP00000029429,ENSMUSP00000029611,ENSMUSP00000029653,ENSMUSP00000032180,ENSMUSP00000033389,ENSMUSP00000033581,ENSMUSP00000036580,ENSMUSP00000051331,ENSMUSP00000084055,ENSMUSP00000099510,ENSMUSP00000102711,ENSMUSP00000105051,ENSMUSP00000109687,ENSMUSP00000114114	Axin2,Egf,Fgf15,Fgf16,Fgf18,Fzd10,Gadd45b,Jun,Lef1,Mtor,Tcf7,Tcf7l1,Wnt10b,Wnt2b,Wnt4,Wnt7a,Wnt7b,Wnt9b
mmu00330	Arginine and proline metabolism	10	50	0.0057	ENSMUSP00000019050,ENSMUSP00000028624,ENSMUSP00000040853,ENSMUSP00000041260,ENSMUSP00000043821,ENSMUSP00000062214,ENSMUSP00000069699,ENSMUSP00000080414,ENSMUSP00000099617,ENSMUSP00000107911	Agmat,Aldh1b1,Aldh4a1,Cndp1,Dao,Gatm,Hoga1,Nos1,P4ha2,Prodh2
mmu00260	Glycine, serine and threonine metabolism	9	40	0.0057	ENSMUSP00000006544,ENSMUSP00000017597,ENSMUSP00000020768,ENSMUSP00000025542,ENSMUSP00000028624,ENSMUSP00000047218,ENSMUSP00000047761,ENSMUSP00000066878,ENSMUSP00000107911	Cbs,Dao,Gatm,Gcat,Glyctk,Grhpr,Pgam2,Pipox,Psat1
mmu00010	Glycolysis / Gluconeogenesis	11	65	0.0074	ENSMUSP00000000642,ENSMUSP00000004232,ENSMUSP00000015278,ENSMUSP00000020768,ENSMUSP00000021907,ENSMUSP00000028944,ENSMUSP00000029135,ENSMUSP00000029987,ENSMUSP00000041260,ENSMUSP00000090564,ENSMUSP00000136334	Acss1,Acss2,Adh1,Aldh1a3,Aldh1b1,Aldh3b3,Aldob,Fbp1,Fbp2,Hk2,Pgam2
mmu00051	Fructose and mannose metabolism	8	35	0.0078	ENSMUSP00000000642,ENSMUSP00000021907,ENSMUSP00000029987,ENSMUSP00000031053,ENSMUSP00000090564,ENSMUSP00000100045,ENSMUSP00000106180,ENSMUSP00000110495	Akr1b3,Aldob,Fbp1,Fbp2,Hk2,Khk,Pfkfb3,Sord
mmu04512	ECM-receptor interaction	12	81	0.0105	ENSMUSP00000015791,ENSMUSP00000017488,ENSMUSP00000019992,ENSMUSP00000029682,ENSMUSP00000030372,ENSMUSP00000039452,ENSMUSP00000044227,ENSMUSP00000051579,ENSMUSP00000053891,ENSMUSP00000098765,ENSMUSP00000102068,ENSMUSP00000131316	Col4a6,Col9a1,Col9a2,Hspg2,Itga2,Itga9,Itgb4,Lama4,Lama5,Thbs3,Tnn,Vtn
mmu00512	Mucin type O-glycan biosynthesis	7	28	0.0105	ENSMUSP00000024858,ENSMUSP00000034458,ENSMUSP00000034751,ENSMUSP00000056705,ENSMUSP00000108235,ENSMUSP00000130496,ENSMUSP00000133935	Galnt14,Galnt2,Galnt5,Galnt6,Gcnt1,Gcnt3,Gcnt4
mmu04390	Hippo signaling pathway	17	153	0.0157	ENSMUSP00000003687,ENSMUSP00000018630,ENSMUSP00000023732,ENSMUSP00000028836,ENSMUSP00000029429,ENSMUSP00000029611,ENSMUSP00000029948,ENSMUSP00000031003,ENSMUSP00000032180,ENSMUSP00000034086,ENSMUSP00000036580,ENSMUSP00000041006,ENSMUSP00000051331,ENSMUSP00000084055,ENSMUSP00000105051,ENSMUSP00000109687,ENSMUSP00000114114	Afp,Axin2,Bmp2,Bmpr1b,Fzd10,Lef1,Nkd1,Ppp2r2c,Tcf7,Tcf7l1,Tgfb3,Wnt10b,Wnt2b,Wnt4,Wnt7a,Wnt7b,Wnt9b
mmu01230	Biosynthesis of amino acids	11	75	0.0159	ENSMUSP00000020241,ENSMUSP00000020768,ENSMUSP00000024031,ENSMUSP00000025542,ENSMUSP00000029987,ENSMUSP00000032402,ENSMUSP00000033098,ENSMUSP00000044288,ENSMUSP00000066878,ENSMUSP00000099904,ENSMUSP00000124274	Acy1,Aldob,Asl,Ass1,Bcat1,Bcat2,Cbs,Mat1a,Pah,Pgam2,Psat1
mmu04610	Complement and coagulation cascades	12	88	0.0161	ENSMUSP00000002284,ENSMUSP00000017488,ENSMUSP00000024988,ENSMUSP00000027615,ENSMUSP00000027657,ENSMUSP00000028681,ENSMUSP00000029771,ENSMUSP00000048041,ENSMUSP00000056836,ENSMUSP00000069418,ENSMUSP00000097623,ENSMUSP00000132226	C3,C4b,C4bp,Cd59a,Cfd,F13b,F2,F3,Kng2,Plaur,Proc,Vtn
mmu00040	Pentose and glucuronate interconversions	7	33	0.0187	ENSMUSP00000022517,ENSMUSP00000026144,ENSMUSP00000047254,ENSMUSP00000077899,ENSMUSP00000100045,ENSMUSP00000106180,ENSMUSP00000108759	Akr1b3,Cryl1,Dcxr,Kl,Sord,Ugt1a6a,Xylb
mmu00340	Histidine metabolism	6	24	0.0192	ENSMUSP00000015278,ENSMUSP00000016034,ENSMUSP00000021119,ENSMUSP00000041260,ENSMUSP00000069699,ENSMUSP00000136334	Aldh1a3,Aldh1b1,Aldh3b3,Amdhd1,Aspa,Cndp1
mmu05412	Arrhythmogenic right ventricular cardiomyopathy (ARVC)	10	71	0.0287	ENSMUSP00000029611,ENSMUSP00000042905,ENSMUSP00000044227,ENSMUSP00000053891,ENSMUSP00000084055,ENSMUSP00000102068,ENSMUSP00000107699,ENSMUSP00000109687,ENSMUSP00000110371,ENSMUSP00000115062	Cacna1s,Cacnb2,Dsc2,Dsp,Itga2,Itga9,Itgb4,Lef1,Tcf7,Tcf7l1
mmu04010	MAPK signaling pathway	25	292	0.0291	ENSMUSP00000003687,ENSMUSP00000006614,ENSMUSP00000015456,ENSMUSP00000020507,ENSMUSP00000027241,ENSMUSP00000028846,ENSMUSP00000029653,ENSMUSP00000032066,ENSMUSP00000033389,ENSMUSP00000033581,ENSMUSP00000056669,ENSMUSP00000057916,ENSMUSP00000062392,ENSMUSP00000064392,ENSMUSP00000078757,ENSMUSP00000084586,ENSMUSP00000096930,ENSMUSP00000101556,ENSMUSP00000102711,ENSMUSP00000106025,ENSMUSP00000107699,…	Cacna1h,Cacna1s,Cacnb2,Cd14,Dusp2,Egf,Epha2,Fgf15,Fgf16,Fgf18,Fgfr2,Gadd45b,Hspa1a,Hspa1b,Igf2,Il1r1,Jun,Max,Ntf5,Ntrk2,Prkca,Ptprr,Rasgrf2,Tgfa,Tgfb3
mmu04971	Gastric acid secretion	10	72	0.0291	ENSMUSP00000005692,ENSMUSP00000027233,ENSMUSP00000034133,ENSMUSP00000034777,ENSMUSP00000062392,ENSMUSP00000076880,ENSMUSP00000102246,ENSMUSP00000109493,ENSMUSP00000110563,ENSMUSP00000131625	Adcy5,Atp4a,Calml3,Calml4,Kcnj1,Kcnj15,Kcnj16,Mylk3,Prkca,Slc9a4
mmu04930	Type II diabetes mellitus	8	48	0.0291	ENSMUSP00000000642,ENSMUSP00000023593,ENSMUSP00000029240,ENSMUSP00000038514,ENSMUSP00000054226,ENSMUSP00000059129,ENSMUSP00000060844,ENSMUSP00000099510	Adipoq,Hk2,Irs2,Irs3,Mafa,Mtor,Slc2a2,Socs3
mmu04918	Thyroid hormone synthesis	10	73	0.0294	ENSMUSP00000004453,ENSMUSP00000019896,ENSMUSP00000021346,ENSMUSP00000031314,ENSMUSP00000035429,ENSMUSP00000062392,ENSMUSP00000074783,ENSMUSP00000079752,ENSMUSP00000081011,ENSMUSP00000110563	Adcy5,Alb,Fxyd2,Gpx3,Gpx6,Iyd,Lrp2,Prkca,Tshr,Ttr
mmu04151	PI3K-Akt signaling pathway	28	349	0.0336	ENSMUSP00000006614,ENSMUSP00000015791,ENSMUSP00000017488,ENSMUSP00000018012,ENSMUSP00000019992,ENSMUSP00000020507,ENSMUSP00000029653,ENSMUSP00000029682,ENSMUSP00000030372,ENSMUSP00000031003,ENSMUSP00000032066,ENSMUSP00000033389,ENSMUSP00000033581,ENSMUSP00000037712,ENSMUSP00000039452,ENSMUSP00000044227,ENSMUSP00000045770,ENSMUSP00000051579,ENSMUSP00000053891,ENSMUSP00000057916,ENSMUSP00000062392,…	Col4a6,Col9a1,Col9a2,Egf,Epha2,Fgf15,Fgf16,Fgf18,Fgfr2,Igf2,Itga2,Itga9,Itgb4,Lama4,Lama5,Lpar3,Mtor,Ntf5,Ntrk2,Ppp2r2c,Prkca,Prlr,Sgk2,Tgfa,Thbs3,Tlr4,Tnn,Vtn
mmu05210	Colorectal cancer	11	88	0.0336	ENSMUSP00000003687,ENSMUSP00000015456,ENSMUSP00000025399,ENSMUSP00000029611,ENSMUSP00000029653,ENSMUSP00000032066,ENSMUSP00000051331,ENSMUSP00000084055,ENSMUSP00000099510,ENSMUSP00000102711,ENSMUSP00000109687	Axin2,Egf,Gadd45b,Jun,Lef1,Mtor,Pmaip1,Tcf7,Tcf7l1,Tgfa,Tgfb3
mmu00980	Metabolism of xenobiotics by cytochrome P450	9	65	0.0398	ENSMUSP00000004136,ENSMUSP00000004232,ENSMUSP00000015278,ENSMUSP00000016338,ENSMUSP00000034902,ENSMUSP00000046324,ENSMUSP00000047551,ENSMUSP00000108759,ENSMUSP00000136334	Adh1,Aldh1a3,Aldh3b3,Ephx1,Gsta2,Gstm3,Gstt2,Hsd11b1,Ugt1a6a
mmu04961	Endocrine and other factor-regulated calcium reabsorption	8	54	0.0435	ENSMUSP00000006005,ENSMUSP00000029876,ENSMUSP00000031901,ENSMUSP00000035429,ENSMUSP00000062392,ENSMUSP00000073964,ENSMUSP00000074659,ENSMUSP00000077899	Calb1,Fxyd2,Kl,Klk1,Klk1b5,Prkca,Pth1r,Trpv5
mmu00982	Drug metabolism - cytochrome P450	9	67	0.0446	ENSMUSP00000004136,ENSMUSP00000004232,ENSMUSP00000015278,ENSMUSP00000034902,ENSMUSP00000037259,ENSMUSP00000044405,ENSMUSP00000046324,ENSMUSP00000108759,ENSMUSP00000136334	Adh1,Aldh1a3,Aldh3b3,Fmo1,Fmo2,Gsta2,Gstm3,Gstt2,Ugt1a6a
mmu04550	Signaling pathways regulating pluripotency of stem cells	14	137	0.046	ENSMUSP00000018630,ENSMUSP00000018748,ENSMUSP00000023732,ENSMUSP00000026472,ENSMUSP00000029371,ENSMUSP00000029429,ENSMUSP00000029948,ENSMUSP00000032180,ENSMUSP00000036580,ENSMUSP00000051331,ENSMUSP00000105051,ENSMUSP00000112430,ENSMUSP00000114114,ENSMUSP00000139219	Axin2,Bmpr1b,Fgfr2,Fzd10,Inhbc,Meis1,Smad9,Tbx3,Wnt10b,Wnt2b,Wnt4,Wnt7a,Wnt7b,Wnt9b
mmu05205	Proteoglycans in cancer	18	199	0.047	ENSMUSP00000002284,ENSMUSP00000002708,ENSMUSP00000017488,ENSMUSP00000018630,ENSMUSP00000021933,ENSMUSP00000023732,ENSMUSP00000029429,ENSMUSP00000032180,ENSMUSP00000036580,ENSMUSP00000045770,ENSMUSP00000053891,ENSMUSP00000062392,ENSMUSP00000099510,ENSMUSP00000101556,ENSMUSP00000105051,ENSMUSP00000114114,ENSMUSP00000126020,ENSMUSP00000131316	Ctsl,Fzd10,Hspg2,Igf2,Itga2,Mtor,Plaur,Prkca,Shh,Tiam1,Tlr4,Vtn,Wnt10b,Wnt2b,Wnt4,Wnt7a,Wnt7b,Wnt9b
mmu04978	Mineral absorption	7	44	0.047	ENSMUSP00000022048,ENSMUSP00000023774,ENSMUSP00000034214,ENSMUSP00000034215,ENSMUSP00000035429,ENSMUSP00000038142,ENSMUSP00000092002	Ftl1,Fxyd2,Mt1,Mt2,Slc11a2,Slc6a19,Slc9a3

## Sheet: IAKO v Cre ENUMUSP IDs
#term ID	term description	observed gene count	background gene count	false discovery rate	matching proteins in your network (IDs)	matching proteins in your network (labels)
mmu03320	PPAR signaling pathway	3	85	0.0137	ENSMUSP00000023593,ENSMUSP00000032762,ENSMUSP00000034588	Adipoq,Apoa1,Plin1
mmu00591	Linoleic acid metabolism	2	48	0.0468	ENSMUSP00000026211,ENSMUSP00000030305	Cyp2c44,Cyp2j13
mmu04978	Mineral absorption	2	44	0.0468	ENSMUSP00000034214,ENSMUSP00000034215	Mt1,Mt2

## Sheet: AKO v Cre ENUMUSP IDs
No Kegg pathways enriched

## Sheet: PAKO v Cre ENUMUSP IDs
No Kegg pathways enriched

## Sheet: Comparison
PKO v Cre		IKO v Cre		PAKO v PKO		IAKO v IKO
mmu05200	Pathways in cancer	mmu05200	Pathways in cancer	mmu05200	Pathways in cancer	mmu01100	Metabolic pathways
mmu04151	PI3K-Akt signaling pathway	mmu04151	PI3K-Akt signaling pathway	mmu04151	PI3K-Akt signaling pathway	mmu05226	Gastric cancer
mmu04950	Maturity onset diabetes of the young	mmu04810	Regulation of actin cytoskeleton	mmu04080	Neuroactive ligand-receptor interaction	mmu04974	Protein digestion and absorption
mmu04010	MAPK signaling pathway	mmu04512	ECM-receptor interaction	mmu04010	MAPK signaling pathway	mmu05217	Basal cell carcinoma
mmu05224	Breast cancer	mmu05412	Arrhythmogenic right ventricular cardiomyopathy (ARVC)	mmu04060	Cytokine-cytokine receptor interaction	mmu04976	Bile secretion
mmu04261	Adrenergic signaling in cardiomyocytes	mmu04510	Focal adhesion	mmu04810	Regulation of actin cytoskeleton	mmu05225	Hepatocellular carcinoma
mmu04972	Pancreatic secretion	mmu05224	Breast cancer	mmu05410	Hypertrophic cardiomyopathy (HCM)	mmu04310	Wnt signaling pathway
mmu04080	Neuroactive ligand-receptor interaction	mmu05165	Human papillomavirus infection	mmu04668	TNF signaling pathway	mmu04916	Melanogenesis
mmu04810	Regulation of actin cytoskeleton	mmu04014	Ras signaling pathway	mmu05224	Breast cancer	mmu05200	Pathways in cancer
mmu05205	Proteoglycans in cancer	mmu05210	Colorectal cancer	mmu05226	Gastric cancer	mmu04934	Cushing's syndrome
mmu04068	FoxO signaling pathway	mmu04015	Rap1 signaling pathway	mmu04390	Hippo signaling pathway	mmu05224	Breast cancer
mmu05410	Hypertrophic cardiomyopathy (HCM)	mmu04010	MAPK signaling pathway	mmu05414	Dilated cardiomyopathy (DCM)	mmu00330	Arginine and proline metabolism
mmu04960	Aldosterone-regulated sodium reabsorption	mmu05226	Gastric cancer	mmu04974	Protein digestion and absorption	mmu00260	Glycine, serine and threonine metabolism
mmu04550	Signaling pathways regulating pluripotency of stem cells	mmu05214	Glioma	mmu04261	Adrenergic signaling in cardiomyocytes	mmu00010	Glycolysis / Gluconeogenesis
mmu04060	Cytokine-cytokine receptor interaction	mmu05206	MicroRNAs in cancer	mmu04976	Bile secretion	mmu00051	Fructose and mannose metabolism
mmu04668	TNF signaling pathway	mmu05222	Small cell lung cancer	mmu00830	Retinol metabolism	mmu04512	ECM-receptor interaction
mmu04933	AGE-RAGE signaling pathway in diabetic complications	mmu05218	Melanoma	mmu04512	ECM-receptor interaction	mmu00512	Mucin type O-glycan biosynthesis
mmu04934	Cushing's syndrome	mmu05216	Thyroid cancer	mmu05323	Rheumatoid arthritis	mmu04390	Hippo signaling pathway
mmu04066	HIF-1 signaling pathway	mmu05215	Prostate cancer	mmu00140	Steroid hormone biosynthesis	mmu01230	Biosynthesis of amino acids
mmu04014	Ras signaling pathway	mmu01521	EGFR tyrosine kinase inhibitor resistance	mmu05142	Chagas disease (American trypanosomiasis)	mmu04610	Complement and coagulation cascades
mmu05146	Amoebiasis	mmu05213	Endometrial cancer	mmu05412	Arrhythmogenic right ventricular cardiomyopathy (ARVC)	mmu00040	Pentose and glucuronate interconversions
mmu04911	Insulin secretion	mmu00260	Glycine, serine and threonine metabolism	mmu04610	Complement and coagulation cascades	mmu00340	Histidine metabolism
mmu05414	Dilated cardiomyopathy (DCM)	mmu04012	ErbB signaling pathway	mmu00980	Metabolism of xenobiotics by cytochrome P450	mmu05412	Arrhythmogenic right ventricular cardiomyopathy (ARVC)
mmu04930	Type II diabetes mellitus	mmu05230	Central carbon metabolism in cancer	mmu05031	Amphetamine addiction	mmu04010	MAPK signaling pathway
mmu05202	Transcriptional misregulation in cancer	mmu04115	p53 signaling pathway	mmu04978	Mineral absorption	mmu04971	Gastric acid secretion
mmu04020	Calcium signaling pathway	mmu05205	Proteoglycans in cancer	mmu00601	Glycosphingolipid biosynthesis - lacto and neolacto series	mmu04930	Type II diabetes mellitus
mmu04310	Wnt signaling pathway			mmu05033	Nicotine addiction	mmu04918	Thyroid hormone synthesis
mmu04024	cAMP signaling pathway			mmu00603	Glycosphingolipid biosynthesis - globo and isoglobo series	mmu04151	PI3K-Akt signaling pathway
mmu05217	Basal cell carcinoma			mmu00040	Pentose and glucuronate interconversions	mmu05210	Colorectal cancer
mmu04931	Insulin resistance					mmu00980	Metabolism of xenobiotics by cytochrome P450
mmu05215	Prostate cancer					mmu04961	Endocrine and other factor-regulated calcium reabsorption
mmu04659	Th17 cell differentiation					mmu00982	Drug metabolism - cytochrome P450
mmu05165	Human papillomavirus infection					mmu04550	Signaling pathways regulating pluripotency of stem cells
mmu04015	Rap1 signaling pathway					mmu05205	Proteoglycans in cancer
mmu05226	Gastric cancer					mmu04978	Mineral absorption
mmu04974	Protein digestion and absorption
mmu05143	African trypanosomiasis
mmu04520	Adherens junction
mmu04390	Hippo signaling pathway
5 KEGG pathways in common highlighted.
