# Supplementary material for: Deletion of Aurora kinase A prevents the development of polycystic kidney disease in mice
Source: Nat Commun. 2024 Jan 8;15:371. doi: 10.1038/s41467-023-44410-9 (PMC10774271; doi:10.1038/s41467-023-44410-9)
Supplement: Supplementary file 7 — Source Data [file 41467_2023_44410_MOESM7_ESM.xlsx]

## Sheet: Figure 1
A-D n values	Inpp5e∆/∆	Inpp5e∆/∆ Aurka ∆/∆	Inpp5e∆/∆ Aurka ∆/+
	4	9	5
	Inpp5e∆/∆				Inpp5e∆/∆ Aurka ∆/∆									Inpp5e∆/∆ Aurka ∆/+					Ttest (Inpp5e∆/∆ v Inpp5e∆/∆ Aurka ∆/∆)				Ttest (Inpp5e∆/∆ Aurka ∆/∆ v Inpp5e∆/∆ Aurka ∆/+)
B) Cyst Index %	74.8918	76.6593	83.5294	73.5552	19.5419	21.1579	22.1231	21.4319	13.2493	52.5349	28.7847	49.7512	34.0233	73.8099	69.1439	81.7477	75.282	78.8171	8.6656e-07				9.29228e-07
C) Cyst Number	333	396	422	375	26	29	32	22	19	83	43	59	33	458	385	351	457	425	4.63329e-05				7.47073e-06
D) Cyst Size	0.114201	0.116879	0.118624	0.102761	0.124882	0.107717	0.155	0.139174	0.107443	0.0843164	0.105342	0.117577	0.112133	0.0909185	0.117388	0.182801	0.116442	0.173808	0.31025
E-F n values	Inpp5e∆/∆		Inpp5e∆/∆ Aurka ∆/∆
	P0	6	P0	3
	P4	9	P4	11
	P9	3	P9	3
	P11	4	P11	6
	P15	4	P15	4
	P21	6	P21	9
	P60	-	P60	13
	P150	-	P150	13
F) %2KW/BW over time		Inpp5e∆/∆									Inpp5e∆/∆ Aurka ∆/∆
	P0	1.59	1.37	1.4	1.9	1.22	1.86				0.989	0.645	0.73
	P4	1.81159	1.76471	1.40845	1.21212	1.35135	1.74064	1.67531	1.48786	1.42276	1.09589	1.18343	1.20846	0.643087	1.13636	0.881057	1.28755	1.14942	1.23839	0.955414	1.06007
	P9	1.67	2.79898	3.87409							0.742115	0.912409	1.00806
	P11	7.38137	7.86687	6.43087	6.03622						0.906344	1.1218	1.44509	1.27795	1.04987	1.01892
	P15	12.2033	10.2422	5.72057	14.8211						1.44696	1.29014	1.27105	1.57424
	P21	26.6496	29.9639	20.4492	21.9033	21.547	27.7942				1.73577	1.81414	3.00972	1.38975	1.92842	2.37517	1.24701	2.7281	2.49514
	P60	-	-	-	-	-	-	-	-	-	2.50308	2.22502	1.68982	2.19371	2.27437	2.65614	1.24596	1.79215	1.83106	1.77357	2.14662	1.64408	1.74586
	P150	-	-	-	-	-	-	-	-	-	0.712504	0.818953	1.31352	1.42715	1.30577	1.46875	1.86698	1.19246	1.31024	1.56991	1.16522	1.07311	1.42403
G-H n values	Inpp5e∆/∆		Inpp5e∆/∆ Aurka ∆/∆
	P0	3	P0	3
	P4	3	P4	3
	P9	3	P9	3
	P11	4	P11	6
	P15	4	P15	4
	P21	4	P21	9
	P60	-	P60	23
	P150	-	P150	14
G) Cyst Number over time		Inpp5e∆/∆				Inpp5e∆/∆ Aurka ∆/∆
	P0	0	0	0		0	0	0
	P4	157	161	111		0	0	0
	P9	235	228	205		6	4	6
	P11	330	342	278	339	23	6	9	20	53	1
	P15	334	342	395	405	16	46	5	27
	P21	252	270	324	411	26	29	32	23	25	73	38	52	30
	P60	-	-	-	-	57	67	45	36	36	42	88	2	2	53	65	70	45	25	49	32	10	19	37	15	45	37	74
	P150	-	-	-	-	15	10	25	22	8	14	30	25	14	21	25	6	5	27
H) Cyst Index over time		Inpp5e∆/∆				Inpp5e∆/∆ Aurka ∆/∆
	P0	0	0	0		0	0	0
	P4	14.1647	22.0689	19.343		0	0	0
	P9	45.2078	41.1055	29.6163		0.0870517	0.161247	0.11499
	P11	50.6937	55.6206	54.6633	57.1781	6.14378	0.881393	0.987058	3.17557	6.6121	0.558523
	P15	81.0182	73.2451	74.3439	71.3569	13.4523	20.2698	0.870815	18.4059
	P21	92.2321	94.4141	91.0142	96.7749	19.5419	21.1579	22.1231	21.4319	13.2493	56.3641	28.7847	53.1974	34.0233
	P60	-	-	-	-	44.7656	57.7492	38.18	44.1867	26.7758	28.5894	44.5137	0.959927	2.72593	45.0522	29.8623	40.2504	20.7691	17.5313	48.0818	20.6612	12.8336	4.8144	52.7961	10.6942	42.047	15.5808	50.4444
	P150	-	-	-	-	10.1729	8.30039	22.8665	23.0088	2.59548	6.61313	26.0657	24.956	12.2945	17.5672	14.4952	1.83847	5.74714	16.2027
I n values	Inpp5e∆/∆		Inpp5ef/f Aurkaf/f		Inpp5e∆/∆ Aurka ∆/∆
	P11	4	P11	4	P11	3
	P60	-	P60	12	P60	6
	P150	-	P150	4	P150	4
		Inpp5e∆/∆				Inpp5ef/f Aurkaf/f												Inpp5e∆/∆ Aurka ∆/∆						Ttest (Inpp5e∆/∆ v Inpp5e∆/∆ Aurka ∆/∆)
I) BUNs (g/dL) over time	P11	0.056303	0.054622	0.054342	0.043978	0.02577	0.036695	0.017647	0.020448									0.02465	0.020448	0.022129				0.000300244
	P60	-	-	-	-	0.021849	0.002241	0.02577	0.017927	0.017927	0.02605	0.02381	0.02493	0.023249	0.029972	0.030812	0.021289	0.015686	0.019328	0.029132	0.042017	0.02465	0.036975
	P150	-	-	-	-	0.013725	0.021289	0.031092	0.021289									0.019048	0.034454	0.028011	0.029412
J-M	Pkd1∆/∆	Pkd1∆/∆ Aurka ∆/∆	Pkd1∆/∆ Aurka ∆/+
	4	3	3
	Pkd1∆/∆				Pkd1∆/∆ Aurka ∆/∆			Pkd1∆/∆ Aurka ∆/+			Ttest (Pkd1∆/∆ v Pkd1∆/∆ Aurka ∆/∆)				Ttest (Pkd1∆/∆ Aurka ∆/∆ v Pkd1∆/∆ Aurka ∆/+)
K) Cyst Index %	80.4974	61.4555	76.8184	61.0954	2.37999	0.458628	0.803133	77.5223	75.3468	73.7384	0.000386439				4.11266e-06
L) Cyst Number	456	558	624	556	13	1	6	419	637	398	0.000257998				0.0122066
M) Cyst Size	0.0647297	0.0369789	0.061636	0.037597	0.0265587	0.0394757	0.0108746	0.0713824	0.0565407	0.0733842	0.0418803				0.00939977
O n values	Pkd1∆/∆		Pkd1∆/∆ Aurka ∆/∆
	P0	3	P0	3
	P4	6	P4	8
	P11	15	P11	4
	P60	-	P60	34
	P150	-	P150	28
O) %2KW/BW over time		Pkd1∆/∆															Pkd1∆/∆ Aurka ∆/∆
	P0	1.49612	1.35625	1.43282													1.13025	0.942636	0.950266
	P4	3.52423	3.1746	2.85714	3.32103	2.44543	4.3071										0.862069	1.44928	1.02564	1.14286	1.19522	1.02903	1.18728	1.08827
	P11	11.6407	18.2749	19.5167	15.6342	13.0621	12.6095	12.0792	9.87203	16.0377	14.0845	15.4401	11.1283	9.79474	10.8769	8.72311	1.7657	1.21058	1.29771	1.21737
	P60	-	-	-	-	-	-	-	-	-	-	-	-	-	-	-	1.06007	1.40105	1.45469	1.26792	1.24797	1.12662	1.00646	1.03917	1.13493	1.45246	0.817529	1.23301	1.73081	1.68753	1.69802	1.74673	1.48076	1.82593	1.5247	1.87349	1.72243	1.84941	1.02338	1.04902	1.57003	1.66874	1.6306	1.76322	2.0324	1.98875	1.80476	1.49392	1.54004
	P150	-	-	-	-	-	-	-	-	-	-	-	-	-	-	-	0.967651	1.12242	1.12829	0.891778	0.73947	0.786895	0.902073	1.05869	0.814607	1.82542	1.42946	1.70903	1.92618	1.9069	1.07618	1.60613	1.17566	1.08342	1.06224	0.761438	1.37833	1.60747	1.26913	0.89049	1.01193	0.953107	1.20549	1.34529
N, P-Q n values	Pkd1∆/∆		Pkd1∆/∆ Aurka ∆/∆
	P0	3	P0	3
	P4	4	P4	5
	P11	4	P11	3
	P60	-	P60	16
	P150	-	P150	7
P) Cyst Number over time		Pkd1∆/∆				Pkd1∆/∆ Aurka ∆/∆
	P0	138	116	92		0	0	0
	P4	166	168	248	186	0	5	0	4	0
	P11	456	558	624	556	13	1	6
	P60	-	-	-	-	5	18	7	4	6	5	9	13	14	8	1	8	1	17	10	1
	P150	-	-	-	-	13	2	6	1	3	6	2
Q) Cyst Index over time		Pkd1∆/∆				Pkd1∆/∆ Aurka ∆/∆
	P0	3.75731	1.78839	1.95948		0	0	0
	P4	33.045	31.5814	31.7434	31.8555	0	0.665304	0	2.97828	0
	P11	80.4974	61.4555	76.8184	61.0954	2.37999	0.458628	0.803133
	P60	-	-	-	-	6.39181	23.8725	4.11522	4.8956	8.4179	8.9626	9.78173	12.5238	10.6925	9.57009	5.50785	6.44174	1.34506	18.046	4.4393	1.68293
	P150	-	-	-	-	21.708	3.87518	4.77738	2.3665	3.23281	7.16046	4.46359
R n values	Pkd1∆/∆		Pkd1f/f Aurkaf/f		Pkd1∆/∆ Aurka ∆/∆
	P11	4	P11	9	P11	4
	P60	-	P60	5	P60	7
	P150	-	P150	7	P150	8
R) BUNs (g/dL) over time		Pkd1∆/∆				Pkd1f/f Aurkaf/f									Pkd1∆/∆ Aurka ∆/∆								Ttest (Pkd1∆/∆ v Pkd1∆/∆ Aurka ∆/∆)				Ttest (Pkd1f/f Aurka f/f v Pkd1∆/∆ Aurka ∆/∆)
	P11	0.130532	0.119048	0.160504	0.154622	0.019608	0.021849	0.02381	0.021569	0.020168	0.022409	0.020448	0.020448	0.022129	0.022129	0.018487	0.026611	0.019608					0.000457153
	P60	-	-	-	-	0.02465	0.02577	0.019888	0.017647	0.02521					0.026891	0.021289	0.023529	0.02549	0.027171	0.022689	0.022689
	P150	-	-	-	-	0.016807	0.02493	0.018487	0.022129	0.018487	0.02437	0.016807			0.027171	0.022129	0.022129	0.02437	0.021289	0.02493	0.019608	0.042297					0.0489503
[truncated: 1 more columns]

## Sheet: Figure 2
All genotypes, All subpanels
n=3
C)	Wild type			Cre			Inpp5efl/flAurkafl/fl			Inpp5e∆/∆			Aurka∆/∆			Inpp5e∆/∆ Aurka∆/∆
Cilia length	3.1321	2.7047	3.43436	3.39289	2.74102	3.0781	3.68156	2.92296	3.08605	3.22693	3.584	3.30716	3.29081	2.98591	3.01414	3.69417	3.15016	2.92231
D) Cilated CD %	Wild type			Cre			Inpp5efl/flAurkafl/fl			Inpp5e∆/∆			Aurka∆/∆			Inpp5e∆/∆ Aurka∆/∆			Ttest Cre v Inpp5e∆/∆		Ttest Inpp5e∆/∆ Aurka∆/∆ v Inpp5e∆/∆				Ttest Inpp5e∆/∆ Aurka∆/∆ v Cre
P0	104.071	103.115	103.567	103.412	102.014	103.975	101.073	102.71	105.938	101.641	103.899	102.775	100.564	103.865	102.98	103.22	102.437	103.515
P4	99.4885	100	101.311	100.719	100.43	103.191	100.406	101.862	98.8271	80.2855	84.8118	77.7309	99.9425	99.544	100.593	100.382	101.369	100.472	0.00211235		0.00474618
P11	80.1889	84.057	82.788	83.2361	80.7887	82.422	86.3455	83.11	78.9105	52.142	59.9145	55.5639	84.6976	84.0079	82.115	82.2618	79.7986	82.601	0.0019958		0.00162767
P21	79.7744	85.4355	83.5231	84.3835	82.9837	76.9118	86.1875	88.1441	87.3402	46.2941	56.4402	38.6804	84.0475	87.1415	87.0517	62.3361	68.3087	68.1369	0.00561133						0.00391572
Ki67+ve %	Wild type			Cre			Inpp5efl/flAurkafl/fl			Inpp5e∆/∆			Aurka∆/∆			Inpp5e∆/∆ Aurka∆/∆			Ttest Cre v Inpp5e∆/∆		Ttest Inpp5e∆/∆ Aurka∆/∆ v Inpp5e∆/∆
P0	5.04451	11.7526	7.73639	12.2449	7.30769	12.4277	12.5828	2.31959	5.78231	13.8498	12.9371	9.59233	7.66773	6.93069	14.717	5.27383	11.746	4.27928
P4	7.25807	9.51009	12.3944	4.92424	5	8.28026	5.5	7.40741	11.5254	22.5275	25	23.8596	6.47773	5.88235	10.6061	9.32642	8.82353	8.73016	0.000219834		0.00066462
P11	7.69231	9.88372	8.20896	6.92308	7.81893	7.95455	9.45946	10.989	4.07407	25.641	20.9877	25.2941	10.8434	5.2381	6.8323	11.6935	8.84956	8.88889	0.00312755		0.00131595
P21	0.840336	3.05344	0	0	0.961538	0	0	0	0.617284	16.6667	16.0338	14.3478	1.73974	0	0	2.60417	2.85714	2.02703	0.000195673		0.000526699
G)	Wild type			Cre			Pkd1fl/flAurkafl/fl			Pkd1∆/∆			Aurka∆/∆			Pkd1∆/∆ Aurka∆/∆
Cilia length	2.66086	2.62426	2.82708	2.64962	2.58492	2.47775	2.14601	2.81314	2.61643	2.96822	2.45728	2.56829	2.7473	2.82943	2.1957	2.71949	2.57013	2.51517
H) Cilated CD %	Wild type			Cre			Pkd1fl/flAurkafl/fl			Pkd1∆/∆			Aurka∆/∆			Pkd1∆/∆ Aurka∆/∆			Ttest Cre v Pkd1∆/∆		Ttest Pkd1∆/∆ Aurka∆/∆ v Pkd1∆/∆
P0	99.435	95.6422	89.7912	95.5172	91.7553	97.7941	98.2833	95.1282	95.3052	66.6667	74.0876	71.3568	99.2874	96.2121	97.4359	97.5342	95.1087	95.2191	0.000574549		0.00171274
P4	92.446	97.9412	98.1132	97.4359	94.9468	92.2581	96.2891	93.8326	90.5956	70.5882	71.0963	69.3023	88.6628	95.2381	94.7368	93.3054	92.8571	88.9571	0.000754371		0.000765438
P11	87.0022	89.4949	88.1061	85.972	86.2302	87.3246	85.4948	87.5361	86.9857	47.6688	43.5827	47.3462	88.5931	73.0868	79.7121	88.3976	85.8262	84.0353	0.000202319		1.30377e-05
Ki67+ve %	Wild type			Cre			Pkd1fl/flAurkafl/fl			Pkd1∆/∆			Aurka∆/∆			Pkd1∆/∆ Aurka∆/∆			Ttest Cre v Pkd1∆/∆		Ttest Pkd1∆/∆ Aurka∆/∆ v Pkd1∆/∆
P0	8.33333	7.52427	3.96975	7.14286	3.9548	6.77201	3.93701	6.56109	7.02703	10.4869	12.2449	11.1628	7.61905	5.90631	3.3195	4.04984	8.13953	6.36364	0.00915962		0.0171009
P4	7.30689	5.44218	8.58896	6.55738	4.75285	11.0803	7.8125	4.16667	7.36196	22.2628	16.6667	26.6667	4.65116	5.29595	6.29371	13.5945	0.797872	1.68919	0.00957292		0.0179853
P11	11.1913	10.8696	9.48509	10.4895	9.72763	13.9785	7.62943	11.8343	14.1264	21.8415	21.2308	19.9234	11.0727	11.7284	9.62099	9.06516	9.03427	9.24171	0.00451131		0.00101034
I)	Wild type			Cre			Inpp5efl/flAurkafl/fl			Inpp5e∆/∆			Aurka∆/∆			Inpp5e∆/∆ Aurka∆/∆			Ttest Cre v Inpp5e∆/∆		Ttest Inpp5e∆/∆ Aurka∆/∆ v Inpp5e∆/∆
gH2AX CD Cells (%)	9.23695	6.02007	7.1161	7.22433	8.73016	10.8911	8.53242	7.5188	5.5336	16.9014	19.8198	15.311	4.60829	7.07547	5.7377	7.94224	7.53425	8.8785	0.00434336		0.00693504
K)	Wild type			Cre			Pkd1fl/flAurkafl/fl			Pkd1∆/∆			Aurka∆/∆			Pkd1∆/∆ Aurka∆/∆			Ttest Cre v Pkd1∆/∆		Ttest Pkd1∆/∆ Aurka∆/∆ v Pkd1∆/∆
gH2AX CD Cells (%)	10.8456	8.66774	12.9353	7.32601	7.18133	15.1335	8.45295	5.2521	6.42722	28.3333	29.5213	24.4318	10.8553	3.81356	5.84416	8.22785	1.3245	8.75	0.00423471		0.00155544
J) WB full scan
Flanking WT lanes not included in main manuscript. Duplicates of lane 2.

## Sheet: Figure 3
A-D n values	Pkd1f/f		Pkd1∆/∆		Pkd1f/f Aurka f/f		Pkd1∆/∆ Aurka ∆/+		Pkd1∆/∆ Aurka ∆/∆
	12 wks	5 (3M, 2F)	12 wks	6 (3M, 3F)	12 wks	5 (2M, 3F)	12 wks	5 (4M, 1F)	12 wks	5 (3F, 2M)
	18 wks	5 (2M, 3F)	18 wks	7 (2M, 5F)	18 wks	8 (4M,4F)	18 wks	5 (2M, 3F)	18 wks	5 (2M, 3F)
	20 wks	6 (5M, 1F)	20 wks	4 (4F)	20 wks	4 (3M, 1F)	20 wks	7 (4M, 3F)	20 wks	6 (5M, 1F)
B) Cyst Size		PΔ/Δ							PΔ/Δ; AΔ/+							PΔ/Δ; AΔ/Δ							Ttest PΔ/Δ v PΔ/Δ; AΔ/Δ			Ttest PΔ/Δ v PΔ/Δ; AΔ/+			Ttest PΔ/Δ; AΔ/+ v PΔ/Δ; AΔ/Δ
	12 wks	0.00969477	0.0134388	0.0138077	0.0048724	0.0133261	0.00749049		0.00368347	0.0135045	0.0042443	0.00481906	0.00319835			0.0065558	0.00324114	0.00468566	0.00490899	0.00392071			0.0053823
	18 wks	0.012128	0.0164304	0.0153745	0.0100505	0.00536402	0.00697623	0.0094069	0.00717176	0.00671488	0.0083545	0.00493268	0.0082205			0.00590708	0.00364267	0.00500548	0.00243401	0.00520366			0.00268886			0.0282393			0.00841211
	20 wks	0.0100253	0.00964907	0.00590754	0.00678505				0.0158709	0.0108802	0.00851118	0.0108947	0.0082682	0.00863692	0.00529248	0.00323889	0.00246321	0.00486013	0.004436	0.00317308	0.00301549		0.00773118						0.000954769
C) Cyst Index %		PΔ/Δ							PΔ/Δ; AΔ/+							PΔ/Δ; AΔ/Δ							Ttest PΔ/Δ v PΔ/Δ; AΔ/Δ			Ttest PΔ/Δ v PΔ/Δ; AΔ/+			Ttest PΔ/Δ; AΔ/+ v PΔ/Δ; AΔ/Δ
	12 wks	3.84311	11.6694	7.13856	2.51661	2.8809	2.26889		2.01724	21.9704	2.44207	5.28447	1.82669			2.24739	1.49847	1.52521	3.72082	2.44679
	18 wks	33.1886	26.7805	24.4381	53.3909	17.5265	18.9403	47.1517	26.5272	10.9317	20.7811	18.1338	32.503			15.1666	10.1517	18.907	14.4406	25.7533			0.0170256
	20 wks	51.0886	40.6501	28.3288	33.3346				45.7655	36.3078	17.3048	28.5444	15.8569	17.7281	15.3575	14.1995	6.50201	21.0423	17.1838	15.395	12.2696		0.00547707			0.044524			0.0295461
D) Cyst Number		PΔ/Δ							PΔ/Δ; AΔ/+							PΔ/Δ; AΔ/Δ							Ttest PΔ/Δ v PΔ/Δ; AΔ/Δ			Ttest PΔ/Δ v PΔ/Δ; AΔ/+
	12 wks	176	389	218	233	262	138		205	1725	275	585	262			195	246	107	347	251
	18 wks	2754	1141	1153	6075	2451	1530	6586	2575	920	2688	4193	2082			1539	2175	1970	2215	2576
	20 wks	6636	4484	3494	4498				4050	3958	1426	3061	1018	1353	2722	2261	1375	4163	3491	3434	2413		0.0271805			0.0158288
E -Survival n values	Pkd1∆/∆		Pkd1∆/∆ Aurka ∆/+		Pkd1∆/∆ Aurka ∆/∆
	Cohort	20 (8M, 12F)	Cohort	19 (11M, 8F)	Cohort	16 (9M, 7F)
E) Survival raw data	Mouse	Weeks Elapsed	PΔ/Δ (PKO)	PΔ/Δ; AΔ/+ (PKOAHet)	PΔ/Δ; AΔ/Δ (DKO)
Graphpad Prism 9.5.1	PKO1	13.71	1				1 denotes premature euthanasia / humane limits reached
	PKO2	18.86	1				0 denotes scheduled euthanasia at time point indicated
	PKO3	19.29	1
	PKO4	17.71	1
	PKO5	17.57	1
	PKO6	18	0
	PKO7	18	0
	PKO8	18	0
	PKO9	18	0
	PKO10	18	0
	PKO11	18	0
	PKO12	20	0
	PKO13	20	0
	PKO14	20	0
	PKO15	12	0
	PKO16	12	0
	PKO17	12	0
	PKO18	12	0
	PKO19	12	0
	PKO20	12	0
	DKO1	18			0
	DKO2	18			0
	DKO3	18			0
	DKO4	18			0
	DKO5	18			0
	DKO6	20			0
	DKO7	20			0
	DKO8	20			0
	DKO9	20			0
	DKO10	20			0
	DKO11	20			0
	DKO12	12			0
	DKO13	12			0
	DKO14	12			0
	DKO15	12			0
	DKO16	12			0
	PKOAHet1	12		0
	PKOAHet2	12		0
	PKOAHet3	12		0
	PKOAHet4	12		0
	PKOAHet5	12		0
	PKOAHet6	18		0
	PKOAHet7	18		0
	PKOAHet8	18		0
	PKOAHet9	18		0
	PKOAHet10	18		0
	PKOAHet11	18.86		1
	PKOAHet12	19.14		1
	PKOAHet13	19.71		1
	PKOAHet14	19.57		1
	PKOAHet15	20		0
	PKOAHet16	20		0
	PKOAHet17	20		0
	PKOAHet18	20		0
	PKOAHet19	20		0
E -End point BUN n values	Pkd1∆/∆		Pkd1∆/∆ Aurka ∆/+		Pkd1∆/∆ Aurka ∆/∆
	Cohort	7 (4M, 3F)	Cohort	8 (4M, 4F)	Cohort	6 (5M, 1F)
E) End point BUN values (mg/dL)	PΔ/Δ	PΔ/Δ; AΔ/+	PΔ/Δ; AΔ/Δ	Ttest PΔ/Δ v PΔ/Δ; AΔ/Δ	Ttest PΔ/Δ; AΔ/+ v PΔ/Δ; AΔ/Δ
	387.675	103.081	24.0896	0.0108495	0.0492569
	277.031	266.387	24.0896
	321.569	128.571	21.2885
	252.941	30.2521	19.0476
	45.6583	33.6135	21.0084
	29.6919	29.6919	28.5714
	55.7423	23.5294
		27.7311

## Sheet: Figure 4
A-C (animals in RNAseq) n values	Cre		Inpp5e ∆/∆		Pkd1∆/∆		Aurka ∆/∆		Inpp5e ∆/∆ Aurka ∆/∆		Pkd1 ∆/∆ Aurka ∆/∆
	animals	6	animals	6	animals	6	animals	6	animals	6	animals	6
D n values	WT		Cre		Inpp5e f/f Aurka f/f		Inpp5e ∆/∆		Aurka ∆/∆		Inpp5e ∆/∆ Aurka ∆/∆
	animals	3	animals	3	animals	3	animals	3	animals	3	animals	3
	WT			Cre			Inpp5e f/f Aurka f/f			Inpp5e ∆/∆			Aurka ∆/∆			Inpp5e ∆/∆ Aurka ∆/∆			Ttest Cre v Inpp5e∆/∆		Ttest Inpp5e∆/∆ Aurka∆/∆ v Inpp5e∆/∆
D) %pAKT (T308) CD cells	0	0.687285	0.802139	0.561798	0.221239	0	0.613497	0	0.321543	3.15789	2.48447	2.09059	0.416667	0.677966	0	0.954654	0.714286	0.840336	0.00348274		0.0129561
E n values	WT		Cre		Pkd1 f/f Aurka f/f		Pkd1 ∆/∆		Aurka ∆/∆		Pkd1 ∆/∆ Aurka ∆/∆		Pkd1 ∆/∆ Aurka ∆/+
	animals	3	animals	3	animals	3	animals	3	animals	3	animals	3	animals	4
	WT				Cre				Pkd1 f/f Aurka f/f				Pkd1 ∆/∆				Aurka ∆/∆				Pkd1 ∆/∆ Aurka ∆/∆				Pkd1 ∆/∆ Aurka ∆/+				Ttest Cre v Pkd1∆/∆		Ttest Pkd1∆/∆ Aurka∆/∆ v Pkd1∆/∆				Ttest Pkd1∆/∆ Aurka∆/+ v Pkd1∆/∆
E) %pAKT (T308) CD cells	0.835655	0.221239	0.331126		0	0.27933	0.672646		0	0.78125	0		3.28767	2.95567	3.94089		0.390625	0	0		0.384615	0	0.697674		1.2945	1.65746	1.63934	1.52381	0.00081427		0.000819506				0.00848009
F n values	Aurka V5/+		Inpp5e ∆/∆; Aurka V5/+		Inpp5e ∆/∆
	animals	3	animals	3	animals	3
G n values	Aurka V5/V5		Pkd1 ∆/∆; Aurka V5/V5		Pkd1 ∆/∆
	animals	3	animals	3	animals	3
H n values	Aurka V5/+		Inpp5e ∆/∆; Aurka V5/+		Inpp5e ∆/∆		Inpp5e ∆/∆; Aurka V5/+ plus V5 peptide
	animals	3	animals	3	animals	3	animals	3
I n values	Aurka V5/V5		Pkd1 ∆/∆; Aurka V5/V5		Pkd1 ∆/∆		Pkd1 ∆/∆; Aurka V5/V5 plus V5 peptide
	animals	3	animals	3	animals	3	animals	3
J n values	Aurka +/+ (WT)		Aurka V5/+
	animals	3	animals	3

## Sheet: Figure 5
A-E n value		All Star Negative siRNA	Aurka siRNA
	AURKA/Actin	7	7																A-E												F-J
	pAKT (T308)/AKT	7	7
	pAKT (S473)/AKT	7	7
	AKT/Actin	7	7
B)		All star Negative *defined as 1 in each biological replicate							Aurka siRNA							Ttest
	AURKA/Actin	1	1	1	1	1	1	1	0.433379	0.280045	0.558492	0.704918	0.602469	0.668998	0.632992	0.000110503
C)		All star Negative *defined as 1 in each biological replicate							Aurka siRNA							Ttest
	pAKT (T308)/AKT	1	1	1	1	1	1	1	0.689356	1.02541	0.627989	0.838537	0.885232	0.415842	0.723503	0.00686737
D)		All star Negative *defined as 1 in each biological replicate							Aurka siRNA
	pAKT (S473)/AKT	1	1	1	1	1	1	1	0.992246	1.16693	1.01644	1.57653	1.19946	0.937187	0.922716
E)		All star Negative *defined as 1 in each biological replicate							Aurka siRNA							Ttest
	AKT/Actin	1	1	1	1	1	1	1	0.790865	0.662797	1.1172	0.680707	0.772088	0.947336	1.021	0.0359911
F-J n value		Vehicle	Alisertib
	AURKA/Actin	6	6
	pAKT (T308)/AKT	6	6
	pAKT (S473)/AKT	6	6
	AKT/Actin	6	6
G)		Vehicle *defined as 1 in each biological replicate						Alisertib						Ttest
	AURKA/Actin	1	1	1	1	1	1	1.29927	1.15897	1.28625	1.73912	1.32083	1.36288	0.00325157
H)		Vehicle *defined as 1 in each biological replicate						Alisertib						Ttest
	pAKT (T308)/AKT	1	1	1	1	1	1	1.99564	1.52931	2.32509	2.56851	2.3772	1.11428	0.00386614
I)		Vehicle *defined as 1 in each biological replicate						Alisertib
	pAKT (S473)/AKT	1	1	1	1	1	1	1.6432	1.80437	1.02338	1.00358	1.13663	0.56886
J)		Vehicle *defined as 1 in each biological replicate						Alisertib						Ttest
	AKT/Actin	1	1	1	1	1	1	0.618407	0.693115	0.963762	1.01641	0.734908	0.913342	0.0223125
K-O n value		HA	HA-AURKA	HA-AURKA KD
	AURKA/Actin	8	8	8
	pAKT (T308)/AKT	8	8	8
	pAKT (S473)/AKT	8	8	8
	AKT/Actin	8	8	8
L)		HA *defined as 1 in each biological replicate								HA-AURKA								HA-AURKA KD								Ttest HA v HA-AURKA			Ttest HA v HA-AURKA KD
	AURKA/Actin	1	1	1	1	1	1	1	1	2.76346	2.36748	3.74879	2.91309	3.7926	4.0359	4.13462	4.61025	3.2524	3.33373	5.14521	3.94137	7.84456	5.93448	10.8444	9.59168	1.75834e-05			0.000697425
M)		HA *defined as 1 in each biological replicate								HA-AURKA								HA-AURKA KD								Ttest HA v HA-AURKA			Ttest HA v HA-AURKA KD
	pAKT (T308)/AKT	1	1	1	1	1	1	1	1	1.06363	1.2434	1.47644	1.16817	1.15348	1.09134	0.850068	1.06826	1.07239	1.61486	1.3258	1.51946	1.25013	1.30152	1.04421	1.45697	0.0313111			0.00138904
N)		HA *defined as 1 in each biological replicate								HA-AURKA								HA-AURKA KD
	pAKT (S473)/AKT	1	1	1	1	1	1	1	1	1.03596	0.940015	1.63994	0.978977	0.868164	0.65424	0.90969	1.36761	1.05071	0.939514	1.80072	1.01555	0.717639	0.363005	1.0782	1.33419
O)		HA *defined as 1 in each biological replicate								HA-AURKA								HA-AURKA KD
	AKT/Actin	1	1	1	1	1	1	1	1	0.807137	0.999877	0.696553	1.30047	0.944022	1.37346	1.46452	0.925187	0.913325	1.17995	0.631644	1.48282	1.70711	2.12685	2.3438	2.0869
P-Q	n=4
R	n=3

## Sheet: Figure 6
A-B n values		Inpp5e∆/+	Inpp5e∆/∆	Aurkaf/f	Aurka∆/∆	Inpp5ef/f Aurka f/f	Inpp5e∆/∆ Aurka ∆/∆
	Vehicle	4	3	3	4	3	3
	Alisertib	4	5	4	4	3	4
B) 2KW/BW %		Vehicle					Alisertib						Ttest Inpp5e∆/+ Vehicle v Inpp5e∆/∆ Vehicle
	Inpp5e∆/+	1.40956	1.3233	1.11362	1.07013		1.45365	1.10732	0.981818	1.27841			0.000294904
	Inpp5e∆/∆	12.5964	13.8749	13.1054			11.6607	10.9252	7.45076	10.6673	10.3299
	Aurkaf/f	1.27551	1.04712	1.3382			1.15132	0.802568	1.18243	1.31147			Ttest Inpp5e∆/∆ Vehicle v Inpp5e∆/∆ Alisertib
	Aurka∆/∆	0.776197	1.15789	1.16686	1.10024		1.37931	1.05263	0.904977	1.1713			0.00587004
	Inpp5ef/f Aurka f/f	1.1194	1.0989	1.28755			1.0929	1.26354	1.19332
	Inpp5e∆/∆ Aurka ∆/∆	1.4876	1.37457	1.04575			1.2	1.51844	1.17253	1.04895	1.35397
C-L n values		Inpp5e∆/+	Inpp5e∆/∆
	Vehicle	3	3
	Alisertib	3	3
C) Cyst Size		Vehicle			Alisertib			Ttest Inpp5e∆/∆ Vehicle v Inpp5e∆/∆ Alisertib
	Inpp5e∆/∆	0.104773	0.118493	0.155169	0.0596	0.0716988	0.0642833	0.0246912
	Inpp5e∆/∆ Aurka ∆/∆	0.0486333	0.0616667	0.0342501	0.0238215	0.0424444	0.0511667
D) Cyst Index		Vehicle			Alisertib
	Inpp5e∆/∆	51.5033	49.8221	56.8227	54.0804	58.7297	50.6686
	Inpp5e∆/∆ Aurka ∆/∆	10.344	3.21102	1.67032	4.00479	6.38606	3.63989
E) Cyst Number		Vehicle			Alisertib			Ttest Inpp5e∆/∆ Vehicle v Inpp5e∆/∆ Alisertib
	Inpp5e∆/∆	542	451	521	662	725	607	0.0117125
	Inpp5e∆/∆ Aurka ∆/∆	30	7	11	17	27	15
G) Ciliated CD cell %		Vehicle			Alisertib			Ttest Inpp5e∆/+ Vehicle v Inpp5e∆/∆ Vehicle
	Inpp5e∆/+	81.2865	78.1609	79.4118	80.4878	77.3723	83.8889	0.00120815
	Inpp5e∆/∆	51.8367	55.1948	58.9226	37.6426	48.1356	38.9313
	Inpp5ef/f Aurka f/f	83.4395	83.1206	84.9315	84.375	81.0484	85.8156	Ttest Inpp5e∆/∆ Vehicle v Inpp5e∆/∆ Alisertib
	Inpp5e∆/∆ Aurka ∆/∆	85.4881	87.2629	81.362	74.8227	82.1168	82.3353	0.0161861
I) active-p53 CD cell %		Vehicle			Alisertib			Ttest Inpp5e∆/+ Vehicle v Inpp5e∆/+ Alisertib					Ttest Inpp5e∆/∆ Vehicle v Inpp5e∆/∆ Alisertib
	Inpp5e∆/+	1.2037	0.555556	1.05263	3.9385	5.84065	3.79265	0.0122702					0.00220389
	Inpp5e∆/∆	2.55955	0.172414	1.85963	14.367	10.0132	12.0092
K) pAKT(T308) and AURKA +ve CD cell %		Vehicle			Alisertib			Ttest Inpp5e∆/+ Vehicle v Inpp5e∆/∆ Vehicle					Ttest Inpp5e∆/∆ Vehicle v Inpp5e∆/∆ Alisertib
	Inpp5e∆/+	0	0	0.873362	0	0.617284	1	0.0172669					0.00351576
	Inpp5e∆/∆	1.76991	1.17417	1.49254	2.849	3.75723	3.53982
L) Ki67 and AURKA +ve CD cell %		Vehicle			Alisertib			Ttest Inpp5e∆/+ Vehicle v Inpp5e∆/∆ Vehicle					Ttest Inpp5e∆/∆ Vehicle v Inpp5e∆/∆ Alisertib
	Inpp5e∆/+	0.840336	1.7316	2.33645	0	0.819672	2.1978	0.00718709					0.000904789
	Inpp5e∆/∆	4.41989	3.54223	4.1791	6.98413	7.92079	6.91057

## Sheet: Figure 7
A-B n values	MK2206 mg/kg	Inpp5e ∆/+	Inpp5e ∆/∆
	0	5	3
	75	4	3
B) 2KW/BW %		Vehicle					MK2206					Ttest Inpp5e ∆/∆ vehicle v Inpp5e ∆/∆ MK2206
	Inpp5e ∆/+	1.21592	1.18212	1.17951	1.1882	1.1832	1.20217	1.16614	1.08592	1.16972
	Inpp5e ∆/∆	13.2525	11.9819	14.5908			8.92921	8.11695	10.3707			0.00749527
C-H n values	MK2206 mg/kg	Inpp5e ∆/+	Inpp5e ∆/∆
	0	3	3
	75	3	3
C) Cystic Index %		Vehicle			MK2206			Ttest
	Inpp5e ∆/∆	51.5859	58.3234	51.0712	46.8709	33.6555	36.3599	0.0233009
D) Cyst Number		Vehicle			MK2206			Ttest
	Inpp5e ∆/∆	439	547	535	369	410	396	0.0322639
E) Cyst Size		Vehicle			MK2206			Ttest
	Inpp5e ∆/∆	0.0436029	0.0469695	0.0322529	0.0208425	0.0221707	0.0323371	0.0267084
F) Ciliated CD cell %		Vehicle			MK2206			Ttest Inpp5e ∆/+ vehicle v Inpp5e ∆/+ MK2206					Ttest Inpp5e ∆/∆ vehicle v Inpp5e ∆/∆ MK2206
	Inpp5e ∆/+	80.1047	79.9373	74.2308	87.1324	82.4207	85.3448	0.024921
	Inpp5e ∆/∆	56.2701	53.7549	59.736	66.6667	63.6905	64.375						0.0118168
G) pAKT (T308) +ve CD cell %		Vehicle			MK2206			Ttest Inpp5e ∆/+ vehicle v Inpp5e ∆/∆ vehicle					Ttest Inpp5e ∆/∆ vehicle v Inpp5e ∆/∆ MK2206
	Inpp5e ∆/+	0.371747	0	0.37594	0.361011	0	0	0.000793612
	Inpp5e ∆/∆	1.84758	1.40515	1.59046	0.93985	0.7109	0.923788						0.00621586
H) pAKT (T308) and AURKA +ve CD cell %		Vehicle			MK2206			Ttest Inpp5e ∆/+ vehicle v Inpp5e ∆/∆ vehicle					Ttest Inpp5e ∆/∆ vehicle v Inpp5e ∆/∆ MK2206
	Inpp5e ∆/+	0.46729	0.4329	0	0	1.03093	0	0.00180558
	Inpp5e ∆/∆	1.78571	1.30152	1.62413	0.340716	0.399202	0.21978						0.00337632
I-J n values	MK2206 mg/kg	Pkd1∆/+	Pkd1∆/∆
	0	12	10
	10	9	6
	37.5	9	8
	75	10	4
J) 2KW/BW %		Vehicle												MK2206(10)												MK2206 (37.5)												MK2206 (75)
	Pkd1∆/+	1.05367	1.14459	1.09853	1.07035	1.08049	0.927207	0.962162	1.04939	0.981896	1.29383	1.04274	1.21695	1.14952	1.27212	1.15994	1.13617	0.980392	0.957702	0.928734	0.999881	1.25294				1.26253	1.05626	1.18865	1.09545	1.11496	0.816912	1.27544	1.4264	1.08385				1.02961	0.980492	1.00219	0.964757	1.04966	0.98164	1.15901	1.26902	1.17964	0.946035
	Pkd1∆/∆	10.0991	9.57674	11.5049	11.1662	10.9207	11.901	14.1245	11.6917	10.2882	13.7184			6.17991	6.20051	8.83003	11.1745	16.1849	11.1663							6.02475	7.63126	7.42782	8.42466	8.30039	8.17654	10.2228	6.93724					6.84527	5.15554	8.08849	7.82966
K-M n values	MK2206 mg/kg	Pkd1∆/∆
	0	10
	10	6
	37.5	8
	75	4
K) Cystic Index %		Vehicle										MK2206(10)										MK2206(37.5)										MK2206(75)										Ttest Pkd1 ∆/∆ vehicle v Pkd1 ∆/∆ MK2206 (37.5)					Ttest Pkd1 ∆/∆ vehicle v Pkd1 ∆/∆ MK2206 (75)
	Pkd1∆/∆	55.6077	62.2784	60.2578	51.8525	65.4411	64.9761	55.9171	49.8988	60.1942	51.19	52.3364	55.4276	49.2124	39.1581	62.7117	47.4833					52.8171	43.1002	53.5056	57.8541	49.6105	55.692	48.944	37.91			42.3696	36.5603	56.6905	36.9779							0.00963833					0.0226071
L) Cyst Number		Vehicle										MK2206(10)										MK2206(37.5)										MK2206(75)										Ttest Pkd1 ∆/∆ vehicle v Pkd1 ∆/∆ MK2206 (10)					Ttest Pkd1 ∆/∆ vehicle v Pkd1 ∆/∆ MK2206 (37.5)
	Pkd1∆/∆	322	347	345	362	279	358	340	422	342	422	266	300	298	309	326	376					272	319	321	330	271	338	329	294			303	204	280	330							0.0314351					0.00797376
M) Cyst Size		Vehicle										MK2206(10)										MK2206(37.5)										MK2206(75)										Ttest Pkd1 ∆/∆ vehicle v Pkd1 ∆/∆ MK2206 (37.5)					Ttest Pkd1 ∆/∆ vehicle v Pkd1 ∆/∆ MK2206 (75)
	Pkd1∆/∆	0.0290001	0.0392544	0.0410445	0.0312189	0.0542628	0.0428299	0.0550477	0.0366368	0.064812	0.0330231	0.033054	0.0349869	0.0326196	0.0241008	0.0524962	0.0320973					0.0322985	0.0166213	0.0292827	0.0371681	0.0282772	0.0456592	0.0313091	0.0186489			0.0251939	0.0257993	0.0347421	0.0169865							0.0102009					0.0046103
N-R n values	MK2206 mg/kg	Pkd1∆/+	Pkd1∆/∆
	0	3	3
	10	3	3
	37.5	3	3
	75	3	3
N) Ciliated CD cell %		Vehicle			MK2206 (10)			MK2206 (37.5)			MK2206 (75)			Ttest Pkd1 ∆/+ vehicle v Pkd1 ∆/∆ vehicle					Ttest Pkd1 ∆/∆ vehicle v Pkd1 ∆/∆ MK2206 (37.5)					Ttest Pkd1 ∆/∆ vehicle v Pkd1 ∆/∆ MK2206 (75)
	Pkd1∆/+	83.6923	82.0513	77.5591	79.6574	81.5498	83.4171	82.2086	72.973	81.128	78.2288	80.8642	86.1702	0.00350556
	Pkd1∆/∆	41.115	52.8226	53.6036	55.8394	58.9474	60.4396	66.443	65.4135	64.1975	59.7222	67.013	59.3434						0.0268967					0.0327463
P) pAKT (T308) and AURKA +ve CD cell %		Vehicle			MK2206 (10)			MK2206 (37.5)			MK2206 (75)			Ttest Pkd1 ∆/∆ vehicle v Pkd1 ∆/∆ MK2206 (10)					Ttest Pkd1 ∆/∆ vehicle v Pkd1 ∆/∆ MK2206 (37.5)					Ttest Pkd1 ∆/∆ vehicle v Pkd1 ∆/∆ MK2206 (75)
	Pkd1∆/+	0.298507	0.534759	1.35135	0.753296	2.75229	0	0.884956	0.280899	0.608519	0.298507	0.58651	2.42718
	Pkd1∆/∆	3.87324	4.87013	5.21542	3.34572	2.86458	3.37079	1.89873	0.574713	1.69903	0.473934	0.557621	0	0.0262985					0.00240005					0.00166999
R) Ki67 and AURKA +ve CD cell %		Vehicle			MK2206 (10)			MK2206 (37.5)			MK2206 (75)			Ttest Pkd1 ∆/∆ vehicle v Pkd1 ∆/∆ MK2206 (37.5)					Ttest Pkd1 ∆/∆ vehicle v Pkd1 ∆/∆ MK2206 (75)
	Pkd1∆/+	1.0327	3.40426	2.86533	1.59091	3.9886	2.65957	0.849257	1.66667	1.0661	0.393701	1.91083	0.947867
	Pkd1∆/∆	5.6391	4.11985	6.22951	3.47826	3.61011	4.14201	1.61725	0.704225	1.34409	2.90698	0.94697	0.884956	0.00610307					0.00745949
[truncated: 2 more columns]

## Sheet: S1
A-C	n=3
D-E n values		WT or Aurkaf/f	cre or Aurka ∆/+	Aurka ∆/∆
	P0	11	8	12
	P21	9	12	7
	P150	4	3	4
E) 2KW/BW % over time		WT or Aurka f/f												Cre or Aurka D/+												Aurka D/D												Ttest Cre or Aurka D/+ v WT or Aurka f/f
	P0	2.04	1.05	1.4	1.25	1.24	1.79	1.62	1.25	1.07	1.53	1.39		1.25	1.1	1.08	0.94	0.98	1.16	1.31	1.24					0.992	1.05	0.807	0.823	0.99	0.949	0.894	0.911	0.785	0.978	0.532	0.903	0.000486623
	P21	1.2087	1.18196	1.20446	1.52762	1.43244	1.4162	1.34723	1.38456	1.48693				1.32665	1.28686	1.32133	1.40551	1.30657	1.61713	1.4658	1.37288	1.47535	1.23709	1.39793	1.29456	1.4371	1.21215	1.42434	1.3397	1.6298	1.32494	1.00391
	P150	0.720766	1.2163	0.953988	1.02482									0.710358	0.99263	0.88767										1.05852	1.00894	0.757253	1.03937
G-L n values	Aurka f/f	Aurka ∆/∆
	10	7
G) Tips	Aurka f/f	Aurka ∆/∆	I) Max Generation	Aurka f/f	Aurka ∆/∆	J) Tree Volume	Aurka f/f	Aurka ∆/∆	K) Tree Length	Aurka f/f	Aurka ∆/∆	L) Hull Volume	Aurka f/f	Aurka ∆/∆
	318	504		11	11		6.09142e+07	9.91673e+07		44159.7	66853.9		5.31332e+08	6.97113e+08
	494	169		13	9		1.14421e+08	4.13517e+07		74927.8	25183.7		1.05646e+09	3.31687e+08
	192	237		9	10		3.69251e+07	3.99851e+07		28773.6	33362.8		3.77561e+08	9.55759e+08
	246	193		9	9		3.20209e+07	4.61438e+07		33463.9	30608.6		3.88017e+08	4.667e+08
	257	156		10	9		5.84213e+07	3.01854e+07		37962.3	23305.6		5.04375e+08	3.37522e+08
	212	264		9	9		3.79023e+07	4.72066e+07		31121.5	35488.1		4.02807e+08	3.80286e+08
	272	193		10	10		5.85331e+07	4.02366e+07		39854.6	30120.8		5.05131e+08	5.39466e+08
	315			10			6.95238e+07			46870.2			7.14312e+08
	282			10			3.37374e+07			38169.6			4.97377e+08
	296			10			2.85293e+07			36151.7			3.58949e+08
M,N n values	WT	Cre	Inpp5e f/f; Aurka f/f	Inpp5e∆/∆	Aurka ∆/∆	Inpp5e D/D; Aurka ∆/∆
	3	3	3	3	3	3
N)	WT			Cre			Inpp5e f/f; Aurka f/f			Inpp5e∆/∆			Aurka ∆/∆			Inpp5e D/D; Aurka ∆/∆			Ttest Cre v Inpp5e∆/∆			Ttest Inpp5e∆/∆ Aurka∆/∆ v Inpp5e∆/∆
AURKA+ CD Cells (%)	2.20994	2.31214	0.75188	2.75229	0.787402	0	0.865801	2.13523	0.502513	5.06912	5.23416	3.78378	0.689655	0	0.340136	1.71674	2.29885	1.51515	0.0153044			0.00589502
O n values		Inpp5e∆/∆	Inpp5e∆/∆ Aurka ∆/D
	P4	3	3
	P9	3	3
	P11	4	6
	P15	4	4
	P21	6	9
	P60	-	23
	P150	-	14
P n number	Inpp5e∆/∆		Inpp5e∆/∆ Aurka ∆/∆
	P0	3	P0	3
	P4	3	P4	3
	P9	3	P9	3
	P11	4	P11	6
	P15	4	P15	4
	P21	4	P21	9
	P60	-	P60	23
	P150	-	P150	14
P) Cyst Size over time		Inpp5e∆/∆				Inpp5e∆/∆ Aurka ∆/∆
	P0	0	0	0		0	0	0
	P4	0.00921569	0.0106241	0.00858537		0	0	0
	P9	0.0325094	0.0278554	0.0238539		0.00194835	0.00225	0.00193553
	P11	0.0360344	0.0571374	0.0518268	0.0485439	0.0347642	0.0346667	0.0513333	0.02155	0.0304536	0.02
	P15	0.1077	0.0792979	0.0744531	0.0667342	0.121063	0.0477018	0.0254	0.0825562
	P21	0.17934	0.201836	0.208602	0.168873	0.224882	0.197717	0.155	0.139174	0.107443	0.174316	0.145342	0.157577	0.252133
	P60	-	-	-	-	0.298105	0.424313	0.231267	0.3495	0.271778	0.306548	0.303239	0.012	0.492	0.359531	0.279456	0.234293	0.126676	0.237571	0.328205	0.253792	0.2596	0.0950419	0.370595	0.233733	0.363895	0.169405	0.151432
	P150	-	-	-	-	0.217333	0.2703	0.28108	0.373182	0.3535	0.188429	0.290867	0.24732	0.418071	0.448619	0.2998	0.112333	0.4568	0.198556
Q n values	WT	Cre	Inpp5e f/f; Aurka f/f	Inpp5e∆/∆ (Inc Inpp5e∆/∆; Aurka f/+)	Aurka ∆/∆	Inpp5e D/D; Aurka ∆/∆
	4	3	3	7	3	3
Q)	WT							Cre							Inpp5e f/f; Aurka f/f							Inpp5e∆/∆ (Inc Inpp5e∆/∆; Aurka f/+)							Aurka ∆/∆							Inpp5e D/D; Aurka ∆/∆							Ttest Inpp5e D/D; Aurka ∆/∆ v Inpp5e∆/∆
ACR ug/mg	162.567	194.986	176.815	63.3368				179.383	97.9522	218.865					218.097	96.2607	114.487					3235.68	513.122	119.206	144.116	3313.6	198.351	421.82	121.954	151.458	60.0027					70.8189	101.044	113.803					0.0551147

## Sheet: S2
A-E	n=3
E)	WT			Cre			Pkd1 f/f; Aurka f/f			Pkd1 ∆/∆			Aurka ∆/∆			Pkd1 D/D; Aurka ∆/∆			Ttest Cre v Pkd1 ∆/∆			Ttest Pkd1 ∆/∆ Aurka∆/∆ v Pkd1 ∆/∆
AURKA+ CD Cells (%)	0.950119	1.5873	1.62338	0.917431	1.28617	1.19048	2.43161	1.64835	1.23457	7.22022	6.29723	7.29927	0.872093	0.711744	0	0.275482	0	0.735294	0.000635629			8.7414e-05
F n value		P∆/∆	P∆/∆ A∆/∆
	P0	3	-
	P4	4	3
	P11	3	3
	P60	-	15
	P150	-	7
G n value		P∆/∆	P∆/∆ A∆/∆
	P0	3	3
	P4	4	6
	P11	4	3
	P60	-	16
	P150	-	7
G) Cyst Size over time		Pkd1∆/∆										Pkd1∆/∆ Aurka ∆/∆
	P0	0.003261	0.001521	0.001824		0	0	0
	P4	0.0268249	0.0277021	0.0297551	0.0139775	0	0.00449302	0	0.0256	0
	P11	0.06473	0.036979	0.061636	0.037597	0.0265587	0.0394757	0.0108746	0.0256363
	P60	-	-	-	-	0.4072	0.636333	0.262286	0.43825	0.5095	0.5844	0.380889	0.338	0.212857	0.436375	1.363	0.261	0.298	0.383059	0.1822	0.247
	P150	-	-	-	-	0.785154	0.7845	0.4006	0.693	0.192333	0.4365	0.6845
H-R	n=3

## Sheet: S3
A n values	Pkd1f/f		Pkd1∆/∆		Pkd1f/f Aurka f/f		Pkd1∆/∆ Aurka ∆/+		Pkd1∆/∆ Aurka ∆/∆
	12 wks	5 (3M, 2F)	12 wks	6 (3M, 3F)	12 wks	5 (2M, 3F)	12 wks	5 (4M, 1F)	12 wks	5 (3F, 2M)
	18 wks	5 (2M, 3F)	18 wks	7 (2M, 5F)	18 wks	8 (4M,4F)	18 wks	7 (4M, 3F)	18 wks	5 (2M, 3F)
	20 wks	6 (5M, 1F)	20 wks	4 (4F)	20 wks	5 (4M, 1F)	20 wks	7 (4M, 3F)	20 wks	6 (5M, 1F)
A) 2KW/BW %		Pfl/fl								PΔ/Δ								Pfl/fl; Afl/fl								PΔ/Δ; AΔ/+								PΔ/Δ; AΔ/Δ
	12 wks	1.29	1.22	1.25	1.49	1.38				1.96127	2.28001	1.52646	1.76982	1.22965	2.01519			1.36	1.15	1.47	1.18	1.25				1.72521	9.45644	1.92396	2.25153	1.89561				2.32291	1.99685	1.27254	2.34951	1.84704
	18 wks	1.11	1.02	1.28	0.88	1.36				8.16	3.43	2.72	17.84	4.83	4.74	18.03		1.05	1.09	1.14	1.3	1.33	1.28	1.37	1.26	4.68141	1.96896	6.30231	4.74915	5.78				5.28	3.02	5.42	3.16	5.72
	20 wks	1.16	1.01	1.24	1.01	1.02	1.02			14.05	6.86	3.17	6.69					1.08	1.48	1.01	1.34	1.67				20.6909	12.6277	3.65948	5.65982	2.24622	2.36508	4.28767		2.93	1.89	5.15	4.62	3.04	2.97
B-E n values	Pkd1f/f		Pkd1∆/∆		Pkd1f/f Aurka f/f		Pkd1∆/∆ Aurka ∆/+		Pkd1∆/∆ Aurka ∆/∆
	12 wks	5 (3M, 2F)	12 wks	6 (3M, 3F)	12 wks	5 (2M, 3F)	12 wks	5 (4M, 1F)	12 wks	5 (3F, 2M)
	18 wks	5 (2M, 3F)	18 wks	7 (2M, 5F)	18 wks	8 (4M,4F)	18 wks	7 (4M, 3F)	18 wks	5 (2M, 3F)
	20 wks	6 (5M, 1F)	20 wks	4 (4F)	20 wks	4 (3M, 1F)	20 wks	7 (4M, 3F)	20 wks	6 (5M, 1F)
B) BUN (mg/dL)		PΔ/Δ							Pfl/fl; Afl/fl							PΔ/Δ; AΔ/+							PΔ/Δ; AΔ/Δ							Ttest PΔ/Δ; AΔ/Δ v Pfl/fl; Afl/fl
	12 wks	26.8908	25.7703	31.6527	19.888	19.888	25.7703		21.5686	35.2941	29.1317	24.93	27.7311			28.8515	42.2969	21.5686	24.93	20.4482			20.4482	16.8067	24.3697	24.93	19.0476			0.024089
	18 wks	44.5378	27.7311	21.5686	142.017	26.8908	24.0896	277.031	19.0476	19.0476	32.2129	26.3305	23.5294	25.7703	22.409	31.0924	26.3305	33.8936	24.6499	50.9804	140.616	22.6891	29.4118	16.5266	33.0532	17.0868	26.6106
	20 wks	252.941	45.6583	29.6919	55.7423				25.4902	18.7675	26.6106	22.409				266.387	128.571	30.2521	33.6135	29.6919	23.5294	27.7311	24.0896	24.0896	21.2885	19.0476	21.0084	28.5714	23.0159
C) Distal Tubule Cyst Size		PΔ/Δ							PΔ/Δ; AΔ/+							PΔ/Δ; AΔ/Δ							Ttest PΔ/Δ v PΔ/Δ; AΔ/Δ			Ttest PΔ/Δ v PΔ/Δ; AΔ/+			Ttest PΔ/Δ; AΔ/+ v PΔ/Δ; AΔ/Δ
	12 wks	0.0117553	0.0124421	0.00790212	0.0148465	0.00755796	0.00632183		0.00307869	0.00581669	0.00699409	0.00446369	0.0126276			0.00228887	0.00205504	0.00349961	0.00490013	0.00600196			0.00194989
	18 wks	0.0132422	0.0170373	0.024628	0.0137276	0.00734368	0.00894085	0.0121598	0.00915777	0.00917395	0.0108804	0.00720709	0.00963783			0.012053	0.007379	0.004408	0.004455	0.007454			0.0134297			0.0384405
	20 wks	0.0119653	0.00764174	0.00610659	0.00967846				0.0133958	0.00772	0.00463758	0.00948643	0.00570657	0.00798469	0.00731496	0.00530824	0.00357082	0.00601515	0.00756444	0.00549466	0.005495		0.037641						0.0354968
Distal Tubule Cystic Index %		PΔ/Δ							PΔ/Δ; AΔ/+							PΔ/Δ; AΔ/Δ							Ttest PΔ/Δ v PΔ/Δ; AΔ/Δ
	12 wks	3.86119	7.01209	1.62149	1.41891	0.920068	1.09779		0.144991	7.14525	1.444	1.82567	1.86428			0.240022	0.171182	0.252121	1.40673	0.346959			0.0383848
	18 wks	18.1015	16.9698	19.9162	34.0336	14.1976	10.6967	17.6163	22.4226	6.97391	11.3525	8.41245	20.0294			13.9328	3.52714	8.87757	7.98471	17.6908			0.0238429
	20 wks	14.1308	10.9123	5.64175	13.3781				10.8044	9.23337	2.90123	12.7709	2.17722	3.88284	5.45531	5.22024	2.0358	9.19782	7.80804	4.54812	3.00599		0.024787
Distal Tubule Cyst Number		PΔ/Δ							PΔ/Δ; AΔ/+							PΔ/Δ; AΔ/Δ							Ttest PΔ/Δ v PΔ/Δ; AΔ/Δ
	12 wks	164	254	81	48	43	79		18	659	100	216	73			57	43	23	169	25
	18 wks	1355	671	593	1970	1201	641	1966	1590	383	955	1099	1050			680	355	914	628	1299
	20 wks	1475	1449	657	1273				1185	1347	438	1559	200	326	708	520	294	1370	921	599	332		0.0354148
D) CD Cyst Size		PΔ/Δ							PΔ/Δ; AΔ/+							PΔ/Δ; AΔ/Δ							Ttest PΔ/Δ v PΔ/Δ; AΔ/Δ			Ttest PΔ/Δ v PΔ/Δ; AΔ/+			Ttest PΔ/Δ; AΔ/+ v PΔ/Δ; AΔ/Δ
	12 wks	0.0263121	0.0172238	0.0197006	0.0135305	0.0194123	0.0146365		0.00274997	0.0203595	0.00313285	0.00623367	0.00993489			0.00215327	0.00173372	0.00360918	0.00827186	0.00319925			7.38175e-05			0.0170406
	18 wks	0.0277941	0.0211128	0.0142767	0.0411482	0.0182127	0.0253661	0.0193224	0.0222879	0.0243871	0.0136997	0.0237336	0.0154841			0.0169846	0.00667768	0.0205454	0.0179843	0.0149426			0.0330105
	20 wks	0.0158603	0.0170993	0.0124749	0.0139311				0.0151797	0.0162376	0.010969	0.0161771	0.0141168	0.0206141	0.01145	0.00539551	0.00320402	0.00834398	0.00911084	0.00552866	0.006578		0.00022607						8.81635e-05
CD Cystic Index %		PΔ/Δ							PΔ/Δ; AΔ/+							PΔ/Δ; AΔ/Δ							Ttest PΔ/Δ v PΔ/Δ; AΔ/Δ			Ttest PΔ/Δ v PΔ/Δ; AΔ/+			Ttest PΔ/Δ; AΔ/+ v PΔ/Δ; AΔ/Δ
	12 wks	2.95644	5.54068	2.64893	1.71934	1.82032	1.25241		0.0785112	7.35915	0.285262	3.02343	1.36835			0.14554	0.127461	0.158441	0.391953	0.192895			0.00572477
	18 wks	7.72104	8.99151	5.87755	22.2508	5.37997	11.392	14.6711	6.17505	4.59893	1.60299	2.57683	5.97125			5.19384	1.51495	6.68357	3.75299	9.18804			0.0289758			0.0125285
	20 wks	11.5696	14.6087	11.4743	10.8106				7.00917	8.90631	5.08429	9.06658	6.733	6.94181	4.34662	4.75765	2.24814	6.39553	6.97525	4.58938	3.28643		0.000164694			0.00232333			0.0261208
CD Cyst Number		PΔ/Δ							PΔ/Δ; AΔ/+							PΔ/Δ; AΔ/Δ							Ttest PΔ/Δ v PΔ/Δ; AΔ/Δ			Ttest PΔ/Δ v PΔ/Δ; AΔ/+
	12 wks	56	145	53	64	49	39		11	434	44	260	66			37	38	14	28	26			0.0283167
	18 wks	275	254	268	691	222	253	933	180	91	102	114	181			181	159	160	76	314			0.036537			0.0194319
	20 wks	951	857	673	716				608	622	333	631	247	214	367	465	380	765	661	623	290		0.0128779			0.0102884
E) Proximal Tubule Cyst Size		PΔ/Δ							PΔ/Δ; AΔ/+							PΔ/Δ; AΔ/Δ							Ttest PΔ/Δ v PΔ/Δ; AΔ/Δ						Ttest PΔ/Δ; AΔ/+ v PΔ/Δ; AΔ/Δ
	12 wks	0.00233908	0.00398111	0.00354183	0.00300433	0.00696508	0.00317932		0.00267578	0.00258778	0.00297229	0.00241338	0.00268918			0.00219402	0.00223501	0.00236627	0.00295665	0.00228025			0.0424804
	18 wks	0.00682457	0.00450478	0.0100918	0.00408806	0.00304789	0.00343699	0.0104445	0.0041079	0.00232852	0.00623703	0.00401803	0.00330497			0.00395358	0.00314634	0.00310108	0.0011182	0.00452176			0.0282731
	20 wks	0.0102595	0.00711544	0.00502305	0.0081922				0.0148496	0.00727827	0.0031218	0.00668011	0.00249005	0.00349931	0.00553607	0.00187116	0.00217696	0.00406313	0.0032831	0.00370193	0.00267118		0.00908888						0.0451097
Proximal Tubule Cystic Index %		PΔ/Δ							PΔ/Δ; AΔ/+							PΔ/Δ; AΔ/Δ							Ttest PΔ/Δ v PΔ/Δ; AΔ/Δ						Ttest PΔ/Δ; AΔ/+ v PΔ/Δ; AΔ/Δ
	12 wks	0.299553	0.349381	0.170337	0.226059	0.190187	0.643086		0.107372	6.41259	0.386323	0.811893	0.331449			0.187419	0.233785	0.066345	0.434998	0.262492
	18 wks	7.53491	2.17957	2.86647	8.72816	6.91814	5.17105	15.0431	4.17565	1.43716	9.66142	11.0255	2.55344			1.66266	2.76656	0.66559	1.11914	1.43781			0.00789741						0.0461795
	20 wks	10.9698	7.00787	4.95413	11.5073				11.7502	10.7422	2.45762	9.19804	0.553209	1.51305	11.4038	1.32523	4.09422	4.28478	2.38567	2.38392	3.13463		0.0159379						0.04563
Proximal Tubule Cyst Number		PΔ/Δ							PΔ/Δ; AΔ/+							PΔ/Δ; AΔ/Δ							Ttest PΔ/Δ v PΔ/Δ; AΔ/Δ
	12 wks	61	42	19	38	16	92		15	1326	61	177	61			46	53	9	66	48
	18 wks	1092	312	207	1703	1375	808	1916	642	306	1405	2573	389			245	648	96	344	169			0.0112913
	20 wks	1364	981	700	1287				1156	1650	547	1590	117	286	1940	371	976	937	631	474	742		0.0385328

[truncated: 6 more sheets: S4, S5, S6, S7, S8, S9]
